# Supplementary material for: Fine-mapping the MHC locus in juvenile idiopathic arthritis (JIA) reveals genetic heterogeneity corresponding to distinct adult inflammatory arthritic diseases
Source: Ann Rheum Dis. 2016 Dec 20;76(4):765–72. doi: 10.1136/annrheumdis-2016-210025 (PMC5530326; doi:10.1136/annrheumdis-2016-210025)
Supplement: Supplementary table 7 [file annrheumdis-2016-210025supp002.xlsx]

## Sheet: 2 Amino acid
Amino acid 1	Amino acid 2	Chi-square	p-value	degrees of freedom	AIC
AA_DRB1_67	AA_DRB1_13	2099.77	3.56E-447	9	16742.8
AA_DRB1_74	AA_DRB1_11	2070.9	1.45E-438	11	16775.7
AA_DRB1_96	AA_DRB1_74	2067.49	3.44E-440	9	16775.1
AA_DRB1_74	AA_DRB1_13	2054.6	4.85E-435	11	16792
AA_DRB1_67	AA_DRB1_11	2043.41	5.6E-435	9	16799.2
AA_DRB1_32	AA_DRB1_13	2034.28	1.82E-435	7	16804.3
AA_DRB1_37	AA_DRB1_13	2026.19	6.72E-429	11	16820.4
AA_DRB1_26	AA_DRB1_13	1970.69	3.04E-419	9	16871.9
AA_DRB1_181	AA_DRB1_11	1944.34	1.53E-413	9	16898.2
AA_DRB1_180	AA_DRB1_11	1943.13	1.74E-414	8	16897.4
AA_DRB1_181	AA_DRB1_13	1932.44	5.76E-411	9	16910.1
AA_DRB1_180	AA_DRB1_13	1930.12	1.14E-411	8	16910.4
AA_DRB1_13	AA_DRB1_.1	1913.38	7.65E-407	9	16929.2
AA_DRB1_37	AA_DRB1_11	1906.24	5.68E-403	11	16940.3
AA_DRB1_71	AA_DRB1_13	1903.65	1.46E-403	10	16940.9
AA_DRB1_70	AA_DRB1_13	1895.5	5.66E-403	9	16947.1
AA_DRB1_11	AA_DRB1_.1	1889.68	1.03E-401	9	16952.9
AA_DRB1_58	AA_DRB1_13	1883.45	1.44E-401	8	16957.1
AA_DRB1_32	AA_DRB1_11	1877.91	1.34E-401	7	16960.7
AA_DRB1_233	AA_DRB1_11	1874.97	1.56E-398	9	16967.6
AA_DRB1_38	AA_DRB1_13	1873.57	1.98E-399	8	16967
AA_DRB1_233	AA_DRB1_13	1871.56	8.55E-398	9	16971
AA_DRB1_231	AA_DRB1_13	1870.09	1.12E-398	8	16970.5
AA_DRB1_30	AA_DRB1_13	1868.51	8.11E-395	11	16978.1
AA_DRB1_57	AA_DRB1_13	1867.89	7.88E-396	10	16976.7
AA_DRB1_13	AA_DRB1_.25	1862.44	8.03E-396	9	16980.1
AA_DRB1_13	AA_DRB1_.16	1861.22	1.47E-395	9	16981.3
AA_DRB1_181	AA_DRB1_96	1860.91	6.47E-398	7	16977.7
AA_DRB1_180	AA_DRB1_37	1855.58	9.2E-397	7	16983
AA_DRB1_189	AA_DRB1_13	1851.83	1.01E-394	8	16988.7
AA_DRB1_28	AA_DRB1_13	1849.54	4.95E-393	9	16993
AA_DRB1_77	AA_DRB1_13	1848.75	2.77E-395	7	16989.8
AA_DRB1_73	AA_DRB1_13	1848.72	2.81E-395	7	16989.8
AA_DRB1_189	AA_DRB1_11	1847.63	8.18E-394	8	16992.9
AA_DRB1_13	AA_DRB1_.17	1844.63	5.73E-392	9	16997.9
AA_DRB1_13	AA_DRB1_.24	1842.86	1.38E-391	9	16999.7
AA_DRB1_231	AA_DRB1_11	1841.01	2.22E-392	8	16999.6
AA_DRB1_85	AA_DRB1_13	1835.99	1.61E-392	7	17002.6
AA_DRB1_11	AA_DRB1_.25	1821.23	6.57E-387	9	17021.3
AA_DRB1_104	AA_DRB1_67	1820.5	4.4E-393	4	17012.1
AA_DRB1_98	AA_DRB1_67	1820.5	4.4E-393	4	17012.1
AA_DRB1_11	AA_DRB1_.24	1819.9	1.28E-386	9	17022.7
AA_DRB1_11	AA_DRB1_.17	1819.35	1.08E-387	8	17021.2
AA_DRB1_11	AA_DRB1_.16	1818.99	2.01E-386	9	17023.6
AA_DRB1_67	AA_DRB1_.24	1814.75	3.53E-389	6	17021.8
AA_DRB1_60	AA_DRB1_13	1812.38	5.42E-385	9	17030.2
AA_DRB1_180	AA_DRB1_67	1812.13	6.51E-390	5	17022.4
AA_DRB1_96	AA_DRB1_37	1811.38	8.91E-385	9	17031.2
AA_DRB1_57	AA_DRB1_11	1811.14	1.47E-383	10	17033.4
AA_DRB1_74	AA_DRB1_70	1797.57	5.59E-383	8	17043
AA_DRB1_233	AA_DRB1_67	1794.7	7.79E-385	6	17041.9
AA_DRB1_47	AA_DRB1_13	1793.81	2.19E-383	7	17044.8
AA_DRB1_67	AA_DRB1_.25	1792.63	2.19E-384	6	17043.9
AA_DRB1_233	AA_DRB1_30	1792.19	8.15E-382	8	17048.4
AA_DRB1_86	AA_DRB1_13	1791.72	6.21E-383	7	17046.8
AA_DRB1_67	AA_DRB1_.16	1790.81	5.42E-384	6	17045.8
AA_DRB1_180	AA_DRB1_74	1788.34	3.36E-382	7	17050.2
AA_DRB1_71	AA_DRB1_11	1785.12	6.19E-378	10	17059.5
AA_DRB1_233	AA_DRB1_74	1782.73	9.08E-380	8	17057.8
AA_DRB1_104	AA_DRB1_.1	1782.42	7.99E-385	4	17050.1
AA_DRB1_98	AA_DRB1_.1	1782.42	7.99E-385	4	17050.1
AA_DRB1_30	AA_DRB1_.25	1776.74	1.8E-378	8	17063.8
AA_DRB1_120	AA_DRB1_74	1775.32	1.23E-380	6	17061.3
AA_DRB1_30	AA_DRB1_.16	1774.56	5.32E-378	8	17066
AA_DRB1_74	AA_DRB1_10	1767.99	8.55E-378	7	17070.6
AA_DRB1_149	AA_DRB1_74	1766.33	1.09E-378	6	17070.2
AA_DRB1_233	AA_DRB1_31	1766.08	6.26E-380	5	17068.5
AA_DRB1_74	AA_DRB1_12	1765.46	1.69E-378	6	17071.1
AA_DRB1_74	AA_DRB1_.24	1765.35	5.25E-376	8	17075.2
AA_DRB1_74	AA_DRB1_33	1757.98	7.05E-377	6	17078.6
AA_DRB1_31	AA_DRB1_.25	1755.16	1.46E-377	5	17079.4
AA_DRB1_233	AA_DRB1_96	1754.29	7.9E-375	7	17084.3
AA_DRB1_31	AA_DRB1_.16	1752.86	4.59E-377	5	17081.7
AA_DRB1_233	AA_DRB1_37	1747.56	3.71E-372	8	17093
AA_DRB1_74	AA_DRB1_71	1746.82	8.19E-371	9	17095.7
AA_DRB1_37	AA_DRB1_.24	1744.72	1.53E-371	8	17095.8
AA_DRB1_74	AA_DRB1_67	1743.68	2.57E-371	8	17096.9
AA_DRB1_181	AA_DRB1_67	1741.03	3.31E-373	6	17095.5
AA_DRB1_96	AA_DRB1_13	1740.7	2.47E-368	10	17103.9
AA_DRB1_180	AA_DRB1_30	1738.74	1.84E-371	7	17099.8
AA_DRB1_13	AA_DRB1_11	1736.38	1.48E-368	9	17106.2
AA_DRB1_13	AA_DRB1_9	1736.38	1.48E-368	9	17106.2
AA_DRB1_16	AA_DRB1_11	1735.76	1.33E-369	8	17104.8
AA_DRB1_31	AA_DRB1_13	1735.69	1.37E-369	8	17104.9
AA_DRB1_74	AA_DRB1_.25	1735.36	1.62E-369	8	17105.2
AA_DRB1_13	AA_DRB1_10	1735.25	1.71E-369	8	17105.3
AA_DRB1_74	AA_DRB1_.16	1734.49	2.51E-369	8	17106.1
AA_DRB1_120	AA_DRB1_13	1733.11	3.05E-370	7	17105.5
AA_DRB1_140	AA_DRB1_13	1732.94	5.41E-369	8	17107.6
AA_DRB1_47	AA_DRB1_11	1727.43	5.18E-369	7	17111.1
AA_DRB1_142	AA_DRB1_13	1719.27	3.03E-367	7	17119.3
AA_DRB1_133	AA_DRB1_13	1719.27	3.03E-367	7	17119.3
AA_DRB1_13	AA_DRB1_4	1718.71	6.48E-366	8	17121.9
AA_DRB1_104	AA_DRB1_13	1718.34	4.81E-367	7	17120.2
AA_DRB1_98	AA_DRB1_13	1718.34	4.81E-367	7	17120.2
AA_DRB1_78	AA_DRB1_13	1718.12	5.36E-367	7	17120.4
AA_DRB1_149	AA_DRB1_13	1717.12	8.82E-367	7	17121.4
AA_DRB1_33	AA_DRB1_13	1716.86	1.01E-366	7	17121.7
AA_DRB1_25	AA_DRB1_13	1716.86	1.01E-366	7	17121.7
AA_DRB1_16	AA_DRB1_13	1716.56	1.17E-366	7	17122
AA_DRB1_13	AA_DRB1_12	1716.46	1.23E-366	7	17122.1
AA_DRB1_14	AA_DRB1_13	1716.46	6.97E-368	6	17120.1
AA_DRB1_181	AA_DRB1_70	1715.42	1.17E-367	6	17121.1
AA_DRB1_180	AA_DRB1_14	1714.29	1.84E-371	3	17116.3
AA_DRB1_180	AA_DRB1_25	1714.13	2E-371	3	17116.4
AA_DRB1_233	AA_DRB1_71	1712.24	1.01E-365	7	17126.3
AA_DRB1_70	AA_DRB1_11	1710.53	5.78E-363	9	17132
AA_DRB1_96	AA_DRB1_.25	1706.87	1.47E-364	7	17131.7
AA_DRB1_104	AA_DRB1_74	1705.55	1.61E-365	6	17131
AA_DRB1_98	AA_DRB1_74	1705.55	1.61E-365	6	17131
AA_DRB1_96	AA_DRB1_.16	1704.57	4.61E-364	7	17134
AA_DRB1_96	AA_DRB1_67	1703.85	6.58E-364	7	17134.7
AA_DRB1_37	AA_DRB1_.25	1703.48	1.29E-362	8	17137.1
AA_DRB1_120	AA_DRB1_37	1703.17	5.28E-365	6	17133.4
AA_DRB1_37	AA_DRB1_.16	1700.31	6.22E-362	8	17140.3
AA_DRB1_233	AA_DRB1_26	1694.55	3.88E-363	6	17142
AA_DRB1_67	AA_DRB1_30	1692.08	3.76E-360	8	17148.5
AA_DRB1_26	AA_DRB1_11	1689.85	1.72E-358	9	17152.7
AA_DRB1_96	AA_DRB1_57	1689.09	1.67E-359	8	17151.5
AA_DRB1_181	AA_DRB1_.24	1679.48	7.13E-360	6	17157.1
AA_DRB1_77	AA_DRB1_11	1676.56	5.35E-358	7	17162
AA_DRB1_73	AA_DRB1_11	1676.56	5.35E-358	7	17162
AA_DRB1_67	AA_DRB1_57	1674.19	1.74E-357	7	17164.4
AA_DRB1_71	AA_DRB1_.25	1672.85	3.39E-357	7	17165.7
AA_DRB1_233	AA_DRB1_104	1672.73	4.95E-361	4	17159.8
AA_DRB1_233	AA_DRB1_98	1672.73	4.95E-361	4	17159.8
AA_DRB1_71	AA_DRB1_.16	1670.36	1.17E-356	7	17168.2
AA_DRB1_74	AA_DRB1_58	1669.29	2E-356	7	17169.3
AA_DRB1_149	AA_DRB1_67	1669.17	2.92E-360	4	17163.4
AA_DRB1_67	AA_DRB1_10	1668.7	8.04E-359	5	17165.9
AA_DRB1_67	AA_DRB1_12	1668.27	4.59E-360	4	17164.3
AA_DRB1_233	AA_DRB1_73	1667.53	6.64E-360	4	17165
AA_DRB1_181	AA_DRB1_33	1665.93	1.48E-359	4	17166.6
AA_DRB1_181	AA_DRB1_180	1664.3	3.34E-359	4	17168.3
AA_DRB1_233	AA_DRB1_.17	1650.5	1.35E-353	6	17186.1
AA_DRB1_180	AA_DRB1_58	1646.5	2.42E-355	4	17186.1
AA_DRB1_181	AA_DRB1_120	1645.58	3.82E-355	4	17187
AA_DRB1_149	AA_DRB1_.17	1645.52	3.93E-355	4	17187
AA_DRB1_180	AA_DRB1_104	1645.37	1.67E-356	3	17185.2
AA_DRB1_180	AA_DRB1_98	1645.37	1.67E-356	3	17185.2
AA_DRB1_181	AA_DRB1_104	1644.54	6.43E-355	4	17188
AA_DRB1_181	AA_DRB1_98	1644.54	6.43E-355	4	17188
AA_DRB1_180	AA_DRB1_78	1644.28	2.88E-356	3	17186.3
AA_DRB1_180	AA_DRB1_4	1644.02	8.32E-355	4	17188.5
AA_DRB1_10	AA_DRB1_.17	1643.54	2.29E-353	5	17191
AA_DRB1_12	AA_DRB1_.17	1643.14	1.3E-354	4	17189.4
AA_DRB1_180	AA_DRB1_10	1642.81	1.52E-354	4	17189.8
AA_DRB1_180	AA_DRB1_9	1641.76	5.57E-353	5	17192.8
AA_DRB1_180	AA_DRB1_149	1640.1	2.32E-355	3	17190.5
AA_DRB1_180	AA_DRB1_12	1639.6	2.98E-355	3	17191
AA_DRB1_233	AA_DRB1_180	1630.87	1.28E-350	5	17203.7
AA_DRB1_180	AA_DRB1_.25	1625.83	1.58E-349	5	17208.7
AA_DRB1_71	AA_DRB1_67	1625.45	6.21E-347	7	17213.1
AA_DRB1_180	AA_DRB1_.16	1625.01	2.38E-349	5	17209.6
AA_DRB1_.17	AA_DRB1_.25	1621.22	2.98E-347	6	17215.3
AA_DRB1_37	AA_DRB1_33	1621.21	2.99E-347	6	17215.4
AA_DRB1_104	AA_DRB1_.25	1620.69	9.58E-350	4	17211.9
AA_DRB1_98	AA_DRB1_.25	1620.69	9.58E-350	4	17211.9
AA_DRB1_180	AA_DRB1_73	1620.68	3.81E-351	3	17209.9
AA_DRB1_104	AA_DRB1_.17	1620.08	1.3E-349	4	17212.5
AA_DRB1_98	AA_DRB1_.17	1620.08	1.3E-349	4	17212.5
AA_DRB1_.16	AA_DRB1_.17	1619.55	6.86E-347	6	17217
AA_DRB1_104	AA_DRB1_.16	1619.08	2.13E-349	4	17213.5
AA_DRB1_98	AA_DRB1_.16	1619.08	2.13E-349	4	17213.5
AA_DRB1_180	AA_DRB1_140	1619.01	2.21E-349	4	17213.6
AA_DRB1_26	AA_DRB1_.25	1616.2	3.64E-346	6	17220.4
AA_DRB1_73	AA_DRB1_.25	1615.54	1.25E-348	4	17217
AA_DRB1_30	AA_DRB1_.24	1614.34	2.48E-343	8	17226.2
AA_DRB1_26	AA_DRB1_.16	1613.99	1.09E-345	6	17222.6
AA_DRB1_73	AA_DRB1_.16	1613.3	3.84E-348	4	17219.3
AA_DRB1_120	AA_DRB1_67	1612.19	6.66E-348	4	17220.4
AA_DRB1_181	AA_DRB1_71	1611.7	5.89E-344	7	17226.9
AA_DRB1_233	AA_DRB1_58	1609.77	4.76E-346	5	17224.8
AA_DRB1_233	AA_DRB1_32	1606.2	1.33E-346	4	17226.4
AA_DRB1_67	AA_DRB1_33	1603.92	4.15E-346	4	17228.6
AA_DRB1_67	AA_DRB1_.1	1601.18	6.52E-343	6	17235.4
AA_DRB1_180	AA_DRB1_57	1595.74	9.84E-342	6	17240.8
AA_DRB1_180	AA_DRB1_60	1592.62	2.49E-342	5	17241.9
AA_DRB1_14	AA_DRB1_.24	1591.14	2.45E-343	4	17241.4
AA_DRB1_32	AA_DRB1_.25	1590.78	2.94E-343	4	17241.8
AA_DRB1_25	AA_DRB1_.24	1590.66	3.12E-343	4	17241.9
AA_DRB1_149	AA_DRB1_37	1588.84	3.07E-340	6	17247.7
AA_DRB1_32	AA_DRB1_.16	1588.15	1.09E-342	4	17244.4
AA_DRB1_181	AA_DRB1_149	1587.88	1.25E-342	4	17244.7
AA_DRB1_181	AA_DRB1_10	1587.51	3.18E-341	5	17247.1
AA_DRB1_181	AA_DRB1_12	1587.41	1.58E-342	4	17245.2
AA_DRB1_37	AA_DRB1_10	1587.41	1.07E-338	7	17251.2
AA_DRB1_37	AA_DRB1_12	1587.27	6.72E-340	6	17249.3
AA_DRB1_181	AA_DRB1_.25	1586.52	9.77E-340	6	17250
AA_DRB1_181	AA_DRB1_.16	1585.71	1.46E-339	6	17250.9
AA_DRB1_233	AA_DRB1_181	1576.84	1.22E-337	6	17259.7
AA_DRB1_67	AA_DRB1_.17	1575.99	1.87E-337	6	17260.6
AA_DRB1_233	AA_DRB1_77	1575.61	5.71E-340	4	17257
AA_DRB1_67	AA_DRB1_32	1573.76	1.44E-339	4	17258.8
AA_DRB1_67	AA_DRB1_16	1570.6	1.47E-337	5	17264
AA_DRB1_189	AA_DRB1_67	1565.48	1.9E-336	5	17269.1
AA_DRB1_78	AA_DRB1_67	1559.05	2.23E-336	4	17273.5
AA_DRB1_67	AA_DRB1_37	1558.98	2.35E-331	8	17281.6
AA_DRB1_67	AA_DRB1_4	1558.93	4.99E-335	5	17275.6
AA_DRB1_231	AA_DRB1_104	1558.74	1.05E-337	3	17271.8
AA_DRB1_231	AA_DRB1_98	1558.74	1.05E-337	3	17271.8
AA_DRB1_181	AA_DRB1_58	1557.94	8.18E-335	5	17276.6
AA_DRB1_231	AA_DRB1_67	1556.77	1.47E-334	5	17277.8
AA_DRB1_189	AA_DRB1_104	1553.17	1.7E-336	3	17277.4
AA_DRB1_189	AA_DRB1_98	1553.17	1.7E-336	3	17277.4
AA_DRB1_86	AA_DRB1_11	1551.13	7.59E-331	7	17287.4
AA_DRB1_233	AA_DRB1_9	1550.06	7.73E-332	6	17286.5
AA_DRB1_233	AA_DRB1_.24	1549.82	8.69E-332	6	17286.7
AA_DRB1_233	AA_DRB1_120	1549.81	2.26E-334	4	17282.8
AA_DRB1_233	AA_DRB1_33	1547.93	5.77E-334	4	17284.6
AA_DRB1_96	AA_DRB1_73	1544.91	5.44E-332	5	17289.7
AA_DRB1_180	AA_DRB1_71	1542.79	2.9E-330	6	17293.8
AA_DRB1_58	AA_DRB1_.25	1542.39	1.92E-331	5	17292.2
AA_DRB1_58	AA_DRB1_.16	1539.86	6.77E-331	5	17294.7
AA_DRB1_233	AA_DRB1_14	1536.13	2.09E-331	4	17296.4
AA_DRB1_233	AA_DRB1_25	1535.95	2.28E-331	4	17296.6
AA_DRB1_77	AA_DRB1_.25	1526.79	2.21E-329	4	17305.8
AA_DRB1_77	AA_DRB1_.16	1524.54	6.82E-329	4	17308
AA_DRB1_233	AA_DRB1_140	1523.98	1.87E-327	5	17310.6
AA_DRB1_9	AA_DRB1_.25	1523.74	3.88E-326	6	17312.8
AA_DRB1_4	AA_DRB1_.24	1522.81	3.36E-327	5	17311.8
AA_DRB1_58	AA_DRB1_.24	1522.08	4.83E-327	5	17312.5
AA_DRB1_9	AA_DRB1_.24	1521.35	1.27E-325	6	17315.2
AA_DRB1_104	AA_DRB1_.24	1521.35	3.34E-328	4	17311.2
AA_DRB1_98	AA_DRB1_.24	1521.35	3.34E-328	4	17311.2
AA_DRB1_78	AA_DRB1_.24	1520.86	4.27E-328	4	17311.7
AA_DRB1_10	AA_DRB1_.24	1520.42	1.1E-326	5	17314.1
AA_DRB1_9	AA_DRB1_.16	1520.37	2.08E-325	6	17316.2
AA_DRB1_67	AA_DRB1_14	1519.83	7.14E-328	4	17312.7
AA_DRB1_70	AA_DRB1_30	1519.8	7.02E-323	8	17320.8
AA_DRB1_67	AA_DRB1_25	1519.65	7.83E-328	4	17312.9
AA_DRB1_149	AA_DRB1_.24	1519	1.08E-327	4	17313.6
AA_DRB1_104	AA_DRB1_71	1518.34	3.12E-326	5	17316.2
AA_DRB1_98	AA_DRB1_71	1518.34	3.12E-326	5	17316.2
AA_DRB1_12	AA_DRB1_.24	1517.4	2.41E-327	4	17315.2
AA_DRB1_120	AA_DRB1_.25	1517.39	2.42E-327	4	17315.2
AA_DRB1_67	AA_DRB1_60	1517.13	1.05E-324	6	17319.4
AA_DRB1_120	AA_DRB1_.16	1515.44	6.41E-327	4	17317.1
AA_DRB1_104	AA_DRB1_37	1515.41	2.47E-324	6	17321.2
AA_DRB1_98	AA_DRB1_37	1515.41	2.47E-324	6	17321.2
AA_DRB1_32	AA_DRB1_10	1511.8	1.62E-327	3	17318.8
AA_DRB1_180	AA_DRB1_.1	1509.25	2.91E-324	5	17325.3
AA_DRB1_233	AA_DRB1_28	1508.77	6.76E-323	6	17327.8
AA_DRB1_70	AA_DRB1_57	1506.48	3.5E-321	7	17332.1
AA_DRB1_67	AA_DRB1_26	1506.41	2.2E-322	6	17330.2
AA_DRB1_149	AA_DRB1_32	1502.59	5.22E-327	2	17326
AA_DRB1_32	AA_DRB1_12	1501.09	1.1E-326	2	17327.5
AA_DRB1_57	AA_DRB1_.24	1500.91	5.61E-320	7	17337.7
AA_DRB1_233	AA_DRB1_57	1499.58	1.09E-319	7	17339
AA_DRB1_104	AA_DRB1_57	1499.55	3.68E-322	5	17335
AA_DRB1_98	AA_DRB1_57	1499.55	3.68E-322	5	17335
AA_DRB1_.24	AA_DRB1_.25	1498.62	1.07E-320	6	17337.9
AA_DRB1_140	AA_DRB1_.24	1498.04	7.84E-322	5	17336.5
AA_DRB1_33	AA_DRB1_.25	1497.32	5.45E-323	4	17335.2
AA_DRB1_.16	AA_DRB1_.24	1496.9	2.51E-320	6	17339.7
AA_DRB1_140	AA_DRB1_.25	1496.31	1.86E-321	5	17338.3
AA_DRB1_33	AA_DRB1_.16	1495.44	1.39E-322	4	17337.1
AA_DRB1_73	AA_DRB1_.24	1494.51	2.21E-322	4	17338.1
AA_DRB1_140	AA_DRB1_.16	1493.48	7.61E-321	5	17341.1
AA_DRB1_233	AA_DRB1_60	1491.12	4.48E-319	6	17345.4
AA_DRB1_233	AA_DRB1_4	1489.91	4.53E-320	5	17344.7
AA_DRB1_233	AA_DRB1_78	1489.76	2.37E-321	4	17342.8
AA_DRB1_14	AA_DRB1_.25	1486.61	1.14E-320	4	17346
AA_DRB1_25	AA_DRB1_.25	1486.27	1.35E-320	4	17346.3
AA_DRB1_14	AA_DRB1_.16	1484.11	3.99E-320	4	17348.5
AA_DRB1_25	AA_DRB1_.16	1483.82	4.62E-320	4	17348.7
AA_DRB1_233	AA_DRB1_70	1478.77	2.12E-316	6	17357.8
AA_DRB1_58	AA_DRB1_11	1476.62	1.53E-313	8	17363.9
AA_DRB1_74	AA_DRB1_.1	1474.67	4.04E-313	8	17365.9
AA_DRB1_233	AA_DRB1_149	1473.67	7.32E-318	4	17358.9
AA_DRB1_233	AA_DRB1_10	1473.18	1.91E-316	5	17361.4
AA_DRB1_233	AA_DRB1_189	1472.06	3.35E-316	5	17362.5
AA_DRB1_233	AA_DRB1_12	1471.81	1.85E-317	4	17360.8
AA_DRB1_60	AA_DRB1_.24	1469.99	1.69E-314	6	17366.6
AA_DRB1_233	AA_DRB1_16	1468.11	2.39E-315	5	17366.5
AA_DRB1_120	AA_DRB1_57	1465.92	7.17E-315	5	17368.7
AA_DRB1_180	AA_DRB1_96	1457.32	5.22E-313	5	17377.2
AA_DRB1_233	AA_DRB1_86	1456.78	3.37E-314	4	17375.8
AA_DRB1_28	AA_DRB1_.25	1455.22	2.67E-311	6	17381.3
AA_DRB1_57	AA_DRB1_.25	1454.96	4.94E-310	7	17383.6
AA_DRB1_57	AA_DRB1_.16	1453.32	0	7	17385.2
AA_DRB1_28	AA_DRB1_.16	1452.81	8.9E-311	6	17383.8
AA_DRB1_57	AA_DRB1_33	1447.91	5.71E-311	5	17386.7
AA_DRB1_189	AA_DRB1_10	1447.28	3.86E-312	4	17385.3
AA_DRB1_233	AA_DRB1_.25	1446.63	0	6	17389.9
AA_DRB1_189	AA_DRB1_149	1446.57	2.31E-313	3	17384
AA_DRB1_233	AA_DRB1_.16	1446.03	0	6	17390.5
AA_DRB1_189	AA_DRB1_12	1445.95	3.15E-313	3	17384.6
AA_DRB1_71	AA_DRB1_.24	1445.72	4.94e-308	7	17392.8
AA_DRB1_233	AA_DRB1_.1	1445.62	0	6	17390.9
AA_DRB1_180	AA_DRB1_28	1444.07	3.88E-310	5	17390.5
AA_DRB1_70	AA_DRB1_67	1442.49	#NUM!	6	17394.1
AA_DRB1_4	AA_DRB1_.25	1441.35	0	5	17393.2
AA_DRB1_60	AA_DRB1_.25	1441.23	2.87e-308	6	17395.3
AA_DRB1_231	AA_DRB1_.25	1440.96	0	5	17393.6
AA_DRB1_4	AA_DRB1_.16	1440.28	0	5	17394.3
AA_DRB1_78	AA_DRB1_.25	1440.21	1.32E-310	4	17392.4
AA_DRB1_231	AA_DRB1_.16	1440.09	0	5	17394.5
AA_DRB1_233	AA_DRB1_38	1440.03	0	5	17394.5
AA_DRB1_231	AA_DRB1_149	1439.61	7.48E-312	3	17391
AA_DRB1_233	AA_DRB1_47	1439.38	2E-310	4	17393.2
AA_DRB1_231	AA_DRB1_10	1439.1	2.3E-310	4	17393.5
AA_DRB1_231	AA_DRB1_12	1439.08	9.74E-312	3	17391.5
AA_DRB1_233	AA_DRB1_231	1438.87	2.58E-310	4	17393.7
AA_DRB1_60	AA_DRB1_.16	1438.68	1.02e-307	6	17397.9
AA_DRB1_104	AA_DRB1_16	1438.5	1.3E-311	3	17392.1
AA_DRB1_98	AA_DRB1_16	1438.5	1.3E-311	3	17392.1
AA_DRB1_78	AA_DRB1_.16	1438.02	3.95E-310	4	17394.6
AA_DRB1_233	AA_DRB1_142	1437.46	5.21E-310	4	17395.1
AA_DRB1_233	AA_DRB1_133	1437.46	5.21E-310	4	17395.1
AA_DRB1_233	AA_DRB1_85	1437.38	5.41E-310	4	17395.2
AA_DRB1_180	AA_DRB1_142	1437.19	2.51E-311	3	17393.4
AA_DRB1_180	AA_DRB1_133	1437.19	2.51E-311	3	17393.4
AA_DRB1_16	AA_DRB1_.25	1435.74	2.48e-308	5	17398.8
AA_DRB1_16	AA_DRB1_.16	1434.19	5.37e-308	5	17400.4
AA_DRB1_60	AA_DRB1_11	1433.05	5.58e-303	9	17409.5
AA_DRB1_74	AA_DRB1_47	1432.66	2.06e-306	6	17403.9
AA_DRB1_57	AA_DRB1_10	1429.46	1.01e-305	6	17407.1
AA_DRB1_70	AA_DRB1_.25	1429.1	1.21e-305	6	17407.5
AA_DRB1_149	AA_DRB1_57	1428.62	8.65e-307	5	17405.9
AA_DRB1_71	AA_DRB1_10	1428.08	2.01e-305	6	17408.5
AA_DRB1_57	AA_DRB1_12	1427.13	1.82e-306	5	17407.4
AA_DRB1_70	AA_DRB1_.16	1427.02	3.41e-305	6	17409.5
AA_DRB1_149	AA_DRB1_71	1426.47	2.53e-306	5	17408.1
AA_DRB1_71	AA_DRB1_12	1425	5.27e-306	5	17409.6
AA_DRB1_189	AA_DRB1_.25	1424.42	7.02e-306	5	17410.1
AA_DRB1_67	AA_DRB1_9	1424.02	1.53e-304	6	17412.5
AA_DRB1_189	AA_DRB1_.16	1423.55	1.09e-305	5	17411
AA_DRB1_85	AA_DRB1_11	1423.4	3.34e-303	7	17415.2
AA_DRB1_149	AA_DRB1_.1	1420.02	3.15e-306	4	17412.5
AA_DRB1_10	AA_DRB1_.1	1419.85	6.89e-305	5	17414.7
AA_DRB1_30	AA_DRB1_11	1418.65	9.35e-299	10	17425.9
AA_DRB1_67	AA_DRB1_31	1418.59	1.29e-304	5	17416
AA_DRB1_12	AA_DRB1_.1	1418.46	6.86e-306	4	17414.1
AA_DRB1_38	AA_DRB1_11	1417.15	1.11e-300	8	17423.4
AA_DRB1_149	AA_DRB1_.25	1416.46	1.86e-305	4	17416.1
AA_DRB1_38	AA_DRB1_.25	1416.21	4.24e-304	5	17418.4
AA_DRB1_149	AA_DRB1_.16	1415.48	3.04e-305	4	17417.1
AA_DRB1_10	AA_DRB1_.16	1414.68	9.08e-304	5	17419.9
AA_DRB1_12	AA_DRB1_.25	1414.5	4.97e-305	4	17418.1
AA_DRB1_10	AA_DRB1_.25	1414.5	4.97e-305	4	17418.1
AA_DRB1_96	AA_DRB1_30	1414.36	6.11e-299	9	17428.2
AA_DRB1_71	AA_DRB1_57	1414.23	4.75e-300	8	17426.3
AA_DRB1_38	AA_DRB1_.16	1413.93	1.32e-303	5	17420.6
AA_DRB1_142	AA_DRB1_67	1413.81	6.99e-305	4	17418.8
AA_DRB1_133	AA_DRB1_67	1413.81	6.99e-305	4	17418.8
AA_DRB1_28	AA_DRB1_11	1413.76	8.21e-299	9	17428.8
AA_DRB1_12	AA_DRB1_.16	1413.47	8.3e-305	4	17419.1
AA_DRB1_140	AA_DRB1_11	1412.83	9.5e-300	8	17427.7
AA_DRB1_142	AA_DRB1_74	1412.42	4.95e-302	6	17424.1
AA_DRB1_133	AA_DRB1_74	1412.42	4.95e-302	6	17424.1
AA_DRB1_142	AA_DRB1_11	1410.43	2.13e-300	7	17428.1
AA_DRB1_133	AA_DRB1_11	1410.43	2.13e-300	7	17428.1
AA_DRB1_31	AA_DRB1_11	1409.96	3.97e-299	8	17430.6
AA_DRB1_86	AA_DRB1_.25	1409.89	4.95e-304	4	17422.7
AA_DRB1_96	AA_DRB1_11	1408.88	1.2e-296	10	17435.7
AA_DRB1_78	AA_DRB1_11	1408.73	4.98e-300	7	17429.8
AA_DRB1_149	AA_DRB1_11	1408.51	5.55e-300	7	17430.1
AA_DRB1_120	AA_DRB1_11	1408.28	6.23e-300	7	17430.3
AA_DRB1_11	AA_DRB1_4	1408.06	6.94e-300	7	17430.5
AA_DRB1_104	AA_DRB1_11	1407.86	7.68e-300	7	17430.7
AA_DRB1_98	AA_DRB1_11	1407.86	7.68e-300	7	17430.7
AA_DRB1_11	AA_DRB1_10	1407.85	7.71e-300	7	17430.7
AA_DRB1_25	AA_DRB1_11	1407.8	7.92e-300	7	17430.8
AA_DRB1_33	AA_DRB1_11	1407.79	7.94e-300	7	17430.8
AA_DRB1_86	AA_DRB1_.16	1407.66	1.51e-303	4	17424.9
AA_DRB1_14	AA_DRB1_11	1407.26	6.5e-301	6	17429.3
AA_DRB1_12	AA_DRB1_11	1407.26	6.5e-301	6	17429.3
AA_DRB1_11	AA_DRB1_9	1407.26	6.5e-301	6	17429.3
AA_DRB1_140	AA_DRB1_67	1406.53	5.29e-302	5	17428
AA_DRB1_67	AA_DRB1_58	1405.75	7.8e-302	5	17428.8
AA_DRB1_96	AA_DRB1_14	1402.63	3.71e-301	5	17431.9
AA_DRB1_96	AA_DRB1_25	1402.38	4.2e-301	5	17432.2
AA_DRB1_189	AA_DRB1_58	1398.35	1.58e-301	4	17434.2
AA_DRB1_.1	AA_DRB1_.25	1398.18	6e-299	6	17438.4
AA_DRB1_74	AA_DRB1_37	1397.97	2.73e-294	10	17446.6
AA_DRB1_.1	AA_DRB1_.16	1396.12	1.68e-298	6	17440.5
AA_DRB1_73	AA_DRB1_67	1395.13	7.85e-301	4	17437.4
AA_DRB1_86	AA_DRB1_67	1393.97	1.4e-300	4	17438.6
AA_DRB1_47	AA_DRB1_.25	1392.77	2.55e-300	4	17439.8
AA_DRB1_.16	AA_DRB1_.25	1391.3	1.05e-298	5	17443.3
AA_DRB1_104	AA_DRB1_70	1391.12	5.82e-300	4	17441.4
AA_DRB1_98	AA_DRB1_70	1391.12	5.82e-300	4	17441.4
AA_DRB1_142	AA_DRB1_.25	1390.87	6.58e-300	4	17441.7
AA_DRB1_133	AA_DRB1_.25	1390.87	6.58e-300	4	17441.7
AA_DRB1_85	AA_DRB1_.25	1390.64	7.4e-300	4	17441.9
AA_DRB1_47	AA_DRB1_.16	1390.4	8.35e-300	4	17442.2
AA_DRB1_67	AA_DRB1_28	1390.05	3.45e-297	6	17446.5
AA_DRB1_142	AA_DRB1_.16	1388.47	2.19e-299	4	17444.1
AA_DRB1_133	AA_DRB1_.16	1388.47	2.19e-299	4	17444.1
AA_DRB1_180	AA_DRB1_70	1388.26	4.82e-298	5	17446.3
AA_DRB1_85	AA_DRB1_.16	1388.25	2.44e-299	4	17444.3
AA_DRB1_181	AA_DRB1_.1	1386.92	1.64e-296	6	17449.6
AA_DRB1_120	AA_DRB1_.1	1385.72	8.65e-299	4	17446.9
AA_DRB1_96	AA_DRB1_.1	1380.75	5.63e-294	7	17457.8
AA_DRB1_70	AA_DRB1_14	1379.03	2.43e-297	4	17453.5
AA_DRB1_70	AA_DRB1_25	1378.56	3.08e-297	4	17454
AA_DRB1_231	AA_DRB1_58	1377.91	4.26e-297	4	17454.7
AA_DRB1_189	AA_DRB1_96	1374.07	9.96e-294	6	17462.5
AA_DRB1_33	AA_DRB1_.1	1373.11	4.68e-296	4	17459.5
AA_DRB1_149	AA_DRB1_30	1372.75	1.93e-293	6	17463.8
AA_DRB1_.1	AA_DRB1_.24	1372.59	6.06e-296	4	17460
AA_DRB1_30	AA_DRB1_10	1372.18	4.04e-292	7	17466.4
AA_DRB1_30	AA_DRB1_12	1371.7	3.25e-293	6	17464.9
AA_DRB1_67	AA_DRB1_38	1369.1	6.84e-294	5	17465.5
AA_DRB1_180	AA_DRB1_.17	1367.66	1.4e-293	5	17466.9
AA_DRB1_180	AA_DRB1_47	1367.09	4.07e-296	3	17463.5
AA_DRB1_189	AA_DRB1_180	1366.04	1.6e-294	4	17466.5
AA_DRB1_180	AA_DRB1_31	1365.77	1.83e-294	4	17466.8
AA_DRB1_73	AA_DRB1_10	1364.38	1.58e-295	3	17466.2
AA_DRB1_74	AA_DRB1_32	1363.45	1.98e-291	6	17473.1
AA_DRB1_85	AA_DRB1_67	1363.44	5.86e-294	4	17469.1
AA_DRB1_67	AA_DRB1_47	1363.43	5.87e-294	4	17469.1
AA_DRB1_74	AA_DRB1_30	1362.95	9.89e-287	10	17481.6
AA_DRB1_149	AA_DRB1_73	1362.63	1.29e-296	2	17465.9
AA_DRB1_73	AA_DRB1_12	1361.52	2.24e-296	2	17467
AA_DRB1_180	AA_DRB1_16	1360.28	2.83e-293	4	17472.3
AA_DRB1_231	AA_DRB1_96	1360.05	1.08e-290	6	17476.5
AA_DRB1_231	AA_DRB1_180	1359.32	4.58e-293	4	17473.2
AA_DRB1_26	AA_DRB1_10	1358.06	1.69e-291	5	17476.5
AA_DRB1_58	AA_DRB1_.1	1357.3	2.46e-291	5	17477.3
AA_DRB1_74	AA_DRB1_31	1357.23	6.93e-289	7	17481.3
AA_DRB1_77	AA_DRB1_67	1356.58	1.8e-292	4	17476
AA_DRB1_180	AA_DRB1_.24	1351.29	4.94e-290	5	17483.3
AA_DRB1_149	AA_DRB1_26	1349.34	6.66e-291	4	17483.2
AA_DRB1_26	AA_DRB1_12	1348.25	1.15e-290	4	17484.3
AA_DRB1_180	AA_DRB1_26	1344.23	1.67e-288	5	17490.3
AA_DRB1_74	AA_DRB1_26	1343.09	1.14e-284	8	17497.5
AA_DRB1_74	AA_DRB1_28	1342.45	1.57e-284	8	17498.1
AA_DRB1_149	AA_DRB1_31	1341.67	1.34e-290	3	17488.9
AA_DRB1_31	AA_DRB1_10	1341.45	3.42e-289	4	17491.1
AA_DRB1_31	AA_DRB1_12	1340.58	2.3e-290	3	17490
AA_DRB1_180	AA_DRB1_38	1339.93	7.31e-289	4	17492.6
AA_DRB1_181	AA_DRB1_74	1338.62	1.05e-283	8	17501.9
AA_DRB1_180	AA_DRB1_120	1337.97	8.49e-290	3	17492.6
AA_DRB1_96	AA_DRB1_.17	1337.49	1.29e-284	7	17501.1
AA_DRB1_30	AA_DRB1_.1	1336.78	2.63e-283	8	17503.8
AA_DRB1_96	AA_DRB1_.24	1336.59	2.02e-284	7	17502
AA_DRB1_180	AA_DRB1_32	1336.27	1.99e-289	3	17494.3
AA_DRB1_96	AA_DRB1_9	1335.2	4.04e-284	7	17503.4
AA_DRB1_180	AA_DRB1_77	1334.36	5.16e-289	3	17496.2
AA_DRB1_180	AA_DRB1_86	1334.3	5.32e-289	3	17496.3
AA_DRB1_181	AA_DRB1_30	1333.16	1.6e-282	8	17507.4
AA_DRB1_74	AA_DRB1_.17	1333.1	1.65e-282	8	17507.5
AA_DRB1_74	AA_DRB1_57	1332.37	3.15e-281	9	17510.2
AA_DRB1_181	AA_DRB1_28	1332.22	1.15e-284	6	17504.3
AA_DRB1_74	AA_DRB1_9	1331.77	3.19e-282	8	17508.8
AA_DRB1_96	AA_DRB1_10	1331.35	1.77e-284	6	17505.2
AA_DRB1_231	AA_DRB1_74	1330.71	3.78e-283	7	17507.9
AA_DRB1_149	AA_DRB1_96	1330.62	1.48e-285	5	17503.9
AA_DRB1_104	AA_DRB1_96	1330.62	1.48e-285	5	17503.9
AA_DRB1_98	AA_DRB1_96	1330.62	1.48e-285	5	17503.9
AA_DRB1_74	AA_DRB1_60	1330.34	6.5e-282	8	17510.2
AA_DRB1_149	AA_DRB1_16	1330.26	4e-288	3	17500.3
AA_DRB1_16	AA_DRB1_10	1330.2	9.45e-287	4	17502.4
AA_DRB1_96	AA_DRB1_28	1329.88	5.71e-283	7	17508.7
AA_DRB1_96	AA_DRB1_12	1329.69	2.36e-285	5	17504.9
AA_DRB1_16	AA_DRB1_12	1329.29	6.51e-288	3	17501.3
AA_DRB1_96	AA_DRB1_78	1329.08	3.2e-285	5	17505.5
AA_DRB1_96	AA_DRB1_4	1329.01	5.67e-284	6	17507.6
AA_DRB1_58	AA_DRB1_57	1328.51	7.27e-284	6	17508.1
AA_DRB1_47	AA_DRB1_.1	1327.52	3.59e-286	4	17505
AA_DRB1_180	AA_DRB1_33	1326.77	2.29e-287	3	17503.8
AA_DRB1_180	AA_DRB1_85	1325.32	4.73e-287	3	17505.3
AA_DRB1_189	AA_DRB1_74	1323.41	1.44e-281	7	17515.2
AA_DRB1_74	AA_DRB1_38	1322.8	1.94e-281	7	17515.8
AA_DRB1_28	AA_DRB1_.24	1322.28	1.63e-282	6	17514.3
AA_DRB1_181	AA_DRB1_142	1317.92	4.33e-284	4	17514.6
AA_DRB1_181	AA_DRB1_133	1317.92	4.33e-284	4	17514.6
AA_DRB1_140	AA_DRB1_74	1317.84	2.3e-280	7	17520.7
AA_DRB1_74	AA_DRB1_4	1316.59	4.28e-280	7	17522
AA_DRB1_142	AA_DRB1_.24	1316.56	8.57e-284	4	17516
AA_DRB1_133	AA_DRB1_.24	1316.56	8.57e-284	4	17516
AA_DRB1_78	AA_DRB1_74	1316.35	3.13e-281	6	17520.2
AA_DRB1_58	AA_DRB1_.17	1315.72	2.5e-282	5	17518.8
AA_DRB1_74	AA_DRB1_16	1314.06	1.51e-279	7	17524.5
AA_DRB1_74	AA_DRB1_73	1309.17	1.12e-279	6	17527.4
AA_DRB1_86	AA_DRB1_74	1308.3	1.73e-279	6	17528.3
AA_DRB1_74	AA_DRB1_25	1308.15	1.86e-279	6	17528.4
AA_DRB1_85	AA_DRB1_74	1308.09	1.92e-279	6	17528.5
AA_DRB1_74	AA_DRB1_14	1307.93	2.08e-279	6	17528.6
AA_DRB1_77	AA_DRB1_74	1307.9	1.24e-280	5	17526.7
AA_DRB1_181	AA_DRB1_9	1307.2	2.99e-279	6	17529.4
AA_DRB1_70	AA_DRB1_37	1306.15	1.1e-276	8	17534.4
AA_DRB1_96	AA_DRB1_60	1303.31	3.2e-277	7	17535.3
AA_DRB1_14	AA_DRB1_.1	1302.94	7.67e-281	4	17529.6
AA_DRB1_25	AA_DRB1_.1	1302.39	1.01e-280	4	17530.2
AA_DRB1_16	AA_DRB1_.24	1299.73	7.32e-279	5	17534.8
AA_DRB1_58	AA_DRB1_16	1296.95	1.52e-279	4	17535.6
AA_DRB1_181	AA_DRB1_47	1290.38	4.06e-278	4	17542.2
AA_DRB1_30	AA_DRB1_.17	1288.57	6.93e-273	8	17552
AA_DRB1_149	AA_DRB1_77	1287.66	2.44e-280	2	17540.9
AA_DRB1_77	AA_DRB1_10	1287.47	7.69e-279	3	17543.1
AA_DRB1_77	AA_DRB1_12	1286.52	4.33e-280	2	17542
AA_DRB1_181	AA_DRB1_31	1283.28	2.67e-275	5	17551.3
AA_DRB1_30	AA_DRB1_16	1280.56	2.67e-272	7	17558
AA_DRB1_140	AA_DRB1_96	1275.88	1.81e-272	6	17560.7
AA_DRB1_181	AA_DRB1_14	1274.16	1.33e-274	4	17558.4
AA_DRB1_181	AA_DRB1_25	1273.91	1.51e-274	4	17558.7
AA_DRB1_181	AA_DRB1_37	1268.23	1.73e-268	8	17572.3
AA_DRB1_70	AA_DRB1_.24	1266.07	2.4e-270	6	17570.5
AA_DRB1_189	AA_DRB1_181	1265.12	2.3e-271	5	17569.4
AA_DRB1_37	AA_DRB1_.1	1261.96	3.91e-267	8	17578.6
AA_DRB1_181	AA_DRB1_26	1259.83	5.38e-269	6	17576.7
AA_DRB1_142	AA_DRB1_104	1259.4	3.35e-274	2	17569.2
AA_DRB1_142	AA_DRB1_98	1259.4	3.35e-274	2	17569.2
AA_DRB1_133	AA_DRB1_104	1259.4	3.35e-274	2	17569.2
AA_DRB1_133	AA_DRB1_98	1259.4	3.35e-274	2	17569.2
AA_DRB1_96	AA_DRB1_16	1259.13	7.6e-269	6	17577.4
AA_DRB1_189	AA_DRB1_30	1258.8	1.35e-267	7	17579.8
AA_DRB1_181	AA_DRB1_16	1258.45	6.42e-270	5	17576.1
AA_DRB1_189	AA_DRB1_120	1257.58	2.36e-272	3	17573
AA_DRB1_78	AA_DRB1_70	1257.13	6.56e-271	4	17575.4
AA_DRB1_70	AA_DRB1_4	1256.93	1.37e-269	5	17577.6
AA_DRB1_181	AA_DRB1_.17	1255.18	5.47e-268	6	17581.4
AA_DRB1_70	AA_DRB1_60	1253.71	1.13e-267	6	17582.9
AA_DRB1_189	AA_DRB1_.24	1252.32	1.36e-268	5	17582.2
AA_DRB1_47	AA_DRB1_.24	1251.38	1.16e-269	4	17581.2
AA_DRB1_37	AA_DRB1_16	1251.37	5.48e-266	7	17587.2
AA_DRB1_181	AA_DRB1_32	1247.42	8.36e-269	4	17585.1
AA_DRB1_189	AA_DRB1_33	1247.01	4.63e-270	3	17583.6
AA_DRB1_231	AA_DRB1_.24	1246.68	2.27e-267	5	17587.9
AA_DRB1_189	AA_DRB1_71	1246.23	4.72e-266	6	17590.3
AA_DRB1_31	AA_DRB1_.24	1245.91	3.34e-267	5	17588.7
AA_DRB1_231	AA_DRB1_181	1245.83	3.47e-267	5	17588.7
AA_DRB1_181	AA_DRB1_73	1241.7	1.45e-267	4	17590.9
AA_DRB1_231	AA_DRB1_33	1241.49	7.31e-269	3	17589.1
AA_DRB1_120	AA_DRB1_.17	1240.71	2.38e-267	4	17591.9
AA_DRB1_231	AA_DRB1_71	1239.82	1.15e-264	6	17596.7
AA_DRB1_231	AA_DRB1_120	1239.79	1.7e-268	3	17590.8
AA_DRB1_231	AA_DRB1_30	1239.13	2.44e-263	7	17599.4
AA_DRB1_4	AA_DRB1_.1	1236.49	3.66e-265	5	17598.1
AA_DRB1_78	AA_DRB1_.1	1233.96	6.91e-266	4	17598.6
AA_DRB1_104	AA_DRB1_9	1233.2	1.01e-265	4	17599.4
AA_DRB1_98	AA_DRB1_9	1233.2	1.01e-265	4	17599.4
AA_DRB1_181	AA_DRB1_140	1232.37	2.86e-264	5	17602.2
AA_DRB1_104	AA_DRB1_10	1230.21	2.04e-266	3	17600.4
AA_DRB1_98	AA_DRB1_10	1230.21	2.04e-266	3	17600.4
AA_DRB1_33	AA_DRB1_.17	1227.64	1.62e-264	4	17604.9
AA_DRB1_181	AA_DRB1_60	1227.59	5.11e-262	6	17609
AA_DRB1_.17	AA_DRB1_.24	1227.17	2.05e-264	4	17605.4
AA_DRB1_181	AA_DRB1_57	1226.32	1.43e-260	7	17612.2
AA_DRB1_181	AA_DRB1_77	1225.5	4.72e-264	4	17607.1
AA_DRB1_26	AA_DRB1_.24	1224.4	2.5e-261	6	17612.2
AA_DRB1_181	AA_DRB1_38	1223.59	2.28e-262	5	17611
AA_DRB1_149	AA_DRB1_104	1222.22	3.97e-266	2	17606.3
AA_DRB1_149	AA_DRB1_98	1222.22	3.97e-266	2	17606.3
AA_DRB1_104	AA_DRB1_12	1221.71	5.13e-266	2	17606.9
AA_DRB1_98	AA_DRB1_12	1221.71	5.13e-266	2	17606.9
AA_DRB1_181	AA_DRB1_85	1221.01	4.45e-263	4	17611.6
AA_DRB1_181	AA_DRB1_86	1220.75	5.06e-263	4	17611.8
AA_DRB1_181	AA_DRB1_4	1220.74	9.43e-262	5	17613.8
AA_DRB1_181	AA_DRB1_78	1220.71	5.15e-263	4	17611.9
AA_DRB1_38	AA_DRB1_.24	1219.5	1.75e-261	5	17615.1
AA_DRB1_32	AA_DRB1_.24	1219.06	1.18e-262	4	17613.5
AA_DRB1_120	AA_DRB1_.24	1217.55	2.5e-262	4	17615
AA_DRB1_71	AA_DRB1_.17	1213.95	6.8e-258	7	17624.6
AA_DRB1_77	AA_DRB1_.24	1213.45	1.93e-261	4	17619.1
AA_DRB1_86	AA_DRB1_.24	1207.31	4.15e-260	4	17625.3
AA_DRB1_33	AA_DRB1_.24	1205.6	9.74e-260	4	17627
AA_DRB1_85	AA_DRB1_.24	1205.51	1.02e-259	4	17627.1
AA_DRB1_189	AA_DRB1_14	1199.35	1.02e-259	3	17631.2
AA_DRB1_57	AA_DRB1_16	1199.2	7.14e-256	6	17637.4
AA_DRB1_189	AA_DRB1_25	1199.11	1.14e-259	3	17631.5
AA_DRB1_57	AA_DRB1_.1	1195.15	7.88e-254	7	17643.4
AA_DRB1_231	AA_DRB1_14	1194	1.47e-258	3	17636.6
AA_DRB1_231	AA_DRB1_25	1193.75	1.66e-258	3	17636.8
AA_DRB1_73	AA_DRB1_.1	1193.38	4.34e-257	4	17639.2
AA_DRB1_71	AA_DRB1_.1	1186.09	7.2e-252	7	17652.5
AA_DRB1_60	AA_DRB1_.1	1183.55	1.74e-252	6	17653
AA_DRB1_47	AA_DRB1_10	1180.43	1.29e-255	3	17650.1
AA_DRB1_149	AA_DRB1_47	1179.18	8.8e-257	2	17649.4
AA_DRB1_47	AA_DRB1_12	1178.1	1.51e-256	2	17650.5
AA_DRB1_71	AA_DRB1_30	1176.07	1.77e-247	9	17666.5
AA_DRB1_9	AA_DRB1_.17	1173.05	3.26e-250	6	17663.5
AA_DRB1_14	AA_DRB1_.17	1166.22	3.34e-251	4	17666.3
AA_DRB1_25	AA_DRB1_.17	1165.68	4.39e-251	4	17666.9
AA_DRB1_189	AA_DRB1_47	1156.35	2.17e-250	3	17674.2
AA_DRB1_189	AA_DRB1_37	1149.98	4.62e-244	7	17688.6
AA_DRB1_60	AA_DRB1_16	1147.72	6.18e-246	5	17686.8
AA_DRB1_120	AA_DRB1_16	1142.41	2.3e-247	3	17688.2
AA_DRB1_231	AA_DRB1_37	1139.48	8.61e-242	7	17699.1
AA_DRB1_189	AA_DRB1_78	1134.02	1.52e-245	3	17696.5
AA_DRB1_189	AA_DRB1_4	1133.93	3.35e-244	4	17698.6
AA_DRB1_33	AA_DRB1_16	1133.39	2.07e-245	3	17697.2
AA_DRB1_149	AA_DRB1_9	1132.52	6.76e-244	4	17700
AA_DRB1_10	AA_DRB1_9	1131.8	1.74e-242	5	17702.8
AA_DRB1_12	AA_DRB1_9	1131.27	1.26e-243	4	17701.3
AA_DRB1_120	AA_DRB1_9	1127.91	6.76e-243	4	17704.7
AA_DRB1_231	AA_DRB1_78	1127.81	3.38e-244	3	17702.8
AA_DRB1_231	AA_DRB1_4	1127.73	7.38e-243	4	17704.8
AA_DRB1_231	AA_DRB1_47	1127.18	4.63e-244	3	17703.4
AA_DRB1_140	AA_DRB1_104	1123.41	3.04e-243	3	17707.2
AA_DRB1_140	AA_DRB1_98	1123.41	3.04e-243	3	17707.2
AA_DRB1_70	AA_DRB1_.17	1123.35	1.85e-239	6	17713.2
AA_DRB1_86	AA_DRB1_10	1122.27	5.35e-243	3	17708.3
AA_DRB1_149	AA_DRB1_86	1120.73	4.32e-244	2	17707.8
AA_DRB1_86	AA_DRB1_12	1119.6	7.6e-244	2	17709
AA_DRB1_231	AA_DRB1_70	1115.32	6.44e-239	5	17719.2
AA_DRB1_57	AA_DRB1_30	1114.17	4.07e-234	9	17728.4
AA_DRB1_189	AA_DRB1_70	1111.92	3.51e-238	5	17722.7
AA_DRB1_104	AA_DRB1_58	1109.63	2.97e-240	3	17720.9
AA_DRB1_98	AA_DRB1_58	1109.63	2.97e-240	3	17720.9
AA_DRB1_104	AA_DRB1_47	1108.57	1.9e-241	2	17720
AA_DRB1_98	AA_DRB1_47	1108.57	1.9e-241	2	17720
AA_DRB1_70	AA_DRB1_10	1105.87	7.18e-237	5	17728.7
AA_DRB1_33	AA_DRB1_10	1104.68	3.52e-239	3	17725.9
AA_DRB1_149	AA_DRB1_70	1104.52	7.94e-238	4	17728
AA_DRB1_149	AA_DRB1_140	1104.41	4.01e-239	3	17726.2
AA_DRB1_140	AA_DRB1_120	1104.35	4.14e-239	3	17726.2
AA_DRB1_149	AA_DRB1_120	1104.04	1.82e-240	2	17724.5
AA_DRB1_140	AA_DRB1_10	1103.84	1.11e-237	4	17728.7
AA_DRB1_120	AA_DRB1_10	1103.76	5.56e-239	3	17726.8
AA_DRB1_70	AA_DRB1_12	1103.63	1.24e-237	4	17728.9
AA_DRB1_140	AA_DRB1_12	1103.39	6.68e-239	3	17727.2
AA_DRB1_120	AA_DRB1_12	1103.31	2.63e-240	2	17725.3
AA_DRB1_37	AA_DRB1_.17	1102.38	1.17e-232	8	17738.2
AA_DRB1_149	AA_DRB1_33	1102.15	4.7e-240	2	17726.4
AA_DRB1_70	AA_DRB1_.1	1102.13	7.23e-235	6	17734.4
AA_DRB1_33	AA_DRB1_12	1101.01	8.29e-240	2	17727.6
AA_DRB1_4	AA_DRB1_.17	1100.78	9.07e-236	5	17733.8
AA_DRB1_104	AA_DRB1_86	1100.05	1.34e-239	2	17728.5
AA_DRB1_98	AA_DRB1_86	1100.05	1.34e-239	2	17728.5
AA_DRB1_140	AA_DRB1_.17	1099.95	1.37e-235	5	17734.6
AA_DRB1_78	AA_DRB1_.17	1098.49	1.61e-236	4	17734.1
AA_DRB1_14	AA_DRB1_10	1096.37	2.23e-237	3	17734.2
AA_DRB1_25	AA_DRB1_10	1096.11	2.53e-237	3	17734.5
AA_DRB1_57	AA_DRB1_37	1094.86	5.95e-230	9	17747.7
AA_DRB1_149	AA_DRB1_14	1094.01	2.74e-238	2	17734.6
AA_DRB1_149	AA_DRB1_25	1093.82	3.03e-238	2	17734.8
AA_DRB1_33	AA_DRB1_9	1093.57	1.87e-235	4	17739
AA_DRB1_14	AA_DRB1_12	1093.03	4.49e-238	2	17735.5
AA_DRB1_25	AA_DRB1_12	1092.83	4.95e-238	2	17735.7
AA_DRB1_189	AA_DRB1_60	1088.89	3.4e-233	5	17745.7
AA_DRB1_189	AA_DRB1_57	1088.72	5.74e-232	6	17747.8
AA_DRB1_231	AA_DRB1_57	1084.84	3.98e-231	6	17751.7
AA_DRB1_16	AA_DRB1_14	1083.6	1.32e-234	3	17747
AA_DRB1_25	AA_DRB1_16	1082.98	1.79e-234	3	17747.6
AA_DRB1_231	AA_DRB1_60	1081.8	1.17e-231	5	17752.8
AA_DRB1_16	AA_DRB1_.1	1078.91	4.95e-231	5	17755.7
AA_DRB1_71	AA_DRB1_37	1077.17	3.91e-226	9	17765.4
AA_DRB1_60	AA_DRB1_10	1075.34	2.93e-230	5	17759.2
AA_DRB1_47	AA_DRB1_.17	1075.18	1.82e-231	4	17757.4
AA_DRB1_58	AA_DRB1_10	1073.73	3.75e-231	4	17758.8
AA_DRB1_149	AA_DRB1_58	1073.41	2.14e-232	3	17757.2
AA_DRB1_149	AA_DRB1_60	1073.41	4.39e-231	4	17759.2
AA_DRB1_58	AA_DRB1_12	1072.49	3.38e-232	3	17758.1
AA_DRB1_60	AA_DRB1_12	1072.25	7.85e-231	4	17760.3
AA_DRB1_140	AA_DRB1_33	1068.75	2.19e-231	3	17761.8
AA_DRB1_57	AA_DRB1_47	1068.56	8.59e-229	5	17766
AA_DRB1_28	AA_DRB1_10	1068.51	8.81e-229	5	17766.1
AA_DRB1_149	AA_DRB1_28	1067.09	1.03e-229	4	17765.5
AA_DRB1_71	AA_DRB1_14	1066.47	2.44e-228	5	17768.1
AA_DRB1_71	AA_DRB1_25	1066.15	2.86e-228	5	17768.4
AA_DRB1_28	AA_DRB1_12	1066.03	1.75e-229	4	17766.5
AA_DRB1_189	AA_DRB1_73	1065.76	9.77e-231	3	17764.8
AA_DRB1_57	AA_DRB1_14	1064.68	5.94e-228	5	17769.9
AA_DRB1_57	AA_DRB1_25	1064.4	6.85e-228	5	17770.2
AA_DRB1_57	AA_DRB1_.17	1064.16	1.64e-225	7	17774.4
AA_DRB1_231	AA_DRB1_73	1060.13	1.63e-229	3	17770.4
AA_DRB1_71	AA_DRB1_16	1058.17	2.34e-225	6	17778.4
AA_DRB1_33	AA_DRB1_30	1051.51	6.45e-224	6	17785.1
AA_DRB1_60	AA_DRB1_.17	1050.58	1.03e-223	6	17786
AA_DRB1_104	AA_DRB1_30	1050.31	1.17e-223	6	17786.3
AA_DRB1_98	AA_DRB1_30	1050.31	1.17e-223	6	17786.3
AA_DRB1_10	AA_DRB1_4	1048.87	9.15e-226	4	17783.7
AA_DRB1_78	AA_DRB1_10	1048.54	5.3e-227	3	17782
AA_DRB1_149	AA_DRB1_4	1047.28	9.94e-227	3	17783.3
AA_DRB1_149	AA_DRB1_78	1046.83	4.83e-228	2	17781.7
AA_DRB1_12	AA_DRB1_4	1046.29	1.63e-226	3	17784.3
AA_DRB1_120	AA_DRB1_30	1045.99	1.01e-222	6	17790.6
AA_DRB1_78	AA_DRB1_12	1045.83	7.94e-228	2	17782.7
AA_DRB1_28	AA_DRB1_.1	1043.52	3.46e-222	6	17793
AA_DRB1_73	AA_DRB1_.17	1042.62	2.07e-224	4	17789.9
AA_DRB1_120	AA_DRB1_14	1039.52	1.87e-226	2	17789
AA_DRB1_120	AA_DRB1_25	1039.33	2.06e-226	2	17789.2
AA_DRB1_189	AA_DRB1_9	1038.88	2.3e-222	5	17795.7
AA_DRB1_86	AA_DRB1_.1	1036.76	3.85e-223	4	17795.8
AA_DRB1_231	AA_DRB1_9	1034.98	1.61e-221	5	17799.6
AA_DRB1_.1	AA_DRB1_.17	1033.29	2.17e-222	4	17799.3
AA_DRB1_142	AA_DRB1_57	1032.21	6.39e-221	5	17802.4
AA_DRB1_133	AA_DRB1_57	1032.21	6.39e-221	5	17802.4
AA_DRB1_31	AA_DRB1_.1	1028.03	5.12e-220	5	17806.5
AA_DRB1_104	AA_DRB1_28	1027.71	3.53e-221	4	17804.9
AA_DRB1_98	AA_DRB1_28	1027.71	3.53e-221	4	17804.9
AA_DRB1_9	AA_DRB1_.1	1024.15	5.35e-218	6	17812.4
AA_DRB1_57	AA_DRB1_9	1022.68	1.52e-216	7	17815.9
AA_DRB1_104	AA_DRB1_77	1022.55	9.05e-223	2	17806
AA_DRB1_98	AA_DRB1_77	1022.55	9.05e-223	2	17806
AA_DRB1_104	AA_DRB1_73	1022.41	9.67e-223	2	17806.2
AA_DRB1_98	AA_DRB1_73	1022.41	9.67e-223	2	17806.2
AA_DRB1_189	AA_DRB1_.1	1022.2	9.39e-219	5	17812.4
AA_DRB1_57	AA_DRB1_28	1021.55	2.66e-216	7	17817
AA_DRB1_78	AA_DRB1_16	1016.08	5.83e-220	3	17814.5
AA_DRB1_16	AA_DRB1_4	1016.04	1.19e-218	4	17816.5
AA_DRB1_189	AA_DRB1_140	1014.88	2.13e-218	4	17817.7
AA_DRB1_33	AA_DRB1_14	1014.02	6.44e-221	2	17814.5
AA_DRB1_33	AA_DRB1_25	1013.83	7.09e-221	2	17814.7
AA_DRB1_57	AA_DRB1_31	1012.1	2.16e-215	6	17824.5
AA_DRB1_231	AA_DRB1_.1	1011.94	1.56e-216	5	17822.6
AA_DRB1_231	AA_DRB1_140	1010.81	1.62e-217	4	17821.8
AA_DRB1_32	AA_DRB1_.1	1009.91	2.54e-217	4	17822.7
AA_DRB1_104	AA_DRB1_32	1008.31	1.12e-219	2	17820.3
AA_DRB1_98	AA_DRB1_32	1008.31	1.12e-219	2	17820.3
AA_DRB1_149	AA_DRB1_38	1008	3.31e-218	3	17822.6
AA_DRB1_38	AA_DRB1_10	1007	1.09e-216	4	17825.6
AA_DRB1_26	AA_DRB1_.1	1006.99	2.76e-214	6	17829.6
AA_DRB1_38	AA_DRB1_12	1006.94	5.61e-218	3	17823.6
AA_DRB1_231	AA_DRB1_16	1006.9	1.14e-216	4	17825.7
AA_DRB1_140	AA_DRB1_.1	1005.95	3.09e-215	5	17828.6
AA_DRB1_189	AA_DRB1_31	1005.72	2.06e-216	4	17826.8
AA_DRB1_189	AA_DRB1_32	1004.51	1.89e-217	3	17826.1
AA_DRB1_57	AA_DRB1_38	1004.21	1.1e-213	6	17832.4
AA_DRB1_189	AA_DRB1_16	1002.42	1.07e-215	4	17830.1
AA_DRB1_142	AA_DRB1_.1	1002.32	1.12e-215	4	17830.2
AA_DRB1_133	AA_DRB1_.1	1002.32	1.12e-215	4	17830.2
AA_DRB1_70	AA_DRB1_16	1001.82	2.42e-214	5	17832.7
AA_DRB1_104	AA_DRB1_26	1001.62	1.59e-215	4	17830.9
AA_DRB1_98	AA_DRB1_26	1001.62	1.59e-215	4	17830.9
AA_DRB1_85	AA_DRB1_10	999.287	2.57e-216	3	17831.3
AA_DRB1_149	AA_DRB1_85	998.826	1.28e-217	2	17829.7
AA_DRB1_149	AA_DRB1_10	998.451	3.9e-216	3	17832.1
AA_DRB1_142	AA_DRB1_10	998.096	4.66e-216	3	17832.5
AA_DRB1_133	AA_DRB1_10	998.096	4.66e-216	3	17832.5
AA_DRB1_149	AA_DRB1_142	997.856	2.08e-217	2	17830.7
AA_DRB1_149	AA_DRB1_133	997.856	2.08e-217	2	17830.7
AA_DRB1_85	AA_DRB1_12	997.785	2.16e-217	2	17830.8
AA_DRB1_12	AA_DRB1_10	997.396	2.62e-217	2	17831.2
AA_DRB1_149	AA_DRB1_12	997.031	3.14e-217	2	17831.5
AA_DRB1_16	AA_DRB1_.17	996.94	2.76e-213	5	17837.6
AA_DRB1_142	AA_DRB1_12	996.788	3.55e-217	2	17831.8
AA_DRB1_133	AA_DRB1_12	996.788	3.55e-217	2	17831.8
AA_DRB1_231	AA_DRB1_32	994.875	2.33e-215	3	17835.7
AA_DRB1_78	AA_DRB1_71	993.672	1.41e-212	5	17840.9
AA_DRB1_71	AA_DRB1_4	993.601	2.17e-211	6	17843
AA_DRB1_57	AA_DRB1_26	992.542	4.92e-210	7	17846
AA_DRB1_57	AA_DRB1_4	992.532	3.69e-211	6	17844
AA_DRB1_78	AA_DRB1_57	992.312	2.78e-212	5	17842.3
AA_DRB1_189	AA_DRB1_26	991.186	4.86e-212	5	17843.4
AA_DRB1_31	AA_DRB1_.17	989.321	1.23e-211	5	17845.2
AA_DRB1_231	AA_DRB1_26	985.833	7.01e-211	5	17848.7
AA_DRB1_38	AA_DRB1_.1	983.788	1.94e-210	5	17850.8
AA_DRB1_120	AA_DRB1_73	982.016	5.73e-214	2	17846.5
AA_DRB1_231	AA_DRB1_31	981.237	4.16e-211	4	17851.3
AA_DRB1_73	AA_DRB1_57	977.896	3.67e-209	5	17856.7
AA_DRB1_57	AA_DRB1_32	975.418	1.26e-208	5	17859.1
AA_DRB1_189	AA_DRB1_142	974.527	6.04e-211	3	17856
AA_DRB1_189	AA_DRB1_133	974.527	6.04e-211	3	17856
AA_DRB1_77	AA_DRB1_.1	972.219	3.74e-209	4	17860.3
AA_DRB1_85	AA_DRB1_.1	972.071	4.03e-209	4	17860.5
AA_DRB1_32	AA_DRB1_.17	970.42	9.18e-209	4	17862.1
AA_DRB1_142	AA_DRB1_.17	969.993	1.14e-208	4	17862.6
AA_DRB1_133	AA_DRB1_.17	969.993	1.14e-208	4	17862.6
AA_DRB1_104	AA_DRB1_38	965.736	4.87e-209	3	17864.8
AA_DRB1_98	AA_DRB1_38	965.736	4.87e-209	3	17864.8
AA_DRB1_104	AA_DRB1_31	965.512	5.45e-209	3	17865.1
AA_DRB1_98	AA_DRB1_31	965.512	5.45e-209	3	17865.1
AA_DRB1_71	AA_DRB1_60	965.504	3.42e-204	7	17873.1
AA_DRB1_38	AA_DRB1_16	965.5	1.07e-207	4	17867.1
AA_DRB1_120	AA_DRB1_78	964.262	4.1e-210	2	17864.3
AA_DRB1_120	AA_DRB1_4	964.107	1.1e-208	3	17866.5
AA_DRB1_231	AA_DRB1_142	963.939	1.2e-208	3	17866.6
AA_DRB1_231	AA_DRB1_133	963.939	1.2e-208	3	17866.6
AA_DRB1_189	AA_DRB1_28	963.761	4.21e-206	5	17870.8
AA_DRB1_140	AA_DRB1_57	963.671	6.43e-205	6	17872.9
AA_DRB1_85	AA_DRB1_57	961.095	1.59e-205	5	17873.5
AA_DRB1_26	AA_DRB1_.17	955.356	4.04e-203	6	17881.2
AA_DRB1_73	AA_DRB1_33	953.89	7.33e-208	2	17874.7
AA_DRB1_189	AA_DRB1_86	948.912	2.17e-205	3	17881.7
AA_DRB1_231	AA_DRB1_28	948.033	1.07e-202	5	17886.5
AA_DRB1_104	AA_DRB1_85	946.787	2.56e-206	2	17881.8
AA_DRB1_98	AA_DRB1_85	946.787	2.56e-206	2	17881.8
AA_DRB1_120	AA_DRB1_104	946.162	3.5e-206	2	17882.4
AA_DRB1_120	AA_DRB1_98	946.162	3.5e-206	2	17882.4
AA_DRB1_73	AA_DRB1_16	946.098	8.87e-205	3	17884.5
AA_DRB1_104	AA_DRB1_14	945.435	5.03e-206	2	17883.1
AA_DRB1_98	AA_DRB1_14	945.435	5.03e-206	2	17883.1
AA_DRB1_104	AA_DRB1_25	945.386	5.15e-206	2	17883.2
AA_DRB1_98	AA_DRB1_25	945.386	5.15e-206	2	17883.2
AA_DRB1_77	AA_DRB1_57	941.802	2.38e-201	5	17892.8
AA_DRB1_60	AA_DRB1_57	941.302	5.77e-199	7	17897.3
AA_DRB1_86	AA_DRB1_57	941.031	3.5e-201	5	17893.5
AA_DRB1_104	AA_DRB1_60	940.509	2.78e-202	4	17892.1
AA_DRB1_98	AA_DRB1_60	940.509	2.78e-202	4	17892.1
AA_DRB1_104	AA_DRB1_4	939.537	2.35e-203	3	17891
AA_DRB1_98	AA_DRB1_4	939.537	2.35e-203	3	17891
AA_DRB1_104	AA_DRB1_33	939.021	1.24e-204	2	17889.5
AA_DRB1_98	AA_DRB1_33	939.021	1.24e-204	2	17889.5
AA_DRB1_33	AA_DRB1_4	938.998	3.07e-203	3	17891.6
AA_DRB1_189	AA_DRB1_38	938.994	5.92e-202	4	17893.6
AA_DRB1_78	AA_DRB1_33	938.99	1.26e-204	2	17889.6
AA_DRB1_104	AA_DRB1_78	938.923	1.3e-204	2	17889.6
AA_DRB1_98	AA_DRB1_78	938.923	1.3e-204	2	17889.6
AA_DRB1_104	AA_DRB1_98	937.504	6.91e-206	1	17889.1
AA_DRB1_231	AA_DRB1_189	932.978	1.19e-200	4	17899.6
AA_DRB1_47	AA_DRB1_16	932.2	9.17e-202	3	17898.4
AA_DRB1_231	AA_DRB1_86	930.629	2.01e-201	3	17899.9
AA_DRB1_189	AA_DRB1_.17	928.38	1.92e-198	5	17906.2
AA_DRB1_96	AA_DRB1_58	927.514	4.23e-197	6	17909.1
AA_DRB1_189	AA_DRB1_85	926.976	1.25e-200	3	17903.6
AA_DRB1_189	AA_DRB1_77	923.345	7.64e-200	3	17907.2
AA_DRB1_16	AA_DRB1_9	921.691	5.38e-197	5	17912.9
AA_DRB1_28	AA_DRB1_.17	918.607	3.56e-195	6	17918
AA_DRB1_231	AA_DRB1_38	915.921	5.92e-197	4	17916.6
AA_DRB1_120	AA_DRB1_60	915.825	6.21e-197	4	17916.7
AA_DRB1_231	AA_DRB1_.17	914.083	2.38e-195	5	17920.5
AA_DRB1_231	AA_DRB1_85	912.499	1.72e-197	3	17918.1
AA_DRB1_28	AA_DRB1_16	912.339	5.68e-195	5	17922.2
AA_DRB1_85	AA_DRB1_16	911.92	2.3e-197	3	17918.6
AA_DRB1_231	AA_DRB1_77	909.173	9.06e-197	3	17921.4
AA_DRB1_140	AA_DRB1_16	895.139	1.88e-192	4	17937.4
AA_DRB1_31	AA_DRB1_16	892.391	7.42e-192	4	17940.2
AA_DRB1_86	AA_DRB1_.17	890.049	2.39e-191	4	17942.5
AA_DRB1_60	AA_DRB1_33	888.573	4.98e-191	4	17944
AA_DRB1_38	AA_DRB1_.17	888.096	1e-189	5	17946.5
AA_DRB1_71	AA_DRB1_28	887.485	2.42e-187	7	17951.1
AA_DRB1_85	AA_DRB1_.17	876.591	1.97e-188	4	17956
AA_DRB1_77	AA_DRB1_.17	872.67	1.39e-187	4	17959.9
AA_DRB1_142	AA_DRB1_16	857.046	1.84e-185	3	17973.5
AA_DRB1_133	AA_DRB1_16	857.046	1.84e-185	3	17973.5
AA_DRB1_120	AA_DRB1_71	832.316	1.18e-177	5	18002.2
AA_DRB1_73	AA_DRB1_70	828.619	4.85e-178	4	18003.9
AA_DRB1_96	AA_DRB1_71	821.543	4.68e-172	8	18019
AA_DRB1_26	AA_DRB1_16	816.97	2.47e-174	5	18017.6
AA_DRB1_32	AA_DRB1_16	815.464	1.92e-176	3	18015.1
AA_DRB1_96	AA_DRB1_70	814.593	1.32e-171	7	18024
AA_DRB1_71	AA_DRB1_33	809.319	1.12e-172	5	18025.2
AA_DRB1_77	AA_DRB1_16	807.888	8.42e-175	3	18022.7
AA_DRB1_86	AA_DRB1_16	807.51	1.02e-174	3	18023.1
AA_DRB1_71	AA_DRB1_9	799.507	2.37e-168	7	18039.1
AA_DRB1_96	AA_DRB1_77	796.76	5.81e-170	5	18037.8
AA_DRB1_96	AA_DRB1_26	787.622	8.7e-166	7	18050.9
AA_DRB1_140	AA_DRB1_71	783.274	6.33e-166	6	18053.3
AA_DRB1_120	AA_DRB1_58	783.004	2.1e-169	3	18047.6
AA_DRB1_58	AA_DRB1_33	771.23	7.51e-167	3	18059.3
AA_DRB1_58	AA_DRB1_30	761.455	3.85e-160	7	18077.1
AA_DRB1_96	AA_DRB1_32	760.088	4.97e-162	5	18074.5
AA_DRB1_33	AA_DRB1_28	751.968	1.94e-161	4	18080.6
AA_DRB1_120	AA_DRB1_28	746.368	3.17e-160	4	18086.2
AA_DRB1_70	AA_DRB1_9	730.515	1.57e-154	6	18106.1
AA_DRB1_71	AA_DRB1_47	726.482	9.22e-155	5	18108.1
AA_DRB1_120	AA_DRB1_70	726.402	6.69e-156	4	18106.2
AA_DRB1_70	AA_DRB1_28	715.708	2.48e-151	6	18120.9
AA_DRB1_58	AA_DRB1_14	711.145	8.04e-154	3	18119.4
AA_DRB1_58	AA_DRB1_25	710.885	9.15e-154	3	18119.7
AA_DRB1_70	AA_DRB1_33	708.907	4.11e-152	4	18123.7
AA_DRB1_71	AA_DRB1_58	707.983	1.16e-149	6	18128.6
AA_DRB1_96	AA_DRB1_47	707.238	1.34e-150	5	18127.3
AA_DRB1_96	AA_DRB1_85	705.788	2.75e-150	5	18128.8
AA_DRB1_96	AA_DRB1_31	704.443	6.72e-149	6	18132.1
AA_DRB1_140	AA_DRB1_70	704.114	6.34e-150	5	18130.5
AA_DRB1_96	AA_DRB1_38	704.057	8.14e-149	6	18132.5
AA_DRB1_142	AA_DRB1_96	703.462	8.77e-150	5	18131.1
AA_DRB1_133	AA_DRB1_96	703.462	8.77e-150	5	18131.1
AA_DRB1_120	AA_DRB1_96	703.462	8.77e-150	5	18131.1
AA_DRB1_96	AA_DRB1_33	702.917	1.15e-149	5	18131.6
AA_DRB1_96	AA_DRB1_86	701.965	1.85e-149	5	18132.6
AA_DRB1_142	AA_DRB1_120	699.333	1.39e-152	2	18129.2
AA_DRB1_133	AA_DRB1_120	699.333	1.39e-152	2	18129.2
AA_DRB1_70	AA_DRB1_58	694.528	7.49e-148	5	18140
AA_DRB1_142	AA_DRB1_33	678.093	5.67e-148	2	18150.5
AA_DRB1_133	AA_DRB1_33	678.093	5.67e-148	2	18150.5
AA_DRB1_73	AA_DRB1_71	654.945	2.7e-139	5	18179.6
AA_DRB1_58	AA_DRB1_37	653.858	6.09e-137	7	18184.7
AA_DRB1_70	AA_DRB1_26	647.364	1.41e-136	6	18189.2
AA_DRB1_58	AA_DRB1_4	643.927	4.81e-138	4	18188.6
AA_DRB1_78	AA_DRB1_58	643.816	3.19e-139	3	18186.7
AA_DRB1_70	AA_DRB1_31	643.723	7.2e-137	5	18190.8
AA_DRB1_37	AA_DRB1_30	633.892	9.58e-130	10	18210.7
AA_DRB1_140	AA_DRB1_30	610.992	1.05e-127	7	18227.6
AA_DRB1_30	AA_DRB1_9	610.741	1.15e-126	8	18229.8
AA_DRB1_142	AA_DRB1_30	609.611	1.97e-128	6	18227
AA_DRB1_133	AA_DRB1_30	609.611	1.97e-128	6	18227
AA_DRB1_60	AA_DRB1_58	596.446	1.19e-126	5	18238.1
AA_DRB1_73	AA_DRB1_58	585.847	1.18e-126	3	18244.7
AA_DRB1_142	AA_DRB1_14	583.424	2.05e-127	2	18245.1
AA_DRB1_133	AA_DRB1_14	583.424	2.05e-127	2	18245.1
AA_DRB1_142	AA_DRB1_25	583.038	2.48e-127	2	18245.5
AA_DRB1_133	AA_DRB1_25	583.038	2.48e-127	2	18245.5
AA_DRB1_58	AA_DRB1_9	571.85	2.44e-121	5	18262.7
AA_DRB1_71	AA_DRB1_70	571.342	3.6e-119	7	18267.2
AA_DRB1_70	AA_DRB1_47	561.387	3.52e-120	4	18271.2
AA_DRB1_140	AA_DRB1_31	553.122	2.16e-118	4	18279.4
AA_DRB1_31	AA_DRB1_9	551.894	4.98e-117	5	18282.7
AA_DRB1_140	AA_DRB1_58	545.933	7.76e-117	4	18286.6
AA_DRB1_86	AA_DRB1_70	541.572	6.81e-116	4	18291
AA_DRB1_77	AA_DRB1_70	540.037	1.46e-115	4	18292.5
AA_DRB1_120	AA_DRB1_77	532.482	2.36e-116	2	18296.1
AA_DRB1_70	AA_DRB1_38	529.833	2.9e-112	5	18304.7
AA_DRB1_37	AA_DRB1_31	529.339	3.93e-110	7	18309.2
AA_DRB1_142	AA_DRB1_70	524.024	4.26e-112	4	18308.5
AA_DRB1_133	AA_DRB1_70	524.024	4.26e-112	4	18308.5
AA_DRB1_120	AA_DRB1_26	523.205	6.41e-112	4	18309.4
AA_DRB1_73	AA_DRB1_37	517.894	1.17e-108	6	18318.7
AA_DRB1_77	AA_DRB1_33	512.451	5.28e-112	2	18316.1
AA_DRB1_70	AA_DRB1_32	511.833	1.85e-109	4	18320.7
AA_DRB1_120	AA_DRB1_86	511.24	9.68e-112	2	18317.3
AA_DRB1_73	AA_DRB1_9	509.996	4.61e-109	4	18322.6
AA_DRB1_85	AA_DRB1_70	508.858	8.13e-109	4	18323.7
AA_DRB1_142	AA_DRB1_4	506.822	1.59e-109	3	18323.7
AA_DRB1_133	AA_DRB1_4	506.822	1.59e-109	3	18323.7
AA_DRB1_142	AA_DRB1_78	506.585	9.92e-111	2	18322
AA_DRB1_133	AA_DRB1_78	506.585	9.92e-111	2	18322
AA_DRB1_33	AA_DRB1_26	504.24	8.11e-108	4	18328.3
AA_DRB1_142	AA_DRB1_37	503.669	1.36e-105	6	18332.9
AA_DRB1_133	AA_DRB1_37	503.669	1.36e-105	6	18332.9
AA_DRB1_37	AA_DRB1_9	502.804	1.76e-103	8	18337.8
AA_DRB1_60	AA_DRB1_37	502.785	1.78e-103	8	18337.8
AA_DRB1_33	AA_DRB1_31	501.314	2.48e-108	3	18329.3
AA_DRB1_120	AA_DRB1_47	499.448	3.52e-109	2	18329.1
AA_DRB1_120	AA_DRB1_31	499.168	7.23e-108	3	18331.4
AA_DRB1_120	AA_DRB1_85	498.916	4.59e-109	2	18329.7
AA_DRB1_38	AA_DRB1_33	498.805	8.66e-108	3	18331.8
AA_DRB1_120	AA_DRB1_32	498.657	5.22e-109	2	18329.9
AA_DRB1_37	AA_DRB1_14	498.409	1.85e-104	6	18338.2
AA_DRB1_37	AA_DRB1_26	498.29	1.64e-102	8	18342.3
AA_DRB1_37	AA_DRB1_25	498.043	2.22e-104	6	18338.5
AA_DRB1_120	AA_DRB1_33	497.629	8.73e-109	2	18330.9
AA_DRB1_120	AA_DRB1_38	497.374	1.77e-107	3	18333.2
AA_DRB1_140	AA_DRB1_73	495.759	3.96e-107	3	18334.8
AA_DRB1_142	AA_DRB1_73	495.253	2.87e-108	2	18333.3
AA_DRB1_133	AA_DRB1_73	495.253	2.87e-108	2	18333.3
AA_DRB1_86	AA_DRB1_30	492.534	3.41e-103	6	18344
AA_DRB1_58	AA_DRB1_31	492.451	2.88e-105	4	18340.1
AA_DRB1_86	AA_DRB1_33	490.154	3.67e-107	2	18338.4
AA_DRB1_142	AA_DRB1_58	489.537	8.83e-106	3	18341
AA_DRB1_133	AA_DRB1_58	489.537	8.83e-106	3	18341
AA_DRB1_58	AA_DRB1_32	486.54	3.94e-105	3	18344
AA_DRB1_77	AA_DRB1_71	486.496	6.56e-103	5	18348.1
AA_DRB1_26	AA_DRB1_9	486.073	8.4e-102	6	18350.5
AA_DRB1_9	AA_DRB1_4	486.05	8.19e-103	5	18348.5
AA_DRB1_78	AA_DRB1_9	485.761	8.04e-104	4	18346.8
AA_DRB1_14	AA_DRB1_9	485.045	1.15e-103	4	18347.5
AA_DRB1_25	AA_DRB1_9	484.566	1.46e-103	4	18348
AA_DRB1_71	AA_DRB1_26	483.159	3.34e-100	7	18355.4
AA_DRB1_33	AA_DRB1_32	482.296	1.87e-105	2	18346.3
AA_DRB1_85	AA_DRB1_33	480.015	5.84e-105	2	18348.6
AA_DRB1_47	AA_DRB1_33	479.869	6.28e-105	2	18348.7
AA_DRB1_140	AA_DRB1_14	473.642	2.46e-102	3	18356.9
AA_DRB1_58	AA_DRB1_26	473.62	3.94e-100	5	18360.9
AA_DRB1_140	AA_DRB1_25	473.329	2.87e-102	3	18357.2
AA_DRB1_58	AA_DRB1_28	470.663	1.71e-99	5	18363.9
AA_DRB1_86	AA_DRB1_71	467.345	8.9e-99	5	18367.2
AA_DRB1_86	AA_DRB1_14	461.295	6.78e-101	2	18367.3
AA_DRB1_86	AA_DRB1_25	460.881	8.34e-101	2	18367.7
AA_DRB1_30	AA_DRB1_26	455.62	2.31e-93	8	18384.9
AA_DRB1_77	AA_DRB1_30	455.256	3.63e-95	6	18381.3
AA_DRB1_73	AA_DRB1_30	455.205	3.72e-95	6	18381.4
AA_DRB1_142	AA_DRB1_60	452.682	1.14e-96	4	18379.9
AA_DRB1_133	AA_DRB1_60	452.682	1.14e-96	4	18379.9
AA_DRB1_60	AA_DRB1_9	451.326	2.54e-94	6	18385.2
AA_DRB1_77	AA_DRB1_37	451.164	2.76e-94	6	18385.4
AA_DRB1_140	AA_DRB1_37	445.997	3.21e-92	7	18392.6
AA_DRB1_37	AA_DRB1_4	444.571	6.5e-92	7	18394
AA_DRB1_78	AA_DRB1_37	444.427	7.77e-93	6	18392.1
AA_DRB1_85	AA_DRB1_30	444.251	8.48e-93	6	18392.3
AA_DRB1_47	AA_DRB1_30	438.577	1.41e-91	6	18398
AA_DRB1_60	AA_DRB1_30	437.798	1.52e-89	8	18402.8
AA_DRB1_30	AA_DRB1_28	437.128	2.12e-89	8	18403.4
AA_DRB1_31	AA_DRB1_30	435.99	4.52e-90	7	18402.6
AA_DRB1_30	AA_DRB1_4	435.819	4.92e-90	7	18402.7
AA_DRB1_78	AA_DRB1_30	435.535	6.36e-91	6	18401
AA_DRB1_32	AA_DRB1_30	435.485	6.52e-91	6	18401.1
AA_DRB1_30	AA_DRB1_14	435.451	6.63e-91	6	18401.1
AA_DRB1_38	AA_DRB1_30	435.372	6.14e-90	7	18403.2
AA_DRB1_30	AA_DRB1_25	435.2	7.51e-91	6	18401.4
AA_DRB1_71	AA_DRB1_31	435.131	7.77e-91	6	18401.4
AA_DRB1_58	AA_DRB1_38	434.691	8.85e-93	4	18397.9
AA_DRB1_71	AA_DRB1_38	433.317	1.91e-90	6	18403.2
AA_DRB1_31	AA_DRB1_14	432.651	1.87e-93	3	18397.9
AA_DRB1_31	AA_DRB1_25	432.332	2.19e-93	3	18398.2
AA_DRB1_38	AA_DRB1_37	432.132	3.43e-90	6	18404.4
AA_DRB1_142	AA_DRB1_71	430.46	8.04e-91	5	18404.1
AA_DRB1_133	AA_DRB1_71	430.46	8.04e-91	5	18404.1
AA_DRB1_71	AA_DRB1_32	429.919	1.05e-90	5	18404.6
AA_DRB1_77	AA_DRB1_73	428.873	7.44e-94	2	18399.7
AA_DRB1_73	AA_DRB1_14	428.455	9.16e-94	2	18400.1
AA_DRB1_77	AA_DRB1_14	428.259	1.01e-93	2	18400.3
AA_DRB1_73	AA_DRB1_25	428.161	1.06e-93	2	18400.4
AA_DRB1_77	AA_DRB1_25	427.912	1.2e-93	2	18400.7
AA_DRB1_28	AA_DRB1_26	427.446	3.5e-89	6	18409.1
AA_DRB1_38	AA_DRB1_14	425.608	6.28e-92	3	18405
AA_DRB1_38	AA_DRB1_25	425.28	7.39e-92	3	18405.3
AA_DRB1_85	AA_DRB1_58	423.008	2.3e-91	3	18407.6
AA_DRB1_26	AA_DRB1_14	420.752	9.12e-90	4	18411.8
AA_DRB1_26	AA_DRB1_25	420.411	1.08e-89	4	18412.2
AA_DRB1_77	AA_DRB1_58	419.823	1.12e-90	3	18410.7
AA_DRB1_86	AA_DRB1_58	419.819	1.13e-90	3	18410.7
AA_DRB1_58	AA_DRB1_47	419.689	1.2e-90	3	18410.9
AA_DRB1_140	AA_DRB1_26	417.509	4.99e-88	5	18417.1
AA_DRB1_85	AA_DRB1_71	415.888	1.12e-87	5	18418.7
AA_DRB1_37	AA_DRB1_32	414.806	1.83e-86	6	18421.8
AA_DRB1_37	AA_DRB1_28	414.694	1.34e-84	8	18425.9
AA_DRB1_86	AA_DRB1_37	414.58	2.05e-86	6	18422
AA_DRB1_28	AA_DRB1_4	412.316	6.57e-87	5	18422.2
AA_DRB1_78	AA_DRB1_28	412.184	6.48e-88	4	18420.4
AA_DRB1_28	AA_DRB1_14	412.049	6.93e-88	4	18420.5
AA_DRB1_28	AA_DRB1_25	411.721	8.16e-88	4	18420.8
AA_DRB1_73	AA_DRB1_26	410.676	1.37e-87	4	18421.9
AA_DRB1_14	AA_DRB1_4	410.332	1.28e-88	3	18420.2
AA_DRB1_47	AA_DRB1_37	410.264	1.74e-85	6	18426.3
AA_DRB1_25	AA_DRB1_4	409.519	1.92e-88	3	18421
AA_DRB1_78	AA_DRB1_14	408.423	2.05e-89	2	18420.1
AA_DRB1_60	AA_DRB1_14	408.364	4.33e-87	4	18424.2
AA_DRB1_78	AA_DRB1_25	408.059	2.46e-89	2	18420.5
AA_DRB1_60	AA_DRB1_25	408.017	5.15e-87	4	18424.5
AA_DRB1_140	AA_DRB1_4	407.799	5.74e-87	4	18424.8
AA_DRB1_140	AA_DRB1_78	407.539	5.15e-88	3	18423
AA_DRB1_85	AA_DRB1_14	406.478	5.43e-89	2	18422.1
AA_DRB1_85	AA_DRB1_25	406.151	6.39e-89	2	18422.4
AA_DRB1_47	AA_DRB1_14	406.123	6.48e-89	2	18422.4
AA_DRB1_47	AA_DRB1_25	405.803	7.6e-89	2	18422.8
AA_DRB1_32	AA_DRB1_14	405.707	7.98e-89	2	18422.9
AA_DRB1_25	AA_DRB1_14	405.598	8.42e-89	2	18423
AA_DRB1_32	AA_DRB1_25	405.383	9.38e-89	2	18423.2
AA_DRB1_85	AA_DRB1_37	403.325	5.39e-84	6	18433.2
AA_DRB1_140	AA_DRB1_60	385.412	4.13e-81	5	18449.2
AA_DRB1_86	AA_DRB1_78	384.411	3.36e-84	2	18444.2
AA_DRB1_86	AA_DRB1_4	384.324	5.5e-83	3	18446.2
AA_DRB1_73	AA_DRB1_4	382.172	1.61e-82	3	18448.4
AA_DRB1_78	AA_DRB1_73	381.916	1.17e-83	2	18446.6
AA_DRB1_31	AA_DRB1_4	371.039	5.02e-79	4	18461.5
AA_DRB1_78	AA_DRB1_31	370.957	4.32e-80	3	18459.6
AA_DRB1_77	AA_DRB1_9	362.171	4.13e-77	4	18470.4
AA_DRB1_31	AA_DRB1_28	360.271	1.08e-75	5	18474.3
AA_DRB1_73	AA_DRB1_60	357.38	4.47e-76	4	18475.2
AA_DRB1_77	AA_DRB1_4	353.646	2.42e-76	3	18476.9
AA_DRB1_78	AA_DRB1_77	353.533	1.7e-77	2	18475
AA_DRB1_73	AA_DRB1_32	350.7	7.02e-77	2	18477.9
AA_DRB1_60	AA_DRB1_38	350.356	1.47e-73	5	18484.2
AA_DRB1_38	AA_DRB1_4	350.269	1.53e-74	4	18482.3
AA_DRB1_78	AA_DRB1_38	350.167	1.37e-75	3	18480.4
AA_DRB1_60	AA_DRB1_28	343.619	3.62e-71	6	18492.9
AA_DRB1_73	AA_DRB1_47	342.7	3.83e-75	2	18485.9
AA_DRB1_140	AA_DRB1_77	336.973	9.87e-73	3	18493.6
AA_DRB1_26	AA_DRB1_4	335.855	1.94e-70	5	18498.7
AA_DRB1_78	AA_DRB1_26	335.664	2.18e-71	4	18496.9
AA_DRB1_60	AA_DRB1_4	332.216	1.18e-69	5	18502.4
AA_DRB1_47	AA_DRB1_4	331.963	1.2e-71	3	18498.6
AA_DRB1_78	AA_DRB1_47	331.858	8.67e-73	2	18496.7
AA_DRB1_85	AA_DRB1_4	331.742	1.34e-71	3	18498.8
AA_DRB1_85	AA_DRB1_78	331.593	9.9e-73	2	18497
AA_DRB1_78	AA_DRB1_60	331.368	1.85e-70	4	18501.2
AA_DRB1_78	AA_DRB1_4	331.048	1.89e-71	3	18499.5
AA_DRB1_32	AA_DRB1_4	330.92	2.02e-71	3	18499.6
AA_DRB1_78	AA_DRB1_32	330.819	1.46e-72	2	18497.7
AA_DRB1_32	AA_DRB1_9	327.324	1.38e-69	4	18505.2
AA_DRB1_38	AA_DRB1_9	323.342	9.56e-68	5	18511.2
AA_DRB1_73	AA_DRB1_28	319.985	5.28e-68	4	18512.6
AA_DRB1_47	AA_DRB1_9	316.035	3.76e-67	4	18516.5
AA_DRB1_60	AA_DRB1_31	315.53	4.58e-66	5	18519
AA_DRB1_86	AA_DRB1_9	312.287	2.42e-66	4	18520.3
AA_DRB1_86	AA_DRB1_60	309.237	1.1e-65	4	18523.3
AA_DRB1_142	AA_DRB1_28	306.506	4.28e-65	4	18526.1
AA_DRB1_133	AA_DRB1_28	306.506	4.28e-65	4	18526.1
AA_DRB1_140	AA_DRB1_9	304.418	1.12e-63	5	18530.1
AA_DRB1_142	AA_DRB1_9	304.362	1.24e-64	4	18528.2
AA_DRB1_133	AA_DRB1_9	304.362	1.24e-64	4	18528.2
AA_DRB1_140	AA_DRB1_28	302.474	2.94e-63	5	18532.1
AA_DRB1_140	AA_DRB1_32	301.945	3.77e-65	3	18528.6
AA_DRB1_28	AA_DRB1_9	301.529	3.85e-62	6	18535
AA_DRB1_73	AA_DRB1_31	300.82	6.61e-65	3	18529.7
AA_DRB1_85	AA_DRB1_9	300.097	1.03e-63	4	18532.5
AA_DRB1_77	AA_DRB1_60	298.993	1.79e-63	4	18533.6
AA_DRB1_73	AA_DRB1_38	298.12	2.54e-64	3	18532.4
AA_DRB1_140	AA_DRB1_38	297.362	4.02e-63	4	18535.2
AA_DRB1_85	AA_DRB1_60	290.932	9.79e-62	4	18541.6
AA_DRB1_60	AA_DRB1_26	290.275	9.91e-60	6	18546.3
AA_DRB1_140	AA_DRB1_86	289.509	1.85e-62	3	18541.1
AA_DRB1_140	AA_DRB1_47	286.86	6.94e-62	3	18543.7
AA_DRB1_60	AA_DRB1_47	285.158	1.72e-60	4	18547.4
AA_DRB1_142	AA_DRB1_140	281.748	8.87e-61	3	18548.8
AA_DRB1_140	AA_DRB1_133	281.748	8.87e-61	3	18548.8
AA_DRB1_85	AA_DRB1_73	279.163	2.4e-61	2	18549.4
AA_DRB1_60	AA_DRB1_32	277.998	6.02e-59	4	18554.6
AA_DRB1_86	AA_DRB1_73	277.666	5.08e-61	2	18550.9
AA_DRB1_140	AA_DRB1_85	274.024	4.16e-59	3	18556.5
AA_DRB1_142	AA_DRB1_47	255.795	2.85e-56	2	18572.8
AA_DRB1_133	AA_DRB1_47	255.795	2.85e-56	2	18572.8
AA_DRB1_86	AA_DRB1_28	159.029	2.36e-33	4	18673.5
AA_DRB1_77	AA_DRB1_28	151.498	9.72e-32	4	18681.1
AA_DRB1_38	AA_DRB1_28	149.002	2.18e-30	5	18685.6
AA_DRB1_47	AA_DRB1_31	146.943	1.2e-31	3	18683.6
AA_DRB1_85	AA_DRB1_28	140.823	1.88e-29	4	18691.7
AA_DRB1_142	AA_DRB1_31	139.981	3.82e-30	3	18690.6
AA_DRB1_133	AA_DRB1_31	139.981	3.82e-30	3	18690.6
AA_DRB1_47	AA_DRB1_28	137.121	1.17e-28	4	18695.4
AA_DRB1_142	AA_DRB1_77	130.268	5.16e-29	2	18698.3
AA_DRB1_133	AA_DRB1_77	130.268	5.16e-29	2	18698.3
AA_DRB1_32	AA_DRB1_28	129.961	3.97e-27	4	18702.6
AA_DRB1_142	AA_DRB1_38	129.541	6.79e-28	3	18701
AA_DRB1_133	AA_DRB1_38	129.541	6.79e-28	3	18701
AA_DRB1_142	AA_DRB1_26	124.501	5.83e-26	4	18708.1
AA_DRB1_133	AA_DRB1_26	124.501	5.83e-26	4	18708.1
AA_DRB1_142	AA_DRB1_86	121.653	3.83e-27	2	18706.9
AA_DRB1_133	AA_DRB1_86	121.653	3.83e-27	2	18706.9
AA_DRB1_47	AA_DRB1_26	115.557	4.75e-24	4	18717
AA_DRB1_142	AA_DRB1_32	113.046	2.83e-25	2	18715.5
AA_DRB1_133	AA_DRB1_32	113.046	2.83e-25	2	18715.5
AA_DRB1_142	AA_DRB1_85	112.021	4.73e-25	2	18716.5
AA_DRB1_133	AA_DRB1_85	112.021	4.73e-25	2	18716.5
AA_DRB1_142	AA_DRB1_133	111.97	3.63e-26	1	18714.6
AA_DRB1_86	AA_DRB1_47	100.866	1.25e-22	2	18727.7
AA_DRB1_77	AA_DRB1_47	94.9971	2.35e-21	2	18733.6
AA_DRB1_32	AA_DRB1_31	73.1882	8.86e-16	3	18757.4
AA_DRB1_47	AA_DRB1_38	71.7861	1.77e-15	3	18758.8
AA_DRB1_47	AA_DRB1_32	60.6484	6.77e-14	2	18767.9
AA_DRB1_85	AA_DRB1_47	60.6238	6.85e-14	2	18767.9
AA_DRB1_77	AA_DRB1_32	46.7338	7.11e-11	2	18781.8
AA_DRB1_38	AA_DRB1_31	44.1946	5.85e-09	4	18788.4
AA_DRB1_32	AA_DRB1_26	43.4376	8.4e-09	4	18789.1
AA_DRB1_77	AA_DRB1_31	42.8458	2.65e-09	3	18787.7
AA_DRB1_31	AA_DRB1_26	41.5135	7.39e-08	5	18793.1
AA_DRB1_86	AA_DRB1_31	40.4683	8.48e-09	3	18790.1
AA_DRB1_85	AA_DRB1_31	40.1797	9.76e-09	3	18790.4
AA_DRB1_38	AA_DRB1_26	36.0745	9.18e-07	5	18798.5
AA_DRB1_38	AA_DRB1_32	33.6232	2.38e-07	3	18796.9
AA_DRB1_77	AA_DRB1_26	25.4906	4.01e-05	4	18807.1
AA_DRB1_77	AA_DRB1_38	23.081	3.88e-05	3	18807.5
AA_DRB1_86	AA_DRB1_32	20.3095	3.89e-05	2	18808.3
AA_DRB1_85	AA_DRB1_38	19.232	0.000245	3	18811.3
AA_DRB1_86	AA_DRB1_38	18.0574	0.000428	3	18812.5
AA_DRB1_85	AA_DRB1_26	16.1706	0.0028	4	18816.4
AA_DRB1_86	AA_DRB1_26	14.6793	0.00541	4	18817.9
AA_DRB1_85	AA_DRB1_32	14.1439	0.000849	2	18814.4
AA_DRB1_86	AA_DRB1_77	6.09816	0.0474	2	18822.5
AA_DRB1_85	AA_DRB1_77	5.89724	0.0524	2	18822.7
AA_DRB1_86	AA_DRB1_85	0.429055	0.807	2	18828.1

## Sheet: 3 Amino acid
Amino acid 1	Amino acid 2	Amino acid 3	Chi-square	p-value	degrees of freedom	AIC
AA_DRB1_74	AA_DRB1_67	AA_DRB1_11	2213.71	5.11E-466	14	16638.9
AA_DRB1_181	AA_DRB1_67	AA_DRB1_13	2206.68	9.16E-467	12	16641.9
AA_DRB1_96	AA_DRB1_74	AA_DRB1_67	2204.64	2.52E-466	12	16643.9
AA_DRB1_181	AA_DRB1_67	AA_DRB1_11	2199.94	2.62E-465	12	16648.6
AA_DRB1_180	AA_DRB1_67	AA_DRB1_11	2198.25	4.2E-466	11	16648.3
AA_DRB1_74	AA_DRB1_67	AA_DRB1_13	2197.44	1.67E-462	14	16655.1
AA_DRB1_67	AA_DRB1_58	AA_DRB1_11	2194.61	2.57E-465	11	16652
AA_DRB1_67	AA_DRB1_37	AA_DRB1_13	2189.05	1.08E-460	14	16663.5
AA_DRB1_67	AA_DRB1_57	AA_DRB1_13	2183.86	1.08E-460	13	16666.7
AA_DRB1_67	AA_DRB1_13	AA_DRB1_.17	2182.58	1.48E-461	12	16666
AA_DRB1_67	AA_DRB1_30	AA_DRB1_13	2180.78	6.6E-459	14	16671.8
AA_DRB1_67	AA_DRB1_11	AA_DRB1_.1	2178.33	1.23E-460	12	16670.2
AA_DRB1_233	AA_DRB1_67	AA_DRB1_11	2174.34	8.98E-460	12	16674.2
AA_DRB1_67	AA_DRB1_57	AA_DRB1_11	2172.63	2.88E-458	13	16677.9
AA_DRB1_181	AA_DRB1_96	AA_DRB1_67	2170.07	3.46E-461	10	16674.5
AA_DRB1_74	AA_DRB1_71	AA_DRB1_11	2169.68	2.09E-455	15	16684.9
AA_DRB1_67	AA_DRB1_60	AA_DRB1_13	2169.61	9.42E-459	12	16679
AA_DRB1_71	AA_DRB1_67	AA_DRB1_13	2166.72	5.47E-457	13	16683.9
AA_DRB1_67	AA_DRB1_47	AA_DRB1_11	2166.7	1.85E-460	10	16677.9
AA_DRB1_180	AA_DRB1_67	AA_DRB1_13	2166.19	3.6E-459	11	16680.4
AA_DRB1_189	AA_DRB1_67	AA_DRB1_11	2165.48	5.13E-459	11	16681.1
AA_DRB1_67	AA_DRB1_28	AA_DRB1_13	2165.36	7.84E-458	12	16683.2
AA_DRB1_67	AA_DRB1_11	AA_DRB1_.25	2165.31	8.01E-458	12	16683.3
AA_DRB1_67	AA_DRB1_11	AA_DRB1_.24	2163.84	1.67E-457	12	16684.7
AA_DRB1_231	AA_DRB1_67	AA_DRB1_11	2162.9	1.85E-458	11	16683.7
AA_DRB1_67	AA_DRB1_11	AA_DRB1_.17	2162.86	1.89E-458	11	16683.7
AA_DRB1_67	AA_DRB1_11	AA_DRB1_.16	2162.79	2.81E-457	12	16685.8
AA_DRB1_71	AA_DRB1_32	AA_DRB1_13	2162.2	2.63E-458	11	16684.4
AA_DRB1_67	AA_DRB1_30	AA_DRB1_.25	2160.34	6.63E-458	11	16686.2
AA_DRB1_67	AA_DRB1_13	AA_DRB1_.1	2158.86	1.99E-456	12	16689.7
AA_DRB1_67	AA_DRB1_30	AA_DRB1_.16	2158.79	1.44E-457	11	16687.8
AA_DRB1_71	AA_DRB1_37	AA_DRB1_13	2158.14	6.46E-453	15	16696.4
AA_DRB1_74	AA_DRB1_71	AA_DRB1_13	2157.78	7.73E-453	15	16696.8
AA_DRB1_67	AA_DRB1_26	AA_DRB1_13	2153.7	2.59E-455	12	16694.9
AA_DRB1_67	AA_DRB1_13	AA_DRB1_.25	2153.21	3.31E-455	12	16695.4
AA_DRB1_67	AA_DRB1_38	AA_DRB1_13	2152.54	3.22E-456	11	16694
AA_DRB1_67	AA_DRB1_13	AA_DRB1_.16	2151.97	6.13E-455	12	16696.6
AA_DRB1_96	AA_DRB1_67	AA_DRB1_13	2151.4	1.11E-453	13	16699.2
AA_DRB1_233	AA_DRB1_67	AA_DRB1_30	2149.99	1.15E-455	11	16696.6
AA_DRB1_231	AA_DRB1_67	AA_DRB1_13	2149.87	1.22E-455	11	16696.7
AA_DRB1_67	AA_DRB1_13	AA_DRB1_11	2149.64	1.96E-454	12	16698.9
AA_DRB1_67	AA_DRB1_13	AA_DRB1_9	2149.64	1.96E-454	12	16698.9
AA_DRB1_74	AA_DRB1_11	AA_DRB1_.1	2148.79	5.34E-452	14	16703.8
AA_DRB1_67	AA_DRB1_16	AA_DRB1_11	2148.45	2.47E-455	11	16698.1
AA_DRB1_70	AA_DRB1_67	AA_DRB1_13	2147.92	4.59E-454	12	16700.6
AA_DRB1_233	AA_DRB1_67	AA_DRB1_13	2144.28	2.81E-453	12	16704.3
AA_DRB1_74	AA_DRB1_58	AA_DRB1_11	2143.77	4.97E-452	13	16706.8
AA_DRB1_96	AA_DRB1_74	AA_DRB1_58	2140.69	1.18E-453	11	16705.9
AA_DRB1_67	AA_DRB1_47	AA_DRB1_13	2140.21	9.94E-455	10	16704.4
AA_DRB1_67	AA_DRB1_13	AA_DRB1_.24	2139.56	2.95E-452	12	16709
AA_DRB1_96	AA_DRB1_67	AA_DRB1_.25	2139.31	1.56E-454	10	16705.3
AA_DRB1_189	AA_DRB1_67	AA_DRB1_13	2137.73	5.14E-453	11	16708.8
AA_DRB1_96	AA_DRB1_67	AA_DRB1_.16	2137.44	3.96E-454	10	16707.1
AA_DRB1_104	AA_DRB1_67	AA_DRB1_.1	2136.68	1.19E-457	7	16701.9
AA_DRB1_98	AA_DRB1_67	AA_DRB1_.1	2136.68	1.19E-457	7	16701.9
AA_DRB1_74	AA_DRB1_37	AA_DRB1_11	2136.5	3.68E-447	16	16720.1
AA_DRB1_96	AA_DRB1_74	AA_DRB1_71	2135.4	3.19E-450	13	16715.2
AA_DRB1_78	AA_DRB1_67	AA_DRB1_13	2134.6	1.63E-453	10	16710
AA_DRB1_67	AA_DRB1_13	AA_DRB1_4	2134.44	2.64E-452	11	16712.1
AA_DRB1_233	AA_DRB1_96	AA_DRB1_67	2133.76	2.47E-453	10	16710.8
AA_DRB1_104	AA_DRB1_67	AA_DRB1_13	2133.61	2.67E-453	10	16711
AA_DRB1_98	AA_DRB1_67	AA_DRB1_13	2133.61	2.67E-453	10	16711
AA_DRB1_96	AA_DRB1_74	AA_DRB1_37	2133.16	1.27E-448	14	16719.4
AA_DRB1_85	AA_DRB1_67	AA_DRB1_13	2133.05	3.53E-453	10	16711.5
AA_DRB1_74	AA_DRB1_13	AA_DRB1_.1	2132.52	1.74E-448	14	16720
AA_DRB1_180	AA_DRB1_71	AA_DRB1_30	2128.59	4.86E-451	11	16718
AA_DRB1_74	AA_DRB1_32	AA_DRB1_13	2128.01	9.25E-450	12	16720.6
AA_DRB1_74	AA_DRB1_58	AA_DRB1_13	2126.53	2.63E-448	13	16724
AA_DRB1_77	AA_DRB1_67	AA_DRB1_13	2124.95	1.99E-451	10	16719.6
AA_DRB1_73	AA_DRB1_67	AA_DRB1_13	2124.86	2.09E-451	10	16719.7
AA_DRB1_181	AA_DRB1_71	AA_DRB1_11	2124.72	6.46E-448	13	16725.8
AA_DRB1_74	AA_DRB1_32	AA_DRB1_11	2123.96	6.93E-449	12	16724.6
AA_DRB1_32	AA_DRB1_13	AA_DRB1_.1	2123.68	3.76E-451	10	16720.9
AA_DRB1_96	AA_DRB1_74	AA_DRB1_32	2123.59	3.92E-451	10	16721
AA_DRB1_180	AA_DRB1_71	AA_DRB1_11	2123.42	9.09E-449	12	16725.1
AA_DRB1_71	AA_DRB1_67	AA_DRB1_.24	2122.47	6.85E-451	10	16722.1
AA_DRB1_74	AA_DRB1_37	AA_DRB1_13	2121.05	7.92E-444	16	16735.5
AA_DRB1_37	AA_DRB1_26	AA_DRB1_13	2117.07	3.77E-445	14	16735.5
AA_DRB1_67	AA_DRB1_58	AA_DRB1_13	2113.59	8.54E-448	11	16733
AA_DRB1_96	AA_DRB1_74	AA_DRB1_.1	2113.13	1.52E-446	12	16735.4
AA_DRB1_180	AA_DRB1_74	AA_DRB1_71	2113.06	1.11E-447	11	16733.5
AA_DRB1_67	AA_DRB1_31	AA_DRB1_13	2112.5	1.47E-447	11	16734.1
AA_DRB1_120	AA_DRB1_74	AA_DRB1_71	2112.36	1.05E-448	10	16732.2
AA_DRB1_67	AA_DRB1_13	AA_DRB1_10	2112.16	1.73E-447	11	16734.4
AA_DRB1_181	AA_DRB1_71	AA_DRB1_13	2111.37	4.96E-445	13	16739.2
AA_DRB1_140	AA_DRB1_67	AA_DRB1_13	2110.49	3.99E-447	11	16736.1
AA_DRB1_181	AA_DRB1_32	AA_DRB1_13	2110.33	2.9E-448	10	16734.2
AA_DRB1_67	AA_DRB1_32	AA_DRB1_13	2110.17	3.14E-448	10	16734.4
AA_DRB1_120	AA_DRB1_67	AA_DRB1_13	2109.94	3.53E-448	10	16734.6
AA_DRB1_180	AA_DRB1_32	AA_DRB1_13	2109.78	2.42E-449	9	16732.8
AA_DRB1_180	AA_DRB1_74	AA_DRB1_.1	2109.4	4.6E-448	10	16735.2
AA_DRB1_181	AA_DRB1_37	AA_DRB1_11	2109.23	1.86E-443	14	16743.3
AA_DRB1_180	AA_DRB1_71	AA_DRB1_13	2109.18	1.09E-445	12	16739.4
AA_DRB1_96	AA_DRB1_67	AA_DRB1_57	2109.04	8.23E-447	11	16737.5
AA_DRB1_180	AA_DRB1_37	AA_DRB1_11	2108.13	2.48E-444	13	16742.4
AA_DRB1_120	AA_DRB1_74	AA_DRB1_.1	2107.31	8.3E-449	9	16735.3
AA_DRB1_37	AA_DRB1_13	AA_DRB1_.1	2106.99	5.67E-443	14	16745.6
AA_DRB1_180	AA_DRB1_37	AA_DRB1_30	2106.63	3.85E-445	12	16741.9
AA_DRB1_181	AA_DRB1_32	AA_DRB1_11	2103.57	8.39E-447	10	16741
AA_DRB1_142	AA_DRB1_67	AA_DRB1_13	2102	1.84E-446	10	16742.6
AA_DRB1_133	AA_DRB1_67	AA_DRB1_13	2102	1.84E-446	10	16742.6
AA_DRB1_67	AA_DRB1_31	AA_DRB1_.25	2101.62	8.47E-449	8	16739
AA_DRB1_180	AA_DRB1_32	AA_DRB1_11	2101.6	1.42E-447	9	16741
AA_DRB1_70	AA_DRB1_37	AA_DRB1_13	2101.17	1.02E-441	14	16751.4
AA_DRB1_181	AA_DRB1_74	AA_DRB1_11	2101.01	1.11E-441	14	16751.6
AA_DRB1_86	AA_DRB1_67	AA_DRB1_13	2100.66	3.58E-446	10	16743.9
AA_DRB1_67	AA_DRB1_33	AA_DRB1_13	2100.45	3.98E-446	10	16744.1
AA_DRB1_67	AA_DRB1_25	AA_DRB1_13	2100.45	3.98E-446	10	16744.1
AA_DRB1_67	AA_DRB1_16	AA_DRB1_13	2100.37	4.14E-446	10	16744.2
AA_DRB1_67	AA_DRB1_13	AA_DRB1_12	2100.25	4.39E-446	10	16744.3
AA_DRB1_149	AA_DRB1_67	AA_DRB1_13	2099.96	5.09E-446	10	16744.6
AA_DRB1_67	AA_DRB1_31	AA_DRB1_.16	2099.86	2.03E-448	8	16740.7
AA_DRB1_67	AA_DRB1_14	AA_DRB1_13	2099.77	3.56E-447	9	16742.8
AA_DRB1_180	AA_DRB1_74	AA_DRB1_11	2099.65	1.68E-442	13	16750.9
AA_DRB1_233	AA_DRB1_71	AA_DRB1_11	2099.39	1.91E-442	13	16751.2
AA_DRB1_181	AA_DRB1_96	AA_DRB1_74	2097.46	3.69E-443	12	16751.1
AA_DRB1_180	AA_DRB1_71	AA_DRB1_67	2097.44	1.14E-446	9	16745.1
AA_DRB1_71	AA_DRB1_57	AA_DRB1_11	2097.12	7.67E-441	14	16755.4
AA_DRB1_180	AA_DRB1_96	AA_DRB1_74	2096.13	3.42E-445	10	16748.4
AA_DRB1_32	AA_DRB1_26	AA_DRB1_13	2095.66	4.31E-445	10	16748.9
AA_DRB1_181	AA_DRB1_70	AA_DRB1_11	2094.86	1.35E-442	12	16753.7
AA_DRB1_180	AA_DRB1_70	AA_DRB1_11	2093.7	1.7E-443	11	16752.9
AA_DRB1_74	AA_DRB1_71	AA_DRB1_.24	2090.08	1.46E-441	12	16758.5
AA_DRB1_233	AA_DRB1_74	AA_DRB1_11	2090.01	2.63E-439	14	16762.6
AA_DRB1_74	AA_DRB1_70	AA_DRB1_11	2089.7	3.06E-439	14	16762.9
AA_DRB1_71	AA_DRB1_57	AA_DRB1_13	2089.21	3.92E-439	14	16763.4
AA_DRB1_74	AA_DRB1_70	AA_DRB1_13	2088.32	6.1E-439	14	16764.2
AA_DRB1_233	AA_DRB1_67	AA_DRB1_31	2087.71	8.69E-446	8	16752.9
AA_DRB1_74	AA_DRB1_57	AA_DRB1_11	2087.47	1.16E-437	15	16767.1
AA_DRB1_96	AA_DRB1_74	AA_DRB1_70	2087.36	5.65E-441	12	16761.2
AA_DRB1_189	AA_DRB1_74	AA_DRB1_11	2087.11	8.6E-440	13	16763.5
AA_DRB1_58	AA_DRB1_13	AA_DRB1_.1	2087.04	4.69E-442	11	16759.5
AA_DRB1_74	AA_DRB1_71	AA_DRB1_33	2086.44	4.27E-443	10	16758.1
AA_DRB1_189	AA_DRB1_71	AA_DRB1_11	2086.28	9.66E-441	12	16762.3
AA_DRB1_181	AA_DRB1_74	AA_DRB1_13	2085.83	2.1E-438	14	16766.7
AA_DRB1_74	AA_DRB1_60	AA_DRB1_11	2085.7	2.24E-438	14	16766.9
AA_DRB1_96	AA_DRB1_74	AA_DRB1_57	2084.91	2.57E-439	13	16765.7
AA_DRB1_85	AA_DRB1_74	AA_DRB1_11	2084.89	1.92E-440	12	16763.7
AA_DRB1_180	AA_DRB1_74	AA_DRB1_13	2084.81	2.7E-439	13	16765.8
AA_DRB1_181	AA_DRB1_58	AA_DRB1_13	2084.67	1.52E-441	11	16761.9
AA_DRB1_77	AA_DRB1_37	AA_DRB1_13	2084.55	2.29E-440	12	16764
AA_DRB1_74	AA_DRB1_.1	AA_DRB1_.24	2084.54	7.04E-444	9	16758
AA_DRB1_73	AA_DRB1_37	AA_DRB1_13	2084.53	2.31E-440	12	16764
AA_DRB1_74	AA_DRB1_33	AA_DRB1_.1	2084.41	7.48E-444	9	16758.2
AA_DRB1_189	AA_DRB1_96	AA_DRB1_74	2084.13	2E-441	11	16762.4
AA_DRB1_231	AA_DRB1_71	AA_DRB1_13	2084.07	2.89E-440	12	16764.5
AA_DRB1_233	AA_DRB1_71	AA_DRB1_13	2083.61	4.91E-439	13	16767
AA_DRB1_231	AA_DRB1_71	AA_DRB1_11	2083.5	3.84E-440	12	16765.1
AA_DRB1_96	AA_DRB1_74	AA_DRB1_60	2083.18	4.5E-440	12	16765.4
AA_DRB1_180	AA_DRB1_58	AA_DRB1_13	2082.97	2.4E-442	10	16761.6
AA_DRB1_74	AA_DRB1_47	AA_DRB1_11	2081.67	9.56E-440	12	16766.9
AA_DRB1_96	AA_DRB1_85	AA_DRB1_74	2081.44	5.14E-442	10	16763.1
AA_DRB1_96	AA_DRB1_74	AA_DRB1_13	2081.02	2.85E-436	15	16773.5
AA_DRB1_181	AA_DRB1_58	AA_DRB1_11	2080.4	1.28E-440	11	16766.2
AA_DRB1_74	AA_DRB1_13	AA_DRB1_11	2080.17	3.5E-437	14	16772.4
AA_DRB1_74	AA_DRB1_13	AA_DRB1_9	2080.17	3.5E-437	14	16772.4
AA_DRB1_74	AA_DRB1_30	AA_DRB1_13	2080.04	5.54E-435	16	16776.5
AA_DRB1_74	AA_DRB1_30	AA_DRB1_11	2079.98	4.78E-436	15	16774.6
AA_DRB1_181	AA_DRB1_70	AA_DRB1_13	2079.93	2.28E-439	12	16768.6
AA_DRB1_74	AA_DRB1_16	AA_DRB1_11	2079.73	3.39E-438	13	16770.8
AA_DRB1_180	AA_DRB1_58	AA_DRB1_11	2079.34	1.47E-441	10	16765.2
AA_DRB1_74	AA_DRB1_38	AA_DRB1_11	2079.3	4.19E-438	13	16771.3
AA_DRB1_181	AA_DRB1_26	AA_DRB1_11	2078.93	3.74E-439	12	16769.6
AA_DRB1_70	AA_DRB1_32	AA_DRB1_13	2078.62	2.1E-441	10	16765.9
AA_DRB1_26	AA_DRB1_13	AA_DRB1_.1	2078.34	5.01E-439	12	16770.2
AA_DRB1_96	AA_DRB1_74	AA_DRB1_30	2077.65	1.23E-436	14	16774.9
AA_DRB1_37	AA_DRB1_11	AA_DRB1_.1	2077.64	1.23E-436	14	16774.9
AA_DRB1_180	AA_DRB1_26	AA_DRB1_11	2077.58	5.22E-440	11	16769
AA_DRB1_71	AA_DRB1_30	AA_DRB1_.24	2077.55	7.45E-439	12	16771
AA_DRB1_57	AA_DRB1_37	AA_DRB1_13	2077.4	1.72E-435	15	16777.2
AA_DRB1_37	AA_DRB1_30	AA_DRB1_13	2077.17	2.31E-434	16	16779.4
AA_DRB1_96	AA_DRB1_37	AA_DRB1_13	2076.98	2.12E-435	15	16777.6
AA_DRB1_96	AA_DRB1_74	AA_DRB1_26	2076.9	1.03E-438	12	16771.7
AA_DRB1_37	AA_DRB1_13	AA_DRB1_.25	2076.62	2.04E-436	14	16775.9
AA_DRB1_96	AA_DRB1_74	AA_DRB1_38	2076.52	8.82E-440	11	16770
AA_DRB1_74	AA_DRB1_13	AA_DRB1_.25	2076.44	2.23E-436	14	16776.1
AA_DRB1_74	AA_DRB1_31	AA_DRB1_13	2076.24	1.91E-437	13	16774.3
AA_DRB1_140	AA_DRB1_74	AA_DRB1_11	2076.14	2.01E-437	13	16774.4
AA_DRB1_96	AA_DRB1_74	AA_DRB1_16	2076.11	1.08E-439	11	16770.5
AA_DRB1_74	AA_DRB1_26	AA_DRB1_11	2076.03	2.74E-436	14	16776.5
AA_DRB1_96	AA_DRB1_74	AA_DRB1_28	2075.97	1.63E-438	12	16772.6
AA_DRB1_74	AA_DRB1_13	AA_DRB1_10	2075.85	2.33E-437	13	16774.7
AA_DRB1_74	AA_DRB1_11	AA_DRB1_.25	2075.84	3.02E-436	14	16776.7
AA_DRB1_74	AA_DRB1_28	AA_DRB1_11	2075.75	3.15E-436	14	16776.8
AA_DRB1_74	AA_DRB1_13	AA_DRB1_.16	2075.64	3.32E-436	14	16776.9
AA_DRB1_180	AA_DRB1_71	AA_DRB1_37	2075.51	1.46E-439	11	16771.1
AA_DRB1_37	AA_DRB1_13	AA_DRB1_.16	2075.34	3.86E-436	14	16777.2
AA_DRB1_233	AA_DRB1_96	AA_DRB1_74	2075.12	2.49E-438	12	16773.4
AA_DRB1_74	AA_DRB1_11	AA_DRB1_.24	2075.08	4.4E-436	14	16777.5
AA_DRB1_180	AA_DRB1_70	AA_DRB1_13	2075.05	1.83E-439	11	16771.5
AA_DRB1_37	AA_DRB1_13	AA_DRB1_11	2074.58	5.65E-436	14	16778
AA_DRB1_37	AA_DRB1_13	AA_DRB1_9	2074.58	5.65E-436	14	16778
AA_DRB1_37	AA_DRB1_31	AA_DRB1_13	2074.53	4.48E-437	13	16776
AA_DRB1_74	AA_DRB1_11	AA_DRB1_.17	2074.53	4.5E-437	13	16776
AA_DRB1_181	AA_DRB1_77	AA_DRB1_11	2074.48	1.65E-440	10	16770.1
AA_DRB1_181	AA_DRB1_73	AA_DRB1_11	2074.48	1.65E-440	10	16770.1
AA_DRB1_37	AA_DRB1_28	AA_DRB1_13	2074.21	6.78E-436	14	16778.4
AA_DRB1_231	AA_DRB1_37	AA_DRB1_13	2074.21	5.27E-437	13	16776.4
AA_DRB1_142	AA_DRB1_74	AA_DRB1_11	2074.18	3.98E-438	12	16774.4
AA_DRB1_133	AA_DRB1_74	AA_DRB1_11	2074.18	3.98E-438	12	16774.4
AA_DRB1_74	AA_DRB1_11	AA_DRB1_.16	2074.18	6.89E-436	14	16778.4
AA_DRB1_96	AA_DRB1_74	AA_DRB1_47	2074.09	2.01E-440	10	16770.5
AA_DRB1_37	AA_DRB1_16	AA_DRB1_11	2073.86	6.26E-437	13	16776.7
AA_DRB1_38	AA_DRB1_37	AA_DRB1_13	2073.79	4.83E-438	12	16774.8
AA_DRB1_74	AA_DRB1_38	AA_DRB1_13	2073.6	7.14E-437	13	16777
AA_DRB1_37	AA_DRB1_13	AA_DRB1_10	2073.54	7.34E-437	13	16777
AA_DRB1_231	AA_DRB1_74	AA_DRB1_13	2073.43	7.74E-437	13	16777.1
AA_DRB1_181	AA_DRB1_26	AA_DRB1_13	2073.4	5.85E-438	12	16775.2
AA_DRB1_96	AA_DRB1_74	AA_DRB1_.24	2073.31	6.12E-438	12	16775.3
AA_DRB1_180	AA_DRB1_77	AA_DRB1_11	2073.25	1.95E-441	9	16769.3
AA_DRB1_180	AA_DRB1_73	AA_DRB1_11	2073.25	1.95E-441	9	16769.3
AA_DRB1_60	AA_DRB1_37	AA_DRB1_13	2072.9	1.3E-435	14	16779.7
AA_DRB1_74	AA_DRB1_31	AA_DRB1_11	2072.86	1.03E-436	13	16777.7
AA_DRB1_96	AA_DRB1_74	AA_DRB1_11	2072.49	1.97E-434	15	16782.1
AA_DRB1_37	AA_DRB1_13	AA_DRB1_4	2072.16	1.46E-436	13	16778.4
AA_DRB1_181	AA_DRB1_37	AA_DRB1_13	2072.13	1.91E-435	14	16780.4
AA_DRB1_120	AA_DRB1_74	AA_DRB1_11	2072.08	1.13E-437	12	16776.5
AA_DRB1_233	AA_DRB1_74	AA_DRB1_13	2071.91	2.12E-435	14	16780.7
AA_DRB1_149	AA_DRB1_74	AA_DRB1_11	2071.9	1.24E-437	12	16776.7
AA_DRB1_140	AA_DRB1_74	AA_DRB1_13	2071.9	1.66E-436	13	16778.7
AA_DRB1_231	AA_DRB1_74	AA_DRB1_11	2071.77	1.77E-436	13	16778.8
AA_DRB1_37	AA_DRB1_32	AA_DRB1_13	2071.51	1.5E-437	12	16777.1
AA_DRB1_47	AA_DRB1_37	AA_DRB1_11	2071.5	1.51E-437	12	16777.1
AA_DRB1_74	AA_DRB1_11	AA_DRB1_10	2071.49	1.52E-437	12	16777.1
AA_DRB1_104	AA_DRB1_74	AA_DRB1_11	2071.44	1.55E-437	12	16777.1
AA_DRB1_98	AA_DRB1_74	AA_DRB1_11	2071.44	1.55E-437	12	16777.1
AA_DRB1_74	AA_DRB1_33	AA_DRB1_11	2071.44	1.55E-437	12	16777.1
AA_DRB1_71	AA_DRB1_13	AA_DRB1_.25	2071.42	2.11E-436	13	16779.1
AA_DRB1_180	AA_DRB1_37	AA_DRB1_13	2071.39	2.14E-436	13	16779.2
AA_DRB1_74	AA_DRB1_25	AA_DRB1_11	2071.27	1.69E-437	12	16777.3
AA_DRB1_74	AA_DRB1_11	AA_DRB1_4	2071.23	1.73E-437	12	16777.3
AA_DRB1_71	AA_DRB1_26	AA_DRB1_13	2071.03	2.56E-436	13	16779.5
AA_DRB1_233	AA_DRB1_71	AA_DRB1_37	2071.01	1.93E-437	12	16777.6
AA_DRB1_78	AA_DRB1_74	AA_DRB1_11	2070.98	1.96E-437	12	16777.6
AA_DRB1_86	AA_DRB1_74	AA_DRB1_11	2070.9	2.03E-437	12	16777.7
AA_DRB1_77	AA_DRB1_74	AA_DRB1_11	2070.9	1.45E-438	11	16775.7
AA_DRB1_74	AA_DRB1_73	AA_DRB1_11	2070.9	1.45E-438	11	16775.7
AA_DRB1_74	AA_DRB1_14	AA_DRB1_11	2070.9	1.45E-438	11	16775.7
AA_DRB1_74	AA_DRB1_12	AA_DRB1_11	2070.9	1.45E-438	11	16775.7
AA_DRB1_74	AA_DRB1_11	AA_DRB1_9	2070.9	1.45E-438	11	16775.7
AA_DRB1_189	AA_DRB1_74	AA_DRB1_13	2070.89	2.74E-436	13	16779.7
AA_DRB1_120	AA_DRB1_74	AA_DRB1_13	2070.86	2.08E-437	12	16777.7
AA_DRB1_96	AA_DRB1_74	AA_DRB1_33	2070.64	1.12E-439	10	16773.9
AA_DRB1_71	AA_DRB1_13	AA_DRB1_.16	2070.18	3.9E-436	13	16780.4
AA_DRB1_189	AA_DRB1_71	AA_DRB1_13	2070.13	2.98E-437	12	16778.4
AA_DRB1_78	AA_DRB1_37	AA_DRB1_13	2070.08	3.05E-437	12	16778.5
AA_DRB1_71	AA_DRB1_11	AA_DRB1_.25	2069.58	5.27E-436	13	16781
AA_DRB1_96	AA_DRB1_74	AA_DRB1_.17	2069.47	4.14E-437	12	16779.1
AA_DRB1_96	AA_DRB1_74	AA_DRB1_.25	2069.43	4.24E-437	12	16779.1
AA_DRB1_96	AA_DRB1_74	AA_DRB1_9	2069.36	4.37E-437	12	16779.2
AA_DRB1_96	AA_DRB1_74	AA_DRB1_.16	2069.22	4.68E-437	12	16779.3
AA_DRB1_85	AA_DRB1_32	AA_DRB1_13	2069.08	9.38E-442	8	16771.5
AA_DRB1_74	AA_DRB1_57	AA_DRB1_13	2069.08	1.08E-433	15	16785.5
AA_DRB1_96	AA_DRB1_74	AA_DRB1_31	2069.04	3.65E-438	11	16777.5
AA_DRB1_104	AA_DRB1_37	AA_DRB1_13	2069.04	5.13E-437	12	16779.5
AA_DRB1_98	AA_DRB1_37	AA_DRB1_13	2069.04	5.13E-437	12	16779.5
AA_DRB1_140	AA_DRB1_96	AA_DRB1_74	2068.94	3.84E-438	11	16777.6
AA_DRB1_120	AA_DRB1_37	AA_DRB1_13	2068.92	5.45E-437	12	16779.6
AA_DRB1_231	AA_DRB1_96	AA_DRB1_74	2068.89	3.94E-438	11	16777.7
AA_DRB1_74	AA_DRB1_60	AA_DRB1_13	2068.88	9.6E-435	14	16783.7
AA_DRB1_96	AA_DRB1_74	AA_DRB1_10	2068.75	4.23E-438	11	16777.8
AA_DRB1_142	AA_DRB1_96	AA_DRB1_74	2068.61	3.06E-439	10	16776
AA_DRB1_133	AA_DRB1_96	AA_DRB1_74	2068.61	3.06E-439	10	16776
AA_DRB1_120	AA_DRB1_96	AA_DRB1_74	2068.61	3.06E-439	10	16776
AA_DRB1_96	AA_DRB1_74	AA_DRB1_73	2068.57	3.13E-439	10	16776
AA_DRB1_140	AA_DRB1_37	AA_DRB1_13	2068.36	9.66E-436	13	16782.2
AA_DRB1_71	AA_DRB1_11	AA_DRB1_.24	2068.28	1E-435	13	16782.3
AA_DRB1_71	AA_DRB1_11	AA_DRB1_.1	2068.14	1.08E-435	13	16782.4
AA_DRB1_71	AA_DRB1_11	AA_DRB1_.17	2068.07	8.31E-437	12	16780.5
AA_DRB1_96	AA_DRB1_74	AA_DRB1_4	2068.01	6.1E-438	11	16778.6
AA_DRB1_96	AA_DRB1_78	AA_DRB1_74	2067.79	4.62E-439	10	16776.8
AA_DRB1_96	AA_DRB1_74	AA_DRB1_25	2067.73	4.76E-439	10	16776.8
AA_DRB1_96	AA_DRB1_74	AA_DRB1_12	2067.68	4.88E-439	10	16776.9
AA_DRB1_149	AA_DRB1_96	AA_DRB1_74	2067.67	4.89E-439	10	16776.9
AA_DRB1_104	AA_DRB1_96	AA_DRB1_74	2067.67	4.89E-439	10	16776.9
AA_DRB1_98	AA_DRB1_96	AA_DRB1_74	2067.67	4.89E-439	10	16776.9
AA_DRB1_96	AA_DRB1_74	AA_DRB1_14	2067.53	5.26E-439	10	16777
AA_DRB1_96	AA_DRB1_86	AA_DRB1_74	2067.5	5.33E-439	10	16777.1
AA_DRB1_96	AA_DRB1_77	AA_DRB1_74	2067.49	3.44E-440	9	16775.1
AA_DRB1_71	AA_DRB1_11	AA_DRB1_.16	2067.47	1.5E-435	13	16783.1
AA_DRB1_180	AA_DRB1_26	AA_DRB1_13	2067.02	1E-437	11	16779.5
AA_DRB1_233	AA_DRB1_32	AA_DRB1_13	2066.56	8.54E-439	10	16778
AA_DRB1_38	AA_DRB1_32	AA_DRB1_13	2066.35	6.08E-440	9	16776.2
AA_DRB1_77	AA_DRB1_67	AA_DRB1_11	2065.64	1.34E-438	10	16778.9
AA_DRB1_73	AA_DRB1_67	AA_DRB1_11	2065.64	1.34E-438	10	16778.9
AA_DRB1_71	AA_DRB1_67	AA_DRB1_11	2064.88	5.44E-435	13	16785.7
AA_DRB1_67	AA_DRB1_26	AA_DRB1_11	2064.76	4.31E-436	12	16783.8
AA_DRB1_32	AA_DRB1_30	AA_DRB1_13	2064.3	5.44E-436	12	16784.3
AA_DRB1_32	AA_DRB1_28	AA_DRB1_13	2063.82	3.33E-438	10	16780.7
AA_DRB1_47	AA_DRB1_32	AA_DRB1_13	2063.44	1.56E-440	8	16777.1
AA_DRB1_74	AA_DRB1_26	AA_DRB1_13	2062.29	2.53E-433	14	16790.3
AA_DRB1_70	AA_DRB1_26	AA_DRB1_13	2062.23	1.52E-435	12	16786.3
AA_DRB1_233	AA_DRB1_67	AA_DRB1_26	2061.77	5.94E-439	9	16780.8
AA_DRB1_233	AA_DRB1_74	AA_DRB1_30	2061.51	2.92E-434	13	16789.1
AA_DRB1_74	AA_DRB1_28	AA_DRB1_13	2061.11	4.56E-433	14	16791.5
AA_DRB1_85	AA_DRB1_74	AA_DRB1_13	2060.38	3.81E-435	12	16788.2
AA_DRB1_104	AA_DRB1_74	AA_DRB1_13	2060.3	3.97E-435	12	16788.3
AA_DRB1_98	AA_DRB1_74	AA_DRB1_13	2060.3	3.97E-435	12	16788.3
AA_DRB1_74	AA_DRB1_13	AA_DRB1_4	2060.18	5.65E-434	13	16790.4
AA_DRB1_181	AA_DRB1_77	AA_DRB1_13	2060.1	2.13E-437	10	16784.5
AA_DRB1_78	AA_DRB1_74	AA_DRB1_13	2060.04	4.51E-435	12	16788.5
AA_DRB1_181	AA_DRB1_73	AA_DRB1_13	2059.94	2.3E-437	10	16784.6
AA_DRB1_180	AA_DRB1_71	AA_DRB1_14	2059.59	6E-441	7	16779
AA_DRB1_180	AA_DRB1_71	AA_DRB1_25	2059.4	6.58E-441	7	16779.2
AA_DRB1_74	AA_DRB1_47	AA_DRB1_13	2059.11	7.18E-435	12	16789.5
AA_DRB1_70	AA_DRB1_67	AA_DRB1_11	2058.41	1.02E-434	12	16790.2
AA_DRB1_77	AA_DRB1_32	AA_DRB1_13	2058.17	2.16E-439	8	16782.4
AA_DRB1_73	AA_DRB1_32	AA_DRB1_13	2058.16	2.17E-439	8	16782.4
AA_DRB1_32	AA_DRB1_11	AA_DRB1_.1	2058.15	5.62E-437	10	16786.4
AA_DRB1_180	AA_DRB1_77	AA_DRB1_13	2057.74	4.43E-438	9	16784.8
AA_DRB1_70	AA_DRB1_38	AA_DRB1_13	2057.74	1.01E-435	11	16788.8
AA_DRB1_180	AA_DRB1_73	AA_DRB1_13	2057.62	4.7E-438	9	16784.9
AA_DRB1_74	AA_DRB1_13	AA_DRB1_.17	2057.22	3.15E-432	14	16795.3
AA_DRB1_74	AA_DRB1_73	AA_DRB1_13	2057.22	1.84E-434	12	16791.3
AA_DRB1_74	AA_DRB1_13	AA_DRB1_12	2057.22	1.84E-434	12	16791.3
AA_DRB1_74	AA_DRB1_16	AA_DRB1_13	2056.59	2.51E-434	12	16792
AA_DRB1_142	AA_DRB1_74	AA_DRB1_13	2056.47	2.67E-434	12	16792.1
AA_DRB1_133	AA_DRB1_74	AA_DRB1_13	2056.47	2.67E-434	12	16792.1
AA_DRB1_74	AA_DRB1_13	AA_DRB1_.24	2056.38	4.79E-432	14	16796.2
AA_DRB1_47	AA_DRB1_37	AA_DRB1_13	2056.2	3.05E-434	12	16792.4
AA_DRB1_57	AA_DRB1_32	AA_DRB1_13	2056.01	2.4E-435	11	16790.6
AA_DRB1_71	AA_DRB1_13	AA_DRB1_.17	2055.7	5.23E-433	13	16794.9
AA_DRB1_71	AA_DRB1_38	AA_DRB1_13	2055.61	4.1E-434	12	16793
AA_DRB1_74	AA_DRB1_33	AA_DRB1_13	2055.22	4.99E-434	12	16793.4
AA_DRB1_74	AA_DRB1_25	AA_DRB1_13	2055.22	4.99E-434	12	16793.4
AA_DRB1_86	AA_DRB1_74	AA_DRB1_13	2054.71	6.43E-434	12	16793.9
AA_DRB1_149	AA_DRB1_74	AA_DRB1_13	2054.61	6.74E-434	12	16794
AA_DRB1_77	AA_DRB1_74	AA_DRB1_13	2054.6	4.85E-435	11	16792
AA_DRB1_74	AA_DRB1_14	AA_DRB1_13	2054.6	4.85E-435	11	16792
AA_DRB1_71	AA_DRB1_13	AA_DRB1_.24	2054.4	1E-432	13	16796.2
AA_DRB1_181	AA_DRB1_96	AA_DRB1_73	2054.08	1.66E-438	8	16786.5
AA_DRB1_70	AA_DRB1_30	AA_DRB1_13	2053.68	1.84E-431	14	16798.9
AA_DRB1_181	AA_DRB1_96	AA_DRB1_71	2053.65	7.75E-435	11	16792.9
AA_DRB1_71	AA_DRB1_13	AA_DRB1_.1	2053.41	1.64E-432	13	16797.2
AA_DRB1_181	AA_DRB1_96	AA_DRB1_37	2052.86	1.61E-433	12	16795.7
AA_DRB1_189	AA_DRB1_32	AA_DRB1_13	2051.29	1.1E-436	9	16791.3
AA_DRB1_231	AA_DRB1_58	AA_DRB1_13	2050.12	3.07E-435	10	16794.4
AA_DRB1_231	AA_DRB1_32	AA_DRB1_13	2049.66	2.48E-436	9	16792.9
AA_DRB1_180	AA_DRB1_67	AA_DRB1_30	2049.48	4.22E-435	10	16795.1
AA_DRB1_180	AA_DRB1_70	AA_DRB1_30	2049.42	4.34E-435	10	16795.1
AA_DRB1_140	AA_DRB1_67	AA_DRB1_11	2049.33	6.66E-434	11	16797.2
AA_DRB1_71	AA_DRB1_30	AA_DRB1_13	2049.28	2.01E-429	15	16805.3
AA_DRB1_67	AA_DRB1_37	AA_DRB1_11	2049.28	1.64E-430	14	16803.3
AA_DRB1_60	AA_DRB1_32	AA_DRB1_13	2048.86	5.73E-435	10	16795.7
AA_DRB1_233	AA_DRB1_58	AA_DRB1_13	2048.74	8.96E-434	11	16797.8
AA_DRB1_67	AA_DRB1_60	AA_DRB1_11	2048.43	1.46E-432	12	16800.1
AA_DRB1_32	AA_DRB1_13	AA_DRB1_.25	2047.75	9.97E-435	10	16796.8
AA_DRB1_57	AA_DRB1_26	AA_DRB1_13	2047.49	3.11E-431	13	16803.1
AA_DRB1_71	AA_DRB1_37	AA_DRB1_11	2047.07	6.03E-429	15	16807.5
AA_DRB1_142	AA_DRB1_67	AA_DRB1_11	2046.86	1.55E-434	10	16797.7
AA_DRB1_133	AA_DRB1_67	AA_DRB1_11	2046.86	1.55E-434	10	16797.7
AA_DRB1_32	AA_DRB1_13	AA_DRB1_.24	2046.85	1.56E-434	10	16797.7
AA_DRB1_32	AA_DRB1_13	AA_DRB1_.17	2046.72	1.67E-434	10	16797.8
AA_DRB1_86	AA_DRB1_67	AA_DRB1_11	2046.7	1.68E-434	10	16797.9
AA_DRB1_67	AA_DRB1_30	AA_DRB1_11	2046.63	4.76E-431	13	16803.9
AA_DRB1_67	AA_DRB1_31	AA_DRB1_11	2046.37	2.92E-433	11	16800.2
AA_DRB1_233	AA_DRB1_74	AA_DRB1_31	2046.27	2.08E-434	10	16798.3
AA_DRB1_32	AA_DRB1_13	AA_DRB1_.16	2046.2	2.16E-434	10	16798.4
AA_DRB1_67	AA_DRB1_30	AA_DRB1_10	2045.68	2.8E-434	10	16798.9
AA_DRB1_85	AA_DRB1_67	AA_DRB1_11	2045.63	2.87E-434	10	16798.9
AA_DRB1_96	AA_DRB1_67	AA_DRB1_11	2045.25	9.46E-431	13	16805.3
AA_DRB1_149	AA_DRB1_67	AA_DRB1_30	2045.1	2.41E-435	9	16797.5
AA_DRB1_67	AA_DRB1_32	AA_DRB1_11	2045.07	3.78E-434	10	16799.5
AA_DRB1_149	AA_DRB1_67	AA_DRB1_11	2044.79	4.37E-434	10	16799.8
AA_DRB1_67	AA_DRB1_38	AA_DRB1_11	2044.77	6.47E-433	11	16801.8
AA_DRB1_67	AA_DRB1_28	AA_DRB1_11	2044.67	9.46E-432	12	16803.9
AA_DRB1_104	AA_DRB1_67	AA_DRB1_11	2044.63	4.71E-434	10	16799.9
AA_DRB1_98	AA_DRB1_67	AA_DRB1_11	2044.63	4.71E-434	10	16799.9
AA_DRB1_233	AA_DRB1_37	AA_DRB1_13	2044.61	1.66E-429	14	16808
AA_DRB1_67	AA_DRB1_11	AA_DRB1_10	2044.58	4.84E-434	10	16800
AA_DRB1_67	AA_DRB1_33	AA_DRB1_11	2044.49	5.07E-434	10	16800.1
AA_DRB1_120	AA_DRB1_67	AA_DRB1_11	2044.24	5.73E-434	10	16800.3
AA_DRB1_78	AA_DRB1_67	AA_DRB1_11	2044.22	5.78E-434	10	16800.3
AA_DRB1_67	AA_DRB1_30	AA_DRB1_12	2044.01	4.15E-435	9	16798.6
AA_DRB1_67	AA_DRB1_25	AA_DRB1_11	2043.99	6.48E-434	10	16800.6
AA_DRB1_67	AA_DRB1_11	AA_DRB1_4	2043.65	7.7E-434	10	16800.9
AA_DRB1_120	AA_DRB1_74	AA_DRB1_67	2043.58	5.13E-435	9	16799
AA_DRB1_67	AA_DRB1_12	AA_DRB1_11	2043.41	5.6E-435	9	16799.2
AA_DRB1_67	AA_DRB1_11	AA_DRB1_9	2043.41	5.6E-435	9	16799.2
AA_DRB1_67	AA_DRB1_14	AA_DRB1_11	2043.41	5.6E-435	9	16799.2
AA_DRB1_70	AA_DRB1_28	AA_DRB1_13	2043.09	2.07E-431	12	16805.5
AA_DRB1_96	AA_DRB1_67	AA_DRB1_30	2042.83	2.37E-431	12	16805.7
AA_DRB1_58	AA_DRB1_32	AA_DRB1_13	2042.82	7.5E-435	9	16799.7
AA_DRB1_149	AA_DRB1_74	AA_DRB1_30	2042.68	1.83E-432	11	16803.9
AA_DRB1_149	AA_DRB1_96	AA_DRB1_67	2042.44	5.49E-436	8	16798.1
AA_DRB1_104	AA_DRB1_96	AA_DRB1_67	2042.44	5.49E-436	8	16798.1
AA_DRB1_98	AA_DRB1_96	AA_DRB1_67	2042.44	5.49E-436	8	16798.1
AA_DRB1_74	AA_DRB1_30	AA_DRB1_.25	2042.14	4.45E-430	13	16808.4
AA_DRB1_96	AA_DRB1_67	AA_DRB1_10	2041.57	1.4E-434	9	16801
AA_DRB1_74	AA_DRB1_30	AA_DRB1_10	2041.5	4.59E-431	12	16807.1
AA_DRB1_74	AA_DRB1_30	AA_DRB1_12	2041.44	3.39E-432	11	16805.1
AA_DRB1_74	AA_DRB1_30	AA_DRB1_.16	2041.28	6.83E-430	13	16809.3
AA_DRB1_96	AA_DRB1_67	AA_DRB1_12	2040.99	1.13E-435	8	16799.6
AA_DRB1_96	AA_DRB1_78	AA_DRB1_67	2040.86	1.21E-435	8	16799.7
AA_DRB1_96	AA_DRB1_67	AA_DRB1_4	2040.53	2.35E-434	9	16802
AA_DRB1_180	AA_DRB1_142	AA_DRB1_74	2040.5	1.45E-435	8	16800.1
AA_DRB1_180	AA_DRB1_133	AA_DRB1_74	2040.5	1.45E-435	8	16800.1
AA_DRB1_180	AA_DRB1_74	AA_DRB1_67	2039.81	5.2E-433	10	16804.8
AA_DRB1_58	AA_DRB1_26	AA_DRB1_13	2039.72	7.97E-432	11	16806.8
AA_DRB1_58	AA_DRB1_37	AA_DRB1_13	2038.79	2.35E-429	13	16811.8
AA_DRB1_74	AA_DRB1_67	AA_DRB1_.24	2038.72	1.31E-431	11	16807.8
AA_DRB1_233	AA_DRB1_37	AA_DRB1_11	2038.62	3.27E-428	14	16813.9
AA_DRB1_67	AA_DRB1_26	AA_DRB1_.25	2038.29	7.19E-434	9	16804.3
AA_DRB1_60	AA_DRB1_26	AA_DRB1_13	2037.8	2.89E-430	12	16810.8
AA_DRB1_96	AA_DRB1_32	AA_DRB1_13	2037.47	2.44E-431	11	16809.1
AA_DRB1_142	AA_DRB1_120	AA_DRB1_74	2037.04	4.6E-436	7	16801.5
AA_DRB1_133	AA_DRB1_120	AA_DRB1_74	2037.04	4.6E-436	7	16801.5
AA_DRB1_142	AA_DRB1_32	AA_DRB1_13	2037.02	8.18E-435	8	16803.5
AA_DRB1_133	AA_DRB1_32	AA_DRB1_13	2037.02	8.18E-435	8	16803.5
AA_DRB1_67	AA_DRB1_26	AA_DRB1_.16	2036.55	1.71E-433	9	16806
AA_DRB1_189	AA_DRB1_37	AA_DRB1_13	2036.45	7.54E-429	13	16814.1
AA_DRB1_104	AA_DRB1_71	AA_DRB1_67	2035.43	1.81E-434	8	16805.1
AA_DRB1_98	AA_DRB1_71	AA_DRB1_67	2035.43	1.81E-434	8	16805.1
AA_DRB1_149	AA_DRB1_32	AA_DRB1_13	2035.26	1.98E-434	8	16805.3
AA_DRB1_32	AA_DRB1_13	AA_DRB1_4	2035.24	3.28E-433	9	16807.3
AA_DRB1_32	AA_DRB1_13	AA_DRB1_11	2035.2	5.19E-432	10	16809.4
AA_DRB1_32	AA_DRB1_13	AA_DRB1_9	2035.2	5.19E-432	10	16809.4
AA_DRB1_104	AA_DRB1_32	AA_DRB1_13	2035.11	2.12E-434	8	16805.5
AA_DRB1_98	AA_DRB1_32	AA_DRB1_13	2035.11	2.12E-434	8	16805.5
AA_DRB1_67	AA_DRB1_30	AA_DRB1_.24	2035.11	7.94E-431	11	16811.5
AA_DRB1_78	AA_DRB1_32	AA_DRB1_13	2035.08	2.16E-434	8	16805.5
AA_DRB1_140	AA_DRB1_32	AA_DRB1_13	2035.05	3.6E-433	9	16807.5
AA_DRB1_33	AA_DRB1_32	AA_DRB1_13	2034.71	2.6E-434	8	16805.9
AA_DRB1_32	AA_DRB1_25	AA_DRB1_13	2034.71	2.6E-434	8	16805.9
AA_DRB1_86	AA_DRB1_32	AA_DRB1_13	2034.59	2.75E-434	8	16806
AA_DRB1_32	AA_DRB1_16	AA_DRB1_13	2034.4	3.03E-434	8	16806.2
AA_DRB1_32	AA_DRB1_31	AA_DRB1_13	2034.33	5.15E-433	9	16808.2
AA_DRB1_32	AA_DRB1_13	AA_DRB1_10	2034.31	5.21E-433	9	16808.3
AA_DRB1_32	AA_DRB1_13	AA_DRB1_12	2034.29	3.2E-434	8	16806.3
AA_DRB1_120	AA_DRB1_32	AA_DRB1_13	2034.28	3.21E-434	8	16806.3
AA_DRB1_32	AA_DRB1_14	AA_DRB1_13	2034.28	1.82E-435	7	16804.3
AA_DRB1_189	AA_DRB1_58	AA_DRB1_13	2033.93	9.76E-432	10	16810.6
AA_DRB1_71	AA_DRB1_28	AA_DRB1_13	2033.92	2.65E-428	13	16816.6
AA_DRB1_181	AA_DRB1_71	AA_DRB1_.24	2033.56	1.17E-431	10	16811
AA_DRB1_233	AA_DRB1_58	AA_DRB1_11	2033.03	2.23E-430	11	16813.5
AA_DRB1_67	AA_DRB1_37	AA_DRB1_.25	2032.21	3.36E-430	11	16814.4
AA_DRB1_85	AA_DRB1_37	AA_DRB1_13	2032.19	4.7E-429	12	16816.4
AA_DRB1_58	AA_DRB1_57	AA_DRB1_13	2032.06	5.02E-429	12	16816.5
AA_DRB1_71	AA_DRB1_60	AA_DRB1_13	2031.9	7.25E-428	13	16818.7
AA_DRB1_77	AA_DRB1_13	AA_DRB1_.1	2030.38	5.72E-431	10	16814.2
AA_DRB1_58	AA_DRB1_38	AA_DRB1_13	2030.26	6.06E-431	10	16814.3
AA_DRB1_73	AA_DRB1_13	AA_DRB1_.1	2030.22	6.19E-431	10	16814.3
AA_DRB1_71	AA_DRB1_37	AA_DRB1_.25	2030.12	1.32E-428	12	16818.4
AA_DRB1_67	AA_DRB1_37	AA_DRB1_.16	2029.56	1.25E-429	11	16817
AA_DRB1_74	AA_DRB1_31	AA_DRB1_.25	2029.41	9.25E-431	10	16815.2
AA_DRB1_74	AA_DRB1_67	AA_DRB1_37	2029.39	2.52E-427	13	16821.2
AA_DRB1_181	AA_DRB1_67	AA_DRB1_.24	2029.38	6.07E-432	9	16813.2
AA_DRB1_180	AA_DRB1_73	AA_DRB1_71	2029.35	2.12E-434	7	16809.2
AA_DRB1_37	AA_DRB1_13	AA_DRB1_.24	2029.28	3.39E-426	14	16823.3
AA_DRB1_37	AA_DRB1_13	AA_DRB1_.17	2028.97	3.95E-426	14	16823.6
AA_DRB1_120	AA_DRB1_74	AA_DRB1_37	2028.88	1.76E-429	11	16817.7
AA_DRB1_180	AA_DRB1_37	AA_DRB1_.1	2028.49	1.46E-430	10	16816.1
AA_DRB1_74	AA_DRB1_31	AA_DRB1_.16	2028.45	1.5E-430	10	16816.1
AA_DRB1_142	AA_DRB1_37	AA_DRB1_13	2028.41	3.1E-428	12	16820.2
AA_DRB1_133	AA_DRB1_37	AA_DRB1_13	2028.41	3.1E-428	12	16820.2
AA_DRB1_58	AA_DRB1_11	AA_DRB1_.1	2028.34	2.3E-429	11	16818.2
AA_DRB1_58	AA_DRB1_13	AA_DRB1_.25	2028.34	2.3E-429	11	16818.2
AA_DRB1_26	AA_DRB1_11	AA_DRB1_.1	2028.27	3.31E-428	12	16820.3
AA_DRB1_149	AA_DRB1_74	AA_DRB1_31	2028.25	6.5E-433	8	16812.3
AA_DRB1_74	AA_DRB1_31	AA_DRB1_10	2028.2	1.09E-431	9	16814.4
AA_DRB1_140	AA_DRB1_96	AA_DRB1_67	2027.54	1.52E-431	9	16815
AA_DRB1_74	AA_DRB1_67	AA_DRB1_33	2027.53	1.53E-431	9	16815
AA_DRB1_37	AA_DRB1_33	AA_DRB1_13	2027.49	4.88E-428	12	16821.1
AA_DRB1_37	AA_DRB1_25	AA_DRB1_13	2027.49	4.88E-428	12	16821.1
AA_DRB1_77	AA_DRB1_11	AA_DRB1_.1	2027.35	2.58E-430	10	16817.2
AA_DRB1_73	AA_DRB1_11	AA_DRB1_.1	2027.35	2.58E-430	10	16817.2
AA_DRB1_74	AA_DRB1_31	AA_DRB1_12	2027.27	1.06E-432	8	16813.3
AA_DRB1_71	AA_DRB1_37	AA_DRB1_.16	2027.1	5.92E-428	12	16821.5
AA_DRB1_58	AA_DRB1_13	AA_DRB1_.16	2026.94	4.62E-429	11	16819.6
AA_DRB1_149	AA_DRB1_37	AA_DRB1_13	2026.91	6.52E-428	12	16821.7
AA_DRB1_71	AA_DRB1_32	AA_DRB1_11	2026.8	4.97E-429	11	16819.8
AA_DRB1_86	AA_DRB1_37	AA_DRB1_13	2026.41	8.36E-428	12	16822.2
AA_DRB1_37	AA_DRB1_16	AA_DRB1_13	2026.28	8.94E-428	12	16822.3
AA_DRB1_37	AA_DRB1_13	AA_DRB1_12	2026.19	9.31E-428	12	16822.4
AA_DRB1_37	AA_DRB1_14	AA_DRB1_13	2026.19	6.72E-429	11	16820.4
AA_DRB1_104	AA_DRB1_74	AA_DRB1_67	2025.32	4.6E-431	9	16817.2
AA_DRB1_98	AA_DRB1_74	AA_DRB1_67	2025.32	4.6E-431	9	16817.2
AA_DRB1_58	AA_DRB1_30	AA_DRB1_13	2025.24	1.99E-426	13	16825.3
AA_DRB1_96	AA_DRB1_67	AA_DRB1_9	2025.15	7.7E-430	10	16819.4
AA_DRB1_233	AA_DRB1_71	AA_DRB1_67	2024.62	1.01E-429	10	16820
AA_DRB1_104	AA_DRB1_74	AA_DRB1_71	2023.56	1.71E-429	10	16821
AA_DRB1_98	AA_DRB1_74	AA_DRB1_71	2023.56	1.71E-429	10	16821
AA_DRB1_231	AA_DRB1_26	AA_DRB1_13	2022.19	4.92E-428	11	16824.4
AA_DRB1_233	AA_DRB1_32	AA_DRB1_11	2021.86	3.98E-429	10	16822.7
AA_DRB1_233	AA_DRB1_70	AA_DRB1_11	2021.23	1.1E-426	12	16827.3
AA_DRB1_181	AA_DRB1_71	AA_DRB1_33	2020.19	3.61E-431	8	16820.4
AA_DRB1_26	AA_DRB1_13	AA_DRB1_.25	2019.45	2.67E-426	12	16829.1
AA_DRB1_181	AA_DRB1_11	AA_DRB1_.1	2019.39	2.74E-426	12	16829.2
AA_DRB1_149	AA_DRB1_67	AA_DRB1_.17	2019.37	3.08E-432	7	16819.2
AA_DRB1_233	AA_DRB1_26	AA_DRB1_13	2019.22	3E-426	12	16829.3
AA_DRB1_74	AA_DRB1_71	AA_DRB1_67	2018.61	4.04E-426	12	16830
AA_DRB1_181	AA_DRB1_180	AA_DRB1_71	2018.39	8.88E-431	8	16822.2
AA_DRB1_26	AA_DRB1_13	AA_DRB1_.16	2018.2	4.96E-426	12	16830.4
AA_DRB1_67	AA_DRB1_10	AA_DRB1_.17	2018.18	9.84E-431	8	16822.4
AA_DRB1_180	AA_DRB1_11	AA_DRB1_.1	2018.12	3.73E-427	11	16828.4
AA_DRB1_85	AA_DRB1_71	AA_DRB1_13	2017.99	3.97E-427	11	16828.6
AA_DRB1_104	AA_DRB1_74	AA_DRB1_.1	2017.86	1.89E-429	9	16824.7
AA_DRB1_98	AA_DRB1_74	AA_DRB1_.1	2017.86	1.89E-429	9	16824.7
AA_DRB1_26	AA_DRB1_13	AA_DRB1_.17	2017.86	5.89E-426	12	16830.7
AA_DRB1_32	AA_DRB1_16	AA_DRB1_11	2017.66	2.09E-429	9	16824.9
AA_DRB1_67	AA_DRB1_12	AA_DRB1_.17	2017.55	7.64E-432	7	16821
AA_DRB1_96	AA_DRB1_37	AA_DRB1_16	2017.55	4.94E-427	11	16829
AA_DRB1_181	AA_DRB1_67	AA_DRB1_33	2015.96	1.69E-431	7	16822.6
AA_DRB1_85	AA_DRB1_70	AA_DRB1_13	2015.45	9.7E-428	10	16829.1
AA_DRB1_142	AA_DRB1_74	AA_DRB1_.24	2015.39	6.47E-429	9	16827.2
AA_DRB1_133	AA_DRB1_74	AA_DRB1_.24	2015.39	6.47E-429	9	16827.2
AA_DRB1_181	AA_DRB1_180	AA_DRB1_67	2014.82	2.99E-431	7	16823.7
AA_DRB1_67	AA_DRB1_37	AA_DRB1_30	2014.58	3.99E-424	13	16836
AA_DRB1_231	AA_DRB1_37	AA_DRB1_11	2014.48	4.19E-424	13	16836.1
AA_DRB1_189	AA_DRB1_37	AA_DRB1_11	2013.84	5.75E-424	13	16836.7
AA_DRB1_180	AA_DRB1_96	AA_DRB1_37	2013.7	2.31E-427	10	16830.9
AA_DRB1_71	AA_DRB1_67	AA_DRB1_.25	2013.05	3.2E-427	10	16831.5
AA_DRB1_233	AA_DRB1_104	AA_DRB1_67	2012.72	8.5E-431	7	16825.8
AA_DRB1_233	AA_DRB1_98	AA_DRB1_67	2012.72	8.5E-431	7	16825.8
AA_DRB1_142	AA_DRB1_74	AA_DRB1_33	2012.1	1.16E-430	7	16826.5
AA_DRB1_133	AA_DRB1_74	AA_DRB1_33	2012.1	1.16E-430	7	16826.5
AA_DRB1_233	AA_DRB1_71	AA_DRB1_30	2011.95	1.11E-424	12	16836.6
AA_DRB1_71	AA_DRB1_30	AA_DRB1_.25	2011.9	1.14E-424	12	16836.7
AA_DRB1_58	AA_DRB1_13	AA_DRB1_.17	2011.86	8.4E-426	11	16834.7
AA_DRB1_142	AA_DRB1_104	AA_DRB1_67	2011.74	3.45E-433	5	16822.8
AA_DRB1_142	AA_DRB1_98	AA_DRB1_67	2011.74	3.45E-433	5	16822.8
AA_DRB1_133	AA_DRB1_104	AA_DRB1_67	2011.74	3.45E-433	5	16822.8
AA_DRB1_133	AA_DRB1_98	AA_DRB1_67	2011.74	3.45E-433	5	16822.8
AA_DRB1_181	AA_DRB1_96	AA_DRB1_70	2011.64	6.45E-427	10	16832.9
AA_DRB1_71	AA_DRB1_67	AA_DRB1_.16	2010.9	9.31E-427	10	16833.7
AA_DRB1_70	AA_DRB1_57	AA_DRB1_13	2010.48	3.05E-423	13	16840.1
AA_DRB1_58	AA_DRB1_13	AA_DRB1_.24	2010.3	1.83E-425	11	16836.3
AA_DRB1_233	AA_DRB1_70	AA_DRB1_13	2009.98	2.96E-424	12	16838.6
AA_DRB1_231	AA_DRB1_32	AA_DRB1_11	2009.84	1.03E-427	9	16832.7
AA_DRB1_71	AA_DRB1_30	AA_DRB1_.16	2009.59	3.61E-424	12	16839
AA_DRB1_180	AA_DRB1_37	AA_DRB1_31	2009.28	1.36E-427	9	16833.3
AA_DRB1_70	AA_DRB1_13	AA_DRB1_.1	2009.18	4.42E-424	12	16839.4
AA_DRB1_231	AA_DRB1_70	AA_DRB1_13	2008.81	3.84E-425	11	16837.8
AA_DRB1_233	AA_DRB1_67	AA_DRB1_37	2008.63	4.21E-425	11	16837.9
AA_DRB1_189	AA_DRB1_58	AA_DRB1_11	2008.5	3.08E-426	10	16836.1
AA_DRB1_180	AA_DRB1_30	AA_DRB1_.1	2008.03	3.89E-426	10	16836.5
AA_DRB1_58	AA_DRB1_37	AA_DRB1_11	2007.75	1.19E-422	13	16842.8
AA_DRB1_233	AA_DRB1_74	AA_DRB1_37	2007.67	1.24E-422	13	16842.9
AA_DRB1_67	AA_DRB1_.17	AA_DRB1_.25	2007.66	3.05E-427	9	16834.9
AA_DRB1_57	AA_DRB1_37	AA_DRB1_11	2007.41	2.18E-420	15	16847.2
AA_DRB1_67	AA_DRB1_.16	AA_DRB1_.17	2006.82	4.62E-427	9	16835.7
AA_DRB1_58	AA_DRB1_28	AA_DRB1_13	2006.74	1.08E-424	11	16839.8
AA_DRB1_104	AA_DRB1_67	AA_DRB1_.25	2006.72	1.7E-429	7	16831.9
AA_DRB1_98	AA_DRB1_67	AA_DRB1_.25	2006.72	1.7E-429	7	16831.9
AA_DRB1_104	AA_DRB1_67	AA_DRB1_.17	2006.06	2.35E-429	7	16832.5
AA_DRB1_98	AA_DRB1_67	AA_DRB1_.17	2006.06	2.35E-429	7	16832.5
AA_DRB1_181	AA_DRB1_13	AA_DRB1_.1	2005.94	2.22E-423	12	16842.6
AA_DRB1_47	AA_DRB1_32	AA_DRB1_11	2005.81	4.69E-428	8	16834.8
AA_DRB1_104	AA_DRB1_67	AA_DRB1_.16	2005.37	3.32E-429	7	16833.2
AA_DRB1_98	AA_DRB1_67	AA_DRB1_.16	2005.37	3.32E-429	7	16833.2
AA_DRB1_189	AA_DRB1_26	AA_DRB1_13	2005.26	2.25E-424	11	16841.3
AA_DRB1_180	AA_DRB1_74	AA_DRB1_37	2005.21	3.18E-423	12	16843.4
AA_DRB1_96	AA_DRB1_57	AA_DRB1_37	2004.98	4.7E-422	13	16845.6
AA_DRB1_180	AA_DRB1_13	AA_DRB1_.1	2003.77	4.73E-424	11	16842.8
AA_DRB1_77	AA_DRB1_57	AA_DRB1_13	2002.71	7.98E-424	11	16843.9
AA_DRB1_73	AA_DRB1_57	AA_DRB1_13	2002.65	8.24E-424	11	16843.9
AA_DRB1_181	AA_DRB1_96	AA_DRB1_58	2002.54	3.91E-426	9	16840
AA_DRB1_233	AA_DRB1_26	AA_DRB1_11	2002.25	1.38E-422	12	16846.3
AA_DRB1_74	AA_DRB1_58	AA_DRB1_37	2002.24	1.39E-422	12	16846.3
AA_DRB1_26	AA_DRB1_13	AA_DRB1_.24	2002.22	1.41E-422	12	16846.3
AA_DRB1_180	AA_DRB1_104	AA_DRB1_67	2002.16	8.65E-430	6	16834.4
AA_DRB1_180	AA_DRB1_98	AA_DRB1_67	2002.16	8.65E-430	6	16834.4
AA_DRB1_37	AA_DRB1_30	AA_DRB1_.25	2001.92	2.15E-421	13	16848.6
AA_DRB1_180	AA_DRB1_74	AA_DRB1_70	2001.85	8.47E-425	10	16842.7
AA_DRB1_37	AA_DRB1_11	AA_DRB1_.25	2001.84	2.85E-420	14	16850.7
AA_DRB1_96	AA_DRB1_26	AA_DRB1_13	2001.64	2.48E-421	13	16848.9
AA_DRB1_181	AA_DRB1_104	AA_DRB1_71	2001.54	3.93E-427	8	16839
AA_DRB1_181	AA_DRB1_98	AA_DRB1_71	2001.54	3.93E-427	8	16839
AA_DRB1_181	AA_DRB1_104	AA_DRB1_67	2001.22	2.63E-428	7	16837.3
AA_DRB1_181	AA_DRB1_98	AA_DRB1_67	2001.22	2.63E-428	7	16837.3
AA_DRB1_70	AA_DRB1_13	AA_DRB1_.25	2001.14	2.41E-422	12	16847.4
AA_DRB1_37	AA_DRB1_11	AA_DRB1_.24	2000.91	4.5E-420	14	16851.7
AA_DRB1_37	AA_DRB1_30	AA_DRB1_.24	2000.9	3.58E-421	13	16849.7
AA_DRB1_180	AA_DRB1_78	AA_DRB1_67	2000.9	1.62E-429	6	16835.7
AA_DRB1_96	AA_DRB1_67	AA_DRB1_14	2000.88	5.48E-427	8	16839.7
AA_DRB1_180	AA_DRB1_67	AA_DRB1_4	2000.73	3.37E-428	7	16837.8
AA_DRB1_96	AA_DRB1_67	AA_DRB1_25	2000.69	6.01E-427	8	16839.9
AA_DRB1_104	AA_DRB1_67	AA_DRB1_57	2000.6	6.3E-427	8	16840
AA_DRB1_98	AA_DRB1_67	AA_DRB1_57	2000.6	6.3E-427	8	16840
AA_DRB1_37	AA_DRB1_11	AA_DRB1_.17	2000.11	5.31E-421	13	16850.5
AA_DRB1_233	AA_DRB1_77	AA_DRB1_11	2000.09	2.03E-424	10	16844.5
AA_DRB1_233	AA_DRB1_73	AA_DRB1_11	2000.09	2.03E-424	10	16844.5
AA_DRB1_30	AA_DRB1_26	AA_DRB1_13	2000.05	6.92E-420	14	16852.5
AA_DRB1_70	AA_DRB1_13	AA_DRB1_.16	1999.99	4.27E-422	12	16848.6
AA_DRB1_77	AA_DRB1_38	AA_DRB1_13	1999.8	1.53E-425	9	16842.8
AA_DRB1_73	AA_DRB1_38	AA_DRB1_13	1999.79	1.54E-425	9	16842.8
AA_DRB1_58	AA_DRB1_47	AA_DRB1_13	1999.72	1.59E-425	9	16842.8
AA_DRB1_37	AA_DRB1_11	AA_DRB1_.16	1999.51	9.07E-420	14	16853.1
AA_DRB1_181	AA_DRB1_120	AA_DRB1_67	1999.49	6.23E-428	7	16839.1
AA_DRB1_70	AA_DRB1_47	AA_DRB1_13	1999.41	2.84E-424	10	16845.2
AA_DRB1_70	AA_DRB1_11	AA_DRB1_.1	1999.33	5.92E-422	12	16849.2
AA_DRB1_37	AA_DRB1_30	AA_DRB1_.16	1999.09	8.82E-421	13	16851.5
AA_DRB1_233	AA_DRB1_67	AA_DRB1_.17	1998.49	2.94E-425	9	16844.1
AA_DRB1_231	AA_DRB1_58	AA_DRB1_11	1998.48	4.53E-424	10	16846.1
AA_DRB1_38	AA_DRB1_26	AA_DRB1_13	1998.42	6.77E-423	11	16848.1
AA_DRB1_26	AA_DRB1_13	AA_DRB1_11	1998.2	1.04E-421	12	16850.4
AA_DRB1_26	AA_DRB1_13	AA_DRB1_9	1998.2	1.04E-421	12	16850.4
AA_DRB1_32	AA_DRB1_11	AA_DRB1_.25	1997.22	8.48E-424	10	16847.3
AA_DRB1_71	AA_DRB1_58	AA_DRB1_13	1996.89	2E-421	12	16851.7
AA_DRB1_181	AA_DRB1_120	AA_DRB1_71	1996.66	4.49E-426	8	16843.9
AA_DRB1_189	AA_DRB1_32	AA_DRB1_11	1996.65	7.35E-425	9	16845.9
AA_DRB1_67	AA_DRB1_57	AA_DRB1_37	1996.6	2.31E-421	12	16852
AA_DRB1_71	AA_DRB1_37	AA_DRB1_.24	1996.19	2.82E-421	12	16852.4
AA_DRB1_32	AA_DRB1_11	AA_DRB1_.24	1995.38	2.12E-423	10	16849.2
AA_DRB1_180	AA_DRB1_67	AA_DRB1_14	1995.29	2.66E-428	6	16841.3
AA_DRB1_71	AA_DRB1_70	AA_DRB1_13	1995.2	6.1E-420	13	16855.4
AA_DRB1_180	AA_DRB1_67	AA_DRB1_25	1995.18	2.82E-428	6	16841.4
AA_DRB1_77	AA_DRB1_30	AA_DRB1_13	1994.64	6.13E-421	12	16853.9
AA_DRB1_73	AA_DRB1_30	AA_DRB1_13	1994.54	6.43E-421	12	16854
AA_DRB1_189	AA_DRB1_70	AA_DRB1_11	1994.5	4.75E-422	11	16852.1
AA_DRB1_32	AA_DRB1_11	AA_DRB1_.16	1994.31	3.61E-423	10	16850.3
AA_DRB1_85	AA_DRB1_58	AA_DRB1_13	1993.94	2.83E-424	9	16848.6
AA_DRB1_71	AA_DRB1_14	AA_DRB1_.24	1993.81	1.86E-425	8	16846.8
AA_DRB1_67	AA_DRB1_32	AA_DRB1_30	1993.28	3.95E-424	9	16849.3
AA_DRB1_71	AA_DRB1_25	AA_DRB1_.24	1993.27	2.43E-425	8	16847.3
AA_DRB1_180	AA_DRB1_74	AA_DRB1_58	1991.84	8.06E-424	9	16850.7
AA_DRB1_67	AA_DRB1_30	AA_DRB1_.1	1991.52	2.1E-421	11	16855
AA_DRB1_70	AA_DRB1_47	AA_DRB1_11	1991.47	1.48E-422	10	16853.1
AA_DRB1_231	AA_DRB1_70	AA_DRB1_11	1991.41	2.21E-421	11	16855.2
AA_DRB1_233	AA_DRB1_37	AA_DRB1_30	1991.1	4.68E-419	13	16859.5
AA_DRB1_231	AA_DRB1_104	AA_DRB1_67	1990.96	2.31E-427	6	16845.6
AA_DRB1_231	AA_DRB1_98	AA_DRB1_67	1990.96	2.31E-427	6	16845.6
AA_DRB1_180	AA_DRB1_104	AA_DRB1_71	1990.77	4.83E-426	7	16847.8
AA_DRB1_180	AA_DRB1_98	AA_DRB1_71	1990.77	4.83E-426	7	16847.8
AA_DRB1_180	AA_DRB1_78	AA_DRB1_71	1989.75	8.06E-426	7	16848.8
AA_DRB1_180	AA_DRB1_71	AA_DRB1_4	1989.33	1.73E-424	8	16851.2
AA_DRB1_189	AA_DRB1_70	AA_DRB1_13	1989.28	6.41E-421	11	16857.3
AA_DRB1_181	AA_DRB1_96	AA_DRB1_77	1988.54	2.57E-424	8	16852
AA_DRB1_67	AA_DRB1_4	AA_DRB1_.24	1987.99	3.38E-424	8	16852.6
AA_DRB1_189	AA_DRB1_104	AA_DRB1_67	1987.94	1.04E-426	6	16848.6
AA_DRB1_189	AA_DRB1_98	AA_DRB1_67	1987.94	1.04E-426	6	16848.6
AA_DRB1_233	AA_DRB1_74	AA_DRB1_9	1987.6	1.48E-420	11	16859
AA_DRB1_233	AA_DRB1_77	AA_DRB1_13	1987.51	1.07E-421	10	16857.1
AA_DRB1_104	AA_DRB1_67	AA_DRB1_.24	1987.49	2.48E-425	7	16851.1
AA_DRB1_98	AA_DRB1_67	AA_DRB1_.24	1987.49	2.48E-425	7	16851.1
AA_DRB1_233	AA_DRB1_73	AA_DRB1_13	1987.46	1.1E-421	10	16857.1
AA_DRB1_78	AA_DRB1_67	AA_DRB1_.24	1987.29	2.74E-425	7	16851.3
AA_DRB1_31	AA_DRB1_26	AA_DRB1_13	1986.75	2.25E-420	11	16859.8
AA_DRB1_149	AA_DRB1_74	AA_DRB1_37	1986.57	2.46E-420	11	16860
AA_DRB1_181	AA_DRB1_96	AA_DRB1_32	1986.41	7.44E-424	8	16854.2
AA_DRB1_26	AA_DRB1_13	AA_DRB1_10	1986.29	2.83E-420	11	16860.3
AA_DRB1_74	AA_DRB1_37	AA_DRB1_.24	1986.12	5.58E-418	13	16864.5
AA_DRB1_74	AA_DRB1_37	AA_DRB1_10	1985.96	4.59E-419	12	16862.6
AA_DRB1_74	AA_DRB1_37	AA_DRB1_12	1985.32	4.58E-420	11	16861.2
AA_DRB1_180	AA_DRB1_73	AA_DRB1_67	1984.91	4.74E-426	6	16851.7
AA_DRB1_57	AA_DRB1_32	AA_DRB1_11	1984.79	5.97E-420	11	16861.8
AA_DRB1_96	AA_DRB1_67	AA_DRB1_60	1984.76	4.21E-421	10	16859.8
AA_DRB1_96	AA_DRB1_37	AA_DRB1_.1	1984.55	9.25E-419	12	16864
AA_DRB1_120	AA_DRB1_26	AA_DRB1_13	1984.43	4.94E-421	10	16860.1
AA_DRB1_140	AA_DRB1_26	AA_DRB1_13	1984.26	7.79E-420	11	16862.3
AA_DRB1_233	AA_DRB1_37	AA_DRB1_28	1984.05	8.63E-420	11	16862.5
AA_DRB1_85	AA_DRB1_26	AA_DRB1_13	1983.99	6.17E-421	10	16860.6
AA_DRB1_74	AA_DRB1_70	AA_DRB1_30	1983.56	1.99E-417	13	16867
AA_DRB1_70	AA_DRB1_13	AA_DRB1_.17	1983.34	1.69E-418	12	16865.2
AA_DRB1_180	AA_DRB1_14	AA_DRB1_.1	1983.11	1.16E-425	6	16853.5
AA_DRB1_180	AA_DRB1_25	AA_DRB1_.1	1982.51	1.57E-425	6	16854.1
AA_DRB1_231	AA_DRB1_77	AA_DRB1_13	1982.49	8.54E-422	9	16860.1
AA_DRB1_231	AA_DRB1_73	AA_DRB1_13	1982.39	8.95E-422	9	16860.2
AA_DRB1_74	AA_DRB1_37	AA_DRB1_33	1982.08	2.3E-419	11	16864.5
AA_DRB1_32	AA_DRB1_11	AA_DRB1_.17	1981.85	1.17E-421	9	16860.7
AA_DRB1_28	AA_DRB1_26	AA_DRB1_13	1981.78	3.67E-418	12	16866.8
AA_DRB1_26	AA_DRB1_13	AA_DRB1_4	1981.45	3.15E-419	11	16865.1
AA_DRB1_78	AA_DRB1_26	AA_DRB1_13	1981.35	2.3E-420	10	16863.2
AA_DRB1_70	AA_DRB1_13	AA_DRB1_.24	1981.26	4.75E-418	12	16867.3
AA_DRB1_70	AA_DRB1_57	AA_DRB1_11	1980.89	7.51E-417	13	16869.7
AA_DRB1_120	AA_DRB1_74	AA_DRB1_70	1980.71	2.07E-421	9	16861.9
AA_DRB1_104	AA_DRB1_26	AA_DRB1_13	1980.63	3.28E-420	10	16863.9
AA_DRB1_98	AA_DRB1_26	AA_DRB1_13	1980.63	3.28E-420	10	16863.9
AA_DRB1_233	AA_DRB1_104	AA_DRB1_71	1980.58	1.36E-422	8	16860
AA_DRB1_233	AA_DRB1_98	AA_DRB1_71	1980.58	1.36E-422	8	16860
AA_DRB1_67	AA_DRB1_30	AA_DRB1_.17	1979.55	8.1E-419	11	16867
AA_DRB1_74	AA_DRB1_67	AA_DRB1_30	1978.49	2.47E-416	13	16872.1
AA_DRB1_180	AA_DRB1_74	AA_DRB1_10	1978.33	6.78E-421	9	16864.2
AA_DRB1_73	AA_DRB1_26	AA_DRB1_13	1978.01	1.21E-419	10	16866.6
AA_DRB1_233	AA_DRB1_70	AA_DRB1_30	1977.99	1.77E-418	11	16868.6
AA_DRB1_77	AA_DRB1_26	AA_DRB1_13	1977.99	1.22E-419	10	16866.6
AA_DRB1_77	AA_DRB1_28	AA_DRB1_13	1977.18	1.83E-419	10	16867.4
AA_DRB1_74	AA_DRB1_70	AA_DRB1_.24	1977.13	2.7E-418	11	16869.4
AA_DRB1_73	AA_DRB1_28	AA_DRB1_13	1977.03	1.98E-419	10	16867.5
AA_DRB1_38	AA_DRB1_13	AA_DRB1_.1	1976.74	3.28E-418	11	16869.8
AA_DRB1_67	AA_DRB1_32	AA_DRB1_.17	1976.71	5.36E-423	7	16861.9
AA_DRB1_67	AA_DRB1_14	AA_DRB1_.24	1976.66	5.52E-423	7	16861.9
AA_DRB1_70	AA_DRB1_60	AA_DRB1_13	1976.63	4.77E-417	12	16871.9
AA_DRB1_233	AA_DRB1_96	AA_DRB1_37	1976.62	4.78E-417	12	16871.9
AA_DRB1_120	AA_DRB1_74	AA_DRB1_58	1976.51	1.03E-421	8	16864.1
AA_DRB1_231	AA_DRB1_26	AA_DRB1_11	1976.33	4.04E-418	11	16870.2
AA_DRB1_67	AA_DRB1_25	AA_DRB1_.24	1976.27	6.69E-423	7	16862.3
AA_DRB1_77	AA_DRB1_57	AA_DRB1_11	1976.19	4.33E-418	11	16870.4
AA_DRB1_73	AA_DRB1_57	AA_DRB1_11	1976.19	4.33E-418	11	16870.4
AA_DRB1_104	AA_DRB1_70	AA_DRB1_67	1975.71	8.82E-423	7	16862.9
AA_DRB1_98	AA_DRB1_70	AA_DRB1_67	1975.71	8.82E-423	7	16862.9
AA_DRB1_149	AA_DRB1_71	AA_DRB1_.17	1975.71	1.54E-421	8	16864.9
AA_DRB1_74	AA_DRB1_70	AA_DRB1_33	1975.56	2.69E-420	9	16867
AA_DRB1_70	AA_DRB1_11	AA_DRB1_.25	1975.47	8.5E-417	12	16873.1
AA_DRB1_189	AA_DRB1_26	AA_DRB1_11	1975.46	6.2E-418	11	16871.1
AA_DRB1_57	AA_DRB1_26	AA_DRB1_11	1975.45	1.12E-415	13	16875.1
AA_DRB1_233	AA_DRB1_180	AA_DRB1_74	1975.28	4.72E-419	10	16869.3
AA_DRB1_47	AA_DRB1_26	AA_DRB1_13	1974.84	5.87E-419	10	16869.7
AA_DRB1_104	AA_DRB1_67	AA_DRB1_16	1974.56	8.3E-424	6	16862
AA_DRB1_98	AA_DRB1_67	AA_DRB1_16	1974.56	8.3E-424	6	16862
AA_DRB1_74	AA_DRB1_58	AA_DRB1_.24	1974.51	6.9E-419	10	16870.1
AA_DRB1_70	AA_DRB1_11	AA_DRB1_.24	1974.34	1.49E-416	12	16874.2
AA_DRB1_70	AA_DRB1_11	AA_DRB1_.17	1974.34	1.09E-417	11	16872.2
AA_DRB1_86	AA_DRB1_26	AA_DRB1_13	1974.02	8.82E-419	10	16870.5
AA_DRB1_71	AA_DRB1_10	AA_DRB1_.17	1973.86	6.29E-420	9	16868.7
AA_DRB1_71	AA_DRB1_12	AA_DRB1_.17	1973.79	4.01E-421	8	16866.8
AA_DRB1_30	AA_DRB1_13	AA_DRB1_.1	1973.57	3.59E-414	14	16879
AA_DRB1_77	AA_DRB1_13	AA_DRB1_.25	1973.56	1.11E-418	10	16871
AA_DRB1_70	AA_DRB1_37	AA_DRB1_11	1973.55	3.62E-414	14	16879
AA_DRB1_73	AA_DRB1_13	AA_DRB1_.25	1973.5	1.14E-418	10	16871.1
AA_DRB1_142	AA_DRB1_26	AA_DRB1_13	1973.32	1.25E-418	10	16871.2
AA_DRB1_133	AA_DRB1_26	AA_DRB1_13	1973.32	1.25E-418	10	16871.2
AA_DRB1_70	AA_DRB1_11	AA_DRB1_.16	1973.31	2.48E-416	12	16875.3
AA_DRB1_189	AA_DRB1_77	AA_DRB1_11	1973.14	9E-420	9	16869.4
AA_DRB1_189	AA_DRB1_73	AA_DRB1_11	1973.14	9E-420	9	16869.4
AA_DRB1_73	AA_DRB1_67	AA_DRB1_.24	1972.62	4.13E-422	7	16865.9
AA_DRB1_180	AA_DRB1_73	AA_DRB1_37	1972.49	7.68E-421	8	16868.1
AA_DRB1_180	AA_DRB1_70	AA_DRB1_14	1972.28	2.59E-423	6	16864.3
AA_DRB1_77	AA_DRB1_13	AA_DRB1_.16	1972.18	2.21E-418	10	16872.4
AA_DRB1_73	AA_DRB1_13	AA_DRB1_.16	1972.16	2.23E-418	10	16872.4
AA_DRB1_180	AA_DRB1_70	AA_DRB1_25	1972.03	2.93E-423	6	16864.5
AA_DRB1_149	AA_DRB1_74	AA_DRB1_9	1971.77	1.78E-419	9	16870.8
AA_DRB1_33	AA_DRB1_26	AA_DRB1_13	1971.41	3.24E-418	10	16873.2
AA_DRB1_26	AA_DRB1_25	AA_DRB1_13	1971.41	3.24E-418	10	16873.2
AA_DRB1_149	AA_DRB1_26	AA_DRB1_13	1971.38	3.28E-418	10	16873.2
AA_DRB1_233	AA_DRB1_74	AA_DRB1_71	1971.34	6.62E-416	12	16877.2
AA_DRB1_180	AA_DRB1_149	AA_DRB1_74	1971.1	1.53E-420	8	16869.5
AA_DRB1_74	AA_DRB1_10	AA_DRB1_9	1970.96	4.05E-418	10	16873.6
AA_DRB1_67	AA_DRB1_26	AA_DRB1_10	1970.84	1.74E-420	8	16869.7
AA_DRB1_74	AA_DRB1_70	AA_DRB1_31	1970.78	4.42E-418	10	16873.8
AA_DRB1_26	AA_DRB1_16	AA_DRB1_13	1970.78	4.43E-418	10	16873.8
AA_DRB1_26	AA_DRB1_13	AA_DRB1_12	1970.71	4.6E-418	10	16873.9
AA_DRB1_26	AA_DRB1_14	AA_DRB1_13	1970.69	3.04E-419	9	16871.9
AA_DRB1_180	AA_DRB1_74	AA_DRB1_12	1970.63	1.94E-420	8	16869.9
AA_DRB1_74	AA_DRB1_12	AA_DRB1_9	1970.5	3.35E-419	9	16872.1
AA_DRB1_231	AA_DRB1_77	AA_DRB1_11	1970.47	3.4E-419	9	16872.1
AA_DRB1_231	AA_DRB1_73	AA_DRB1_11	1970.47	3.4E-419	9	16872.1
AA_DRB1_120	AA_DRB1_74	AA_DRB1_.17	1968.42	9.44E-419	9	16874.1
AA_DRB1_120	AA_DRB1_37	AA_DRB1_.1	1968.22	1.04E-418	9	16874.4
AA_DRB1_180	AA_DRB1_58	AA_DRB1_30	1967.74	1.32E-418	9	16874.8
AA_DRB1_180	AA_DRB1_67	AA_DRB1_37	1967.67	2.09E-417	10	16876.9
AA_DRB1_74	AA_DRB1_58	AA_DRB1_33	1967.35	9.93E-420	8	16873.2
AA_DRB1_96	AA_DRB1_73	AA_DRB1_67	1967.28	1.03E-419	8	16873.3
AA_DRB1_180	AA_DRB1_73	AA_DRB1_.1	1967.28	3.14E-422	6	16869.3
AA_DRB1_120	AA_DRB1_74	AA_DRB1_9	1967.21	1.72E-418	9	16875.4
AA_DRB1_233	AA_DRB1_71	AA_DRB1_.17	1966.47	3.79E-417	10	16878.1
AA_DRB1_149	AA_DRB1_67	AA_DRB1_31	1966.28	5.16E-422	6	16870.3
AA_DRB1_233	AA_DRB1_140	AA_DRB1_74	1966.27	4.19E-417	10	16878.3
AA_DRB1_70	AA_DRB1_58	AA_DRB1_13	1965.88	7.32E-416	11	16880.7
AA_DRB1_233	AA_DRB1_120	AA_DRB1_74	1965.76	3.55E-418	9	16876.8
AA_DRB1_67	AA_DRB1_31	AA_DRB1_10	1965.67	1.32E-420	7	16872.9
AA_DRB1_233	AA_DRB1_74	AA_DRB1_26	1965.37	9.43E-416	11	16881.2
AA_DRB1_67	AA_DRB1_31	AA_DRB1_12	1965.11	9.24E-422	6	16871.5
AA_DRB1_189	AA_DRB1_77	AA_DRB1_13	1965.08	4.99E-418	9	16877.5
AA_DRB1_189	AA_DRB1_73	AA_DRB1_13	1965.01	5.17E-418	9	16877.6
AA_DRB1_26	AA_DRB1_16	AA_DRB1_11	1964.71	1.31E-415	11	16881.9
AA_DRB1_74	AA_DRB1_71	AA_DRB1_70	1964.68	1.82E-414	12	16883.9
AA_DRB1_233	AA_DRB1_74	AA_DRB1_28	1964.65	1.35E-415	11	16881.9
AA_DRB1_96	AA_DRB1_47	AA_DRB1_37	1964.44	1.04E-416	10	16880.1
AA_DRB1_73	AA_DRB1_60	AA_DRB1_13	1964.24	1.15E-416	10	16880.3
AA_DRB1_77	AA_DRB1_60	AA_DRB1_13	1964.23	1.16E-416	10	16880.3
AA_DRB1_181	AA_DRB1_47	AA_DRB1_11	1963.87	1.38E-416	10	16880.7
AA_DRB1_58	AA_DRB1_32	AA_DRB1_11	1963.28	1.22E-417	9	16879.3
AA_DRB1_231	AA_DRB1_104	AA_DRB1_71	1963.18	4.57E-420	7	16875.4
AA_DRB1_231	AA_DRB1_98	AA_DRB1_71	1963.18	4.57E-420	7	16875.4
AA_DRB1_233	AA_DRB1_96	AA_DRB1_73	1962.98	8.76E-419	8	16877.6
AA_DRB1_180	AA_DRB1_74	AA_DRB1_.17	1962.73	2.44E-416	10	16881.8
AA_DRB1_180	AA_DRB1_47	AA_DRB1_11	1962.64	1.68E-417	9	16879.9
AA_DRB1_233	AA_DRB1_181	AA_DRB1_11	1962.48	5.44E-414	12	16886.1
AA_DRB1_67	AA_DRB1_57	AA_DRB1_26	1962.45	2.81E-416	10	16882.1
AA_DRB1_149	AA_DRB1_67	AA_DRB1_26	1961.82	9.02E-420	7	16876.7
AA_DRB1_181	AA_DRB1_38	AA_DRB1_13	1961.71	5.83E-415	11	16884.9
AA_DRB1_181	AA_DRB1_30	AA_DRB1_13	1961.56	1.4E-411	14	16891
AA_DRB1_233	AA_DRB1_74	AA_DRB1_.24	1961.44	6.66E-415	11	16885.1
AA_DRB1_96	AA_DRB1_73	AA_DRB1_57	1961.38	3.15E-417	9	16881.2
AA_DRB1_180	AA_DRB1_38	AA_DRB1_13	1961.31	4.96E-416	10	16883.3
AA_DRB1_181	AA_DRB1_28	AA_DRB1_13	1961.24	1.01E-413	12	16887.3
AA_DRB1_180	AA_DRB1_30	AA_DRB1_13	1961.23	1.32E-412	13	16889.3
AA_DRB1_120	AA_DRB1_47	AA_DRB1_37	1961.11	1.28E-419	7	16877.5
AA_DRB1_85	AA_DRB1_77	AA_DRB1_13	1961.11	2.23E-418	8	16879.5
AA_DRB1_85	AA_DRB1_73	AA_DRB1_13	1961.1	2.24E-418	8	16879.5
AA_DRB1_180	AA_DRB1_142	AA_DRB1_37	1961.01	2.34E-418	8	16879.6
AA_DRB1_180	AA_DRB1_133	AA_DRB1_37	1961.01	2.34E-418	8	16879.6
AA_DRB1_233	AA_DRB1_180	AA_DRB1_11	1960.97	8.43E-415	11	16885.6
AA_DRB1_60	AA_DRB1_58	AA_DRB1_13	1960.84	9E-415	11	16885.7
AA_DRB1_180	AA_DRB1_74	AA_DRB1_9	1960.81	6.36E-416	10	16883.8
AA_DRB1_67	AA_DRB1_26	AA_DRB1_12	1960.76	1.53E-419	7	16877.8
AA_DRB1_181	AA_DRB1_71	AA_DRB1_67	1960.49	7.43E-416	10	16884.1
AA_DRB1_70	AA_DRB1_32	AA_DRB1_11	1960.38	7.85E-416	10	16884.2
AA_DRB1_74	AA_DRB1_71	AA_DRB1_10	1960.34	1.15E-414	11	16886.2
AA_DRB1_233	AA_DRB1_74	AA_DRB1_33	1960.22	5.62E-417	9	16882.3
AA_DRB1_96	AA_DRB1_67	AA_DRB1_28	1959.58	1.17E-415	10	16885
AA_DRB1_180	AA_DRB1_67	AA_DRB1_57	1959.34	8.68E-417	9	16883.2
AA_DRB1_67	AA_DRB1_37	AA_DRB1_.1	1958.78	2.51E-414	11	16887.8
AA_DRB1_26	AA_DRB1_11	AA_DRB1_.25	1958.38	4.18E-413	12	16890.2
AA_DRB1_74	AA_DRB1_26	AA_DRB1_10	1958.33	2.18E-415	10	16886.2
AA_DRB1_233	AA_DRB1_58	AA_DRB1_30	1958.05	2.51E-415	10	16886.5
AA_DRB1_32	AA_DRB1_30	AA_DRB1_.25	1957.98	1.71E-416	9	16884.6
AA_DRB1_189	AA_DRB1_181	AA_DRB1_11	1957.55	4.62E-414	11	16889
AA_DRB1_74	AA_DRB1_28	AA_DRB1_10	1957.4	3.47E-415	10	16887.2
AA_DRB1_26	AA_DRB1_11	AA_DRB1_.24	1957.09	7.93E-413	12	16891.5
AA_DRB1_28	AA_DRB1_13	AA_DRB1_.1	1957.09	7.94E-413	12	16891.5
AA_DRB1_77	AA_DRB1_13	AA_DRB1_.17	1956.97	4.29E-415	10	16887.6
AA_DRB1_96	AA_DRB1_71	AA_DRB1_37	1956.87	1.16E-411	13	16893.7
AA_DRB1_73	AA_DRB1_13	AA_DRB1_.17	1956.82	4.63E-415	10	16887.7
AA_DRB1_189	AA_DRB1_180	AA_DRB1_11	1956.29	6.04E-415	10	16888.3
AA_DRB1_26	AA_DRB1_11	AA_DRB1_.16	1955.95	1.4E-412	12	16892.6
AA_DRB1_233	AA_DRB1_32	AA_DRB1_30	1955.85	4.96E-416	9	16886.7
AA_DRB1_181	AA_DRB1_86	AA_DRB1_11	1955.73	7.96E-415	10	16888.8
AA_DRB1_180	AA_DRB1_71	AA_DRB1_57	1955.73	7.98E-415	10	16888.8
AA_DRB1_32	AA_DRB1_30	AA_DRB1_.16	1955.66	5.43E-416	9	16886.9
AA_DRB1_181	AA_DRB1_13	AA_DRB1_.25	1955.45	1.79E-412	12	16893.1
AA_DRB1_180	AA_DRB1_13	AA_DRB1_.25	1955.31	1.41E-413	11	16891.3
AA_DRB1_77	AA_DRB1_13	AA_DRB1_.24	1955.22	1.03E-414	10	16889.3
AA_DRB1_73	AA_DRB1_13	AA_DRB1_.24	1955.06	1.11E-414	10	16889.5
AA_DRB1_85	AA_DRB1_13	AA_DRB1_.1	1954.98	1.16E-414	10	16889.6
AA_DRB1_77	AA_DRB1_37	AA_DRB1_11	1954.98	2.27E-412	12	16893.6
AA_DRB1_73	AA_DRB1_37	AA_DRB1_11	1954.98	2.27E-412	12	16893.6
AA_DRB1_37	AA_DRB1_26	AA_DRB1_11	1954.84	3.97E-410	14	16897.7
AA_DRB1_181	AA_DRB1_13	AA_DRB1_.16	1954.74	2.55E-412	12	16893.8
AA_DRB1_180	AA_DRB1_86	AA_DRB1_11	1954.5	9.72E-416	9	16888.1
AA_DRB1_180	AA_DRB1_57	AA_DRB1_37	1954.41	2.21E-413	11	16892.2
AA_DRB1_180	AA_DRB1_13	AA_DRB1_.16	1954.39	2.22E-413	11	16892.2
AA_DRB1_58	AA_DRB1_11	AA_DRB1_.25	1954.36	2.26E-413	11	16892.2
AA_DRB1_77	AA_DRB1_11	AA_DRB1_.25	1954.34	1.59E-414	10	16890.2
AA_DRB1_73	AA_DRB1_11	AA_DRB1_.25	1954.34	1.59E-414	10	16890.2
AA_DRB1_181	AA_DRB1_11	AA_DRB1_.25	1954.24	3.28E-412	12	16894.3
AA_DRB1_181	AA_DRB1_96	AA_DRB1_13	1953.82	5.26E-411	13	16896.7
AA_DRB1_74	AA_DRB1_71	AA_DRB1_58	1953.66	3.2E-413	11	16892.9
AA_DRB1_74	AA_DRB1_10	AA_DRB1_.24	1953.51	2.4E-414	10	16891.1
AA_DRB1_67	AA_DRB1_57	AA_DRB1_.24	1953.47	2.46E-414	10	16891.1
AA_DRB1_231	AA_DRB1_181	AA_DRB1_13	1953.43	3.59E-413	11	16893.1
AA_DRB1_77	AA_DRB1_11	AA_DRB1_.24	1953.18	2.83E-414	10	16891.4
AA_DRB1_73	AA_DRB1_11	AA_DRB1_.24	1953.18	2.83E-414	10	16891.4
AA_DRB1_26	AA_DRB1_11	AA_DRB1_.17	1953.15	4.13E-413	11	16893.4
AA_DRB1_231	AA_DRB1_180	AA_DRB1_13	1953.08	2.98E-414	10	16891.5
AA_DRB1_58	AA_DRB1_11	AA_DRB1_.24	1953.05	4.35E-413	11	16893.5
AA_DRB1_181	AA_DRB1_11	AA_DRB1_.24	1953	6.08E-412	12	16895.6
AA_DRB1_74	AA_DRB1_67	AA_DRB1_28	1952.97	4.52E-413	11	16893.6
AA_DRB1_180	AA_DRB1_73	AA_DRB1_10	1952.97	1.91E-420	5	16881.6
AA_DRB1_180	AA_DRB1_11	AA_DRB1_.25	1952.84	4.82E-413	11	16893.7
AA_DRB1_180	AA_DRB1_96	AA_DRB1_13	1952.78	4.96E-413	11	16893.8
AA_DRB1_74	AA_DRB1_33	AA_DRB1_10	1952.54	1.6E-416	8	16888
AA_DRB1_77	AA_DRB1_11	AA_DRB1_.17	1952.43	2.72E-415	9	16890.1
AA_DRB1_73	AA_DRB1_11	AA_DRB1_.17	1952.43	2.72E-415	9	16890.1
AA_DRB1_149	AA_DRB1_74	AA_DRB1_71	1952.35	4.28E-414	10	16892.2
AA_DRB1_58	AA_DRB1_11	AA_DRB1_.17	1952.3	4.39E-414	10	16892.3
AA_DRB1_181	AA_DRB1_13	AA_DRB1_11	1952.24	8.86E-412	12	16896.3
AA_DRB1_181	AA_DRB1_13	AA_DRB1_9	1952.24	8.86E-412	12	16896.3
AA_DRB1_180	AA_DRB1_71	AA_DRB1_60	1952.23	3.01E-415	9	16890.3
AA_DRB1_77	AA_DRB1_11	AA_DRB1_.16	1952.09	4.87E-414	10	16892.5
AA_DRB1_73	AA_DRB1_11	AA_DRB1_.16	1952.09	4.87E-414	10	16892.5
AA_DRB1_181	AA_DRB1_11	AA_DRB1_.17	1951.99	7.37E-413	11	16894.6
AA_DRB1_180	AA_DRB1_96	AA_DRB1_73	1951.88	6.83E-419	6	16884.7
AA_DRB1_231	AA_DRB1_181	AA_DRB1_11	1951.78	8.15E-413	11	16894.8
AA_DRB1_181	AA_DRB1_11	AA_DRB1_.16	1951.72	1.15E-411	12	16896.8
AA_DRB1_58	AA_DRB1_11	AA_DRB1_.16	1951.59	8.98E-413	11	16895
AA_DRB1_180	AA_DRB1_11	AA_DRB1_.24	1951.55	9.16E-413	11	16895
AA_DRB1_74	AA_DRB1_71	AA_DRB1_12	1951.52	6.47E-414	10	16893
AA_DRB1_149	AA_DRB1_140	AA_DRB1_74	1951.35	2.88E-416	8	16889.2
AA_DRB1_140	AA_DRB1_120	AA_DRB1_74	1951.28	2.98E-416	8	16889.3
AA_DRB1_233	AA_DRB1_96	AA_DRB1_71	1951.28	1.05E-412	11	16895.3
AA_DRB1_181	AA_DRB1_104	AA_DRB1_13	1951.26	7.38E-414	10	16893.3
AA_DRB1_181	AA_DRB1_98	AA_DRB1_13	1951.26	7.38E-414	10	16893.3
AA_DRB1_120	AA_DRB1_74	AA_DRB1_10	1951.16	3.17E-416	8	16889.4
AA_DRB1_181	AA_DRB1_85	AA_DRB1_13	1951.09	8.02E-414	10	16893.5
AA_DRB1_149	AA_DRB1_120	AA_DRB1_74	1951.08	1.91E-417	7	16887.5
AA_DRB1_181	AA_DRB1_13	AA_DRB1_4	1950.96	1.23E-412	11	16895.6
AA_DRB1_180	AA_DRB1_11	AA_DRB1_.16	1950.89	1.27E-412	11	16895.7
AA_DRB1_180	AA_DRB1_11	AA_DRB1_.17	1950.76	9.48E-414	10	16893.8
AA_DRB1_140	AA_DRB1_74	AA_DRB1_10	1950.71	6.41E-415	9	16891.9
AA_DRB1_181	AA_DRB1_16	AA_DRB1_11	1950.62	1.46E-412	11	16895.9
AA_DRB1_120	AA_DRB1_74	AA_DRB1_12	1950.6	2.43E-417	7	16888
AA_DRB1_180	AA_DRB1_13	AA_DRB1_11	1950.6	1.47E-412	11	16896
AA_DRB1_180	AA_DRB1_13	AA_DRB1_9	1950.6	1.47E-412	11	16896
AA_DRB1_181	AA_DRB1_31	AA_DRB1_13	1950.52	1.52E-412	11	16896
AA_DRB1_181	AA_DRB1_60	AA_DRB1_11	1950.51	2.1E-411	12	16898.1
AA_DRB1_181	AA_DRB1_85	AA_DRB1_11	1950.43	1.12E-413	10	16894.1
AA_DRB1_140	AA_DRB1_74	AA_DRB1_12	1950.15	5.26E-416	8	16890.4
AA_DRB1_181	AA_DRB1_13	AA_DRB1_10	1950.14	1.85E-412	11	16896.4
AA_DRB1_181	AA_DRB1_78	AA_DRB1_13	1950.03	1.36E-413	10	16894.5
AA_DRB1_180	AA_DRB1_31	AA_DRB1_13	1950	1.38E-413	10	16894.6
AA_DRB1_231	AA_DRB1_180	AA_DRB1_11	1949.94	1.42E-413	10	16894.6
AA_DRB1_120	AA_DRB1_74	AA_DRB1_.25	1949.88	9.71E-415	9	16892.7
AA_DRB1_96	AA_DRB1_71	AA_DRB1_57	1949.66	3.19E-411	12	16898.9
AA_DRB1_180	AA_DRB1_13	AA_DRB1_10	1949.65	1.65E-413	10	16894.9
AA_DRB1_180	AA_DRB1_120	AA_DRB1_13	1949.47	1.19E-414	9	16893.1
AA_DRB1_57	AA_DRB1_13	AA_DRB1_.1	1949.47	4.58E-410	13	16901.1
AA_DRB1_180	AA_DRB1_16	AA_DRB1_11	1949.38	1.88E-413	10	16895.2
AA_DRB1_180	AA_DRB1_60	AA_DRB1_37	1949.36	1.9E-413	10	16895.2
AA_DRB1_180	AA_DRB1_85	AA_DRB1_11	1949.21	1.36E-414	9	16893.4
AA_DRB1_120	AA_DRB1_74	AA_DRB1_.16	1949.17	1.38E-414	9	16893.4
AA_DRB1_180	AA_DRB1_30	AA_DRB1_.25	1949.17	2.09E-413	10	16895.4
AA_DRB1_181	AA_DRB1_140	AA_DRB1_11	1949.07	3.15E-412	11	16897.5
AA_DRB1_181	AA_DRB1_57	AA_DRB1_11	1949.05	5.64E-410	13	16901.5
AA_DRB1_181	AA_DRB1_30	AA_DRB1_11	1949.02	5.71E-410	13	16901.5
AA_DRB1_181	AA_DRB1_47	AA_DRB1_13	1948.99	2.29E-413	10	16895.6
AA_DRB1_120	AA_DRB1_67	AA_DRB1_57	1948.73	1.06E-415	8	16891.8
AA_DRB1_233	AA_DRB1_11	AA_DRB1_.1	1948.69	5.17E-411	12	16899.9
AA_DRB1_180	AA_DRB1_140	AA_DRB1_11	1948.67	2.69E-413	10	16895.9
AA_DRB1_180	AA_DRB1_60	AA_DRB1_11	1948.62	3.93E-412	11	16897.9
AA_DRB1_180	AA_DRB1_37	AA_DRB1_9	1948.57	2.82E-413	10	16896
AA_DRB1_77	AA_DRB1_71	AA_DRB1_13	1948.51	4.16E-412	11	16898.1
AA_DRB1_180	AA_DRB1_30	AA_DRB1_.16	1948.45	2.98E-413	10	16896.1
AA_DRB1_73	AA_DRB1_71	AA_DRB1_13	1948.41	4.37E-412	11	16898.2
AA_DRB1_67	AA_DRB1_37	AA_DRB1_.24	1948.32	4.56E-412	11	16898.2
AA_DRB1_58	AA_DRB1_57	AA_DRB1_11	1948.22	6.55E-411	12	16900.4
AA_DRB1_181	AA_DRB1_37	AA_DRB1_10	1948.18	3.42E-413	10	16896.4
AA_DRB1_180	AA_DRB1_74	AA_DRB1_.25	1947.96	3.81E-413	10	16896.6
AA_DRB1_180	AA_DRB1_140	AA_DRB1_13	1947.91	3.91E-413	10	16896.7
AA_DRB1_180	AA_DRB1_57	AA_DRB1_11	1947.84	7.92E-411	12	16900.7
AA_DRB1_149	AA_DRB1_74	AA_DRB1_26	1947.73	2.82E-414	9	16894.8
AA_DRB1_181	AA_DRB1_31	AA_DRB1_11	1947.7	6.21E-412	11	16898.9
AA_DRB1_180	AA_DRB1_67	AA_DRB1_60	1947.55	1.92E-415	8	16893
AA_DRB1_181	AA_DRB1_142	AA_DRB1_11	1947.52	4.76E-413	10	16897
AA_DRB1_181	AA_DRB1_133	AA_DRB1_11	1947.52	4.76E-413	10	16897
AA_DRB1_180	AA_DRB1_74	AA_DRB1_.16	1947.42	5E-413	10	16897.2
AA_DRB1_181	AA_DRB1_38	AA_DRB1_11	1947.32	7.53E-412	11	16899.3
AA_DRB1_70	AA_DRB1_30	AA_DRB1_.25	1947.25	7.77E-412	11	16899.3
AA_DRB1_180	AA_DRB1_30	AA_DRB1_.17	1947.17	5.65E-413	10	16897.4
AA_DRB1_180	AA_DRB1_85	AA_DRB1_13	1947.17	3.75E-414	9	16895.4
AA_DRB1_181	AA_DRB1_140	AA_DRB1_13	1947.13	8.24E-412	11	16899.4
AA_DRB1_181	AA_DRB1_120	AA_DRB1_13	1947.12	5.79E-413	10	16897.4
AA_DRB1_149	AA_DRB1_74	AA_DRB1_28	1947.11	3.85E-414	9	16895.5
AA_DRB1_180	AA_DRB1_37	AA_DRB1_10	1946.98	4.11E-414	9	16895.6
AA_DRB1_233	AA_DRB1_181	AA_DRB1_13	1946.95	1.23E-410	12	16901.6
AA_DRB1_149	AA_DRB1_74	AA_DRB1_.24	1946.95	4.17E-414	9	16895.6
AA_DRB1_74	AA_DRB1_26	AA_DRB1_12	1946.82	4.46E-414	9	16895.8
AA_DRB1_233	AA_DRB1_74	AA_DRB1_67	1946.79	9.77E-412	11	16899.8
AA_DRB1_180	AA_DRB1_149	AA_DRB1_73	1946.79	1.78E-420	4	16885.8
AA_DRB1_180	AA_DRB1_30	AA_DRB1_11	1946.74	1.37E-410	12	16901.8
AA_DRB1_142	AA_DRB1_104	AA_DRB1_74	1946.69	1.71E-416	7	16891.9
AA_DRB1_142	AA_DRB1_98	AA_DRB1_74	1946.69	1.71E-416	7	16891.9
AA_DRB1_133	AA_DRB1_104	AA_DRB1_74	1946.69	1.71E-416	7	16891.9
AA_DRB1_133	AA_DRB1_98	AA_DRB1_74	1946.69	1.71E-416	7	16891.9
AA_DRB1_181	AA_DRB1_11	AA_DRB1_10	1946.51	7.86E-413	10	16898.1
AA_DRB1_180	AA_DRB1_37	AA_DRB1_26	1946.51	7.86E-413	10	16898.1
AA_DRB1_180	AA_DRB1_47	AA_DRB1_13	1946.47	5.31E-414	9	16896.1
AA_DRB1_180	AA_DRB1_140	AA_DRB1_74	1946.36	5.61E-414	9	16896.2
AA_DRB1_180	AA_DRB1_142	AA_DRB1_11	1946.3	5.77E-414	9	16896.3
AA_DRB1_180	AA_DRB1_133	AA_DRB1_11	1946.3	5.77E-414	9	16896.3
AA_DRB1_180	AA_DRB1_73	AA_DRB1_12	1946.28	2.29E-420	4	16886.3
AA_DRB1_74	AA_DRB1_67	AA_DRB1_26	1946.27	1.27E-411	11	16900.3
AA_DRB1_74	AA_DRB1_28	AA_DRB1_12	1946.17	6.14E-414	9	16896.4
AA_DRB1_74	AA_DRB1_12	AA_DRB1_.24	1946.03	6.6E-414	9	16896.5
AA_DRB1_180	AA_DRB1_31	AA_DRB1_11	1945.88	1.08E-412	10	16898.7
AA_DRB1_181	AA_DRB1_86	AA_DRB1_13	1945.87	1.08E-412	10	16898.7
AA_DRB1_180	AA_DRB1_38	AA_DRB1_11	1945.86	1.09E-412	10	16898.7
AA_DRB1_96	AA_DRB1_37	AA_DRB1_.25	1945.8	2.18E-410	12	16902.8
AA_DRB1_180	AA_DRB1_104	AA_DRB1_11	1945.78	7.48E-414	9	16896.8
AA_DRB1_180	AA_DRB1_98	AA_DRB1_11	1945.78	7.48E-414	9	16896.8
AA_DRB1_70	AA_DRB1_30	AA_DRB1_.16	1945.77	1.62E-411	11	16900.8
AA_DRB1_181	AA_DRB1_33	AA_DRB1_11	1945.66	1.2E-412	10	16898.9
AA_DRB1_181	AA_DRB1_120	AA_DRB1_11	1945.65	1.2E-412	10	16898.9
AA_DRB1_181	AA_DRB1_96	AA_DRB1_11	1945.63	3.08E-409	13	16904.9
AA_DRB1_181	AA_DRB1_78	AA_DRB1_11	1945.59	1.24E-412	10	16899
AA_DRB1_181	AA_DRB1_28	AA_DRB1_11	1945.48	2.55E-410	12	16903.1
AA_DRB1_149	AA_DRB1_74	AA_DRB1_33	1945.42	3.21E-416	7	16893.1
AA_DRB1_233	AA_DRB1_13	AA_DRB1_.1	1945.39	2.67E-410	12	16903.2
AA_DRB1_74	AA_DRB1_67	AA_DRB1_10	1945.31	1.43E-412	10	16899.3
AA_DRB1_181	AA_DRB1_149	AA_DRB1_11	1944.98	1.69E-412	10	16899.6
AA_DRB1_181	AA_DRB1_96	AA_DRB1_30	1944.86	3.49E-410	12	16903.7
AA_DRB1_181	AA_DRB1_96	AA_DRB1_31	1944.7	1.28E-413	9	16897.9
AA_DRB1_181	AA_DRB1_104	AA_DRB1_11	1944.69	1.95E-412	10	16899.9
AA_DRB1_181	AA_DRB1_98	AA_DRB1_11	1944.69	1.95E-412	10	16899.9
AA_DRB1_181	AA_DRB1_11	AA_DRB1_4	1944.69	1.95E-412	10	16899.9
AA_DRB1_180	AA_DRB1_120	AA_DRB1_11	1944.69	1.29E-413	9	16897.9
AA_DRB1_180	AA_DRB1_11	AA_DRB1_10	1944.69	1.29E-413	9	16897.9
AA_DRB1_181	AA_DRB1_25	AA_DRB1_11	1944.66	1.98E-412	10	16899.9
AA_DRB1_74	AA_DRB1_33	AA_DRB1_12	1944.53	5.02E-416	7	16894
AA_DRB1_181	AA_DRB1_180	AA_DRB1_11	1944.48	2.15E-412	10	16900.1
AA_DRB1_180	AA_DRB1_28	AA_DRB1_11	1944.48	3.09E-411	11	16902.1
AA_DRB1_180	AA_DRB1_96	AA_DRB1_11	1944.43	3.16E-411	11	16902.1
AA_DRB1_180	AA_DRB1_37	AA_DRB1_14	1944.4	9.22E-415	8	16896.2
AA_DRB1_180	AA_DRB1_78	AA_DRB1_11	1944.37	1.51E-413	9	16898.2
AA_DRB1_181	AA_DRB1_14	AA_DRB1_11	1944.34	1.53E-413	9	16898.2
AA_DRB1_181	AA_DRB1_12	AA_DRB1_11	1944.34	1.53E-413	9	16898.2
AA_DRB1_181	AA_DRB1_11	AA_DRB1_9	1944.34	1.53E-413	9	16898.2
AA_DRB1_180	AA_DRB1_149	AA_DRB1_30	1944.31	9.64E-415	8	16896.3
AA_DRB1_180	AA_DRB1_33	AA_DRB1_11	1944.31	1.55E-413	9	16898.3
AA_DRB1_181	AA_DRB1_96	AA_DRB1_.1	1944.31	2.35E-412	10	16900.3
AA_DRB1_180	AA_DRB1_37	AA_DRB1_25	1944.25	9.97E-415	8	16896.3
AA_DRB1_180	AA_DRB1_140	AA_DRB1_30	1944.18	1.66E-413	9	16898.4
AA_DRB1_96	AA_DRB1_37	AA_DRB1_.16	1944.08	5.13E-410	12	16904.5
AA_DRB1_149	AA_DRB1_74	AA_DRB1_67	1944.06	1.76E-413	9	16898.5
AA_DRB1_180	AA_DRB1_149	AA_DRB1_11	1943.98	1.83E-413	9	16898.6
AA_DRB1_181	AA_DRB1_96	AA_DRB1_9	1943.88	2.9E-412	10	16900.7
AA_DRB1_180	AA_DRB1_30	AA_DRB1_10	1943.85	1.95E-413	9	16898.7
AA_DRB1_180	AA_DRB1_30	AA_DRB1_12	1943.76	1.27E-414	8	16896.8
AA_DRB1_74	AA_DRB1_37	AA_DRB1_.25	1943.63	8.33E-409	13	16906.9
AA_DRB1_180	AA_DRB1_11	AA_DRB1_4	1943.61	2.2E-413	9	16899
AA_DRB1_180	AA_DRB1_25	AA_DRB1_11	1943.44	2.4E-413	9	16899.1
AA_DRB1_233	AA_DRB1_180	AA_DRB1_13	1943.33	5.48E-411	11	16903.2
AA_DRB1_74	AA_DRB1_67	AA_DRB1_12	1943.24	2.65E-413	9	16899.3
AA_DRB1_180	AA_DRB1_14	AA_DRB1_11	1943.13	1.74E-414	8	16897.4
AA_DRB1_180	AA_DRB1_12	AA_DRB1_11	1943.13	1.74E-414	8	16897.4
AA_DRB1_180	AA_DRB1_11	AA_DRB1_9	1943.13	1.74E-414	8	16897.4
AA_DRB1_180	AA_DRB1_86	AA_DRB1_13	1942.95	3.07E-413	9	16899.6
AA_DRB1_180	AA_DRB1_96	AA_DRB1_30	1942.87	4.81E-412	10	16901.7
AA_DRB1_180	AA_DRB1_142	AA_DRB1_30	1942.83	2.02E-414	8	16897.7
AA_DRB1_180	AA_DRB1_133	AA_DRB1_30	1942.83	2.02E-414	8	16897.7
AA_DRB1_71	AA_DRB1_.17	AA_DRB1_.25	1942.64	5.41E-412	10	16901.9
AA_DRB1_180	AA_DRB1_30	AA_DRB1_9	1942.37	6.17E-412	10	16902.2
AA_DRB1_231	AA_DRB1_13	AA_DRB1_.1	1942.36	8.87E-411	11	16904.2
AA_DRB1_180	AA_DRB1_28	AA_DRB1_13	1942.16	9.82E-411	11	16904.4
AA_DRB1_71	AA_DRB1_31	AA_DRB1_.25	1942.15	4.55E-413	9	16900.4
AA_DRB1_189	AA_DRB1_181	AA_DRB1_13	1942.1	1.01E-410	11	16904.5
AA_DRB1_104	AA_DRB1_74	AA_DRB1_70	1941.89	5.2E-413	9	16900.7
AA_DRB1_98	AA_DRB1_74	AA_DRB1_70	1941.89	5.2E-413	9	16900.7
AA_DRB1_181	AA_DRB1_67	AA_DRB1_37	1941.88	1.13E-410	11	16904.7
AA_DRB1_74	AA_DRB1_37	AA_DRB1_.16	1941.79	2.08E-408	13	16908.8
AA_DRB1_104	AA_DRB1_71	AA_DRB1_.25	1941.78	3.41E-414	8	16898.8
AA_DRB1_98	AA_DRB1_71	AA_DRB1_.25	1941.78	3.41E-414	8	16898.8
AA_DRB1_181	AA_DRB1_37	AA_DRB1_.24	1941.65	1.26E-410	11	16904.9
AA_DRB1_181	AA_DRB1_96	AA_DRB1_14	1941.57	3.79E-414	8	16899
AA_DRB1_181	AA_DRB1_96	AA_DRB1_25	1941.37	4.18E-414	8	16899.2
AA_DRB1_189	AA_DRB1_104	AA_DRB1_71	1941.21	2.63E-415	7	16897.4
AA_DRB1_189	AA_DRB1_98	AA_DRB1_71	1941.21	2.63E-415	7	16897.4
AA_DRB1_104	AA_DRB1_67	AA_DRB1_47	1941.13	7.01E-418	5	16893.4
AA_DRB1_98	AA_DRB1_67	AA_DRB1_47	1941.13	7.01E-418	5	16893.4
AA_DRB1_104	AA_DRB1_71	AA_DRB1_.17	1941.09	4.81E-414	8	16899.5
AA_DRB1_98	AA_DRB1_71	AA_DRB1_.17	1941.09	4.81E-414	8	16899.5
AA_DRB1_74	AA_DRB1_9	AA_DRB1_.25	1940.88	1.85E-410	11	16905.7
AA_DRB1_71	AA_DRB1_.16	AA_DRB1_.17	1940.88	1.29E-411	10	16903.7
AA_DRB1_104	AA_DRB1_71	AA_DRB1_.16	1940.48	6.51E-414	8	16900.1
AA_DRB1_98	AA_DRB1_71	AA_DRB1_.16	1940.48	6.51E-414	8	16900.1
AA_DRB1_120	AA_DRB1_71	AA_DRB1_37	1940.31	1.73E-411	10	16904.3
AA_DRB1_180	AA_DRB1_96	AA_DRB1_14	1940.24	2.27E-416	6	16896.3
AA_DRB1_180	AA_DRB1_96	AA_DRB1_25	1940.04	2.51E-416	6	16896.5
AA_DRB1_104	AA_DRB1_74	AA_DRB1_37	1939.88	3.04E-410	11	16906.7
AA_DRB1_98	AA_DRB1_74	AA_DRB1_37	1939.88	3.04E-410	11	16906.7
AA_DRB1_189	AA_DRB1_180	AA_DRB1_13	1939.79	2.23E-411	10	16904.8
AA_DRB1_67	AA_DRB1_57	AA_DRB1_33	1939.72	9.53E-414	8	16900.8
AA_DRB1_71	AA_DRB1_31	AA_DRB1_.16	1939.64	1.59E-412	9	16902.9
AA_DRB1_60	AA_DRB1_13	AA_DRB1_.1	1939.62	4.7E-409	12	16908.9
AA_DRB1_74	AA_DRB1_9	AA_DRB1_.24	1939.56	3.57E-410	11	16907
AA_DRB1_180	AA_DRB1_67	AA_DRB1_10	1939.39	6.49E-415	7	16899.2
AA_DRB1_181	AA_DRB1_60	AA_DRB1_13	1939.38	5.31E-409	12	16909.2
AA_DRB1_32	AA_DRB1_31	AA_DRB1_.25	1939.35	3.54E-416	6	16897.2
AA_DRB1_74	AA_DRB1_70	AA_DRB1_67	1939.3	4.06E-410	11	16907.3
AA_DRB1_181	AA_DRB1_120	AA_DRB1_37	1938.7	2.54E-412	9	16903.9
AA_DRB1_74	AA_DRB1_9	AA_DRB1_.16	1938.46	6.17E-410	11	16908.1
AA_DRB1_180	AA_DRB1_60	AA_DRB1_13	1938.34	6.57E-410	11	16908.2
AA_DRB1_74	AA_DRB1_.17	AA_DRB1_.24	1938.21	3.25E-412	9	16904.4
AA_DRB1_74	AA_DRB1_33	AA_DRB1_.17	1938.03	3.55E-412	9	16904.5
AA_DRB1_180	AA_DRB1_70	AA_DRB1_37	1937.89	5.73E-411	10	16906.7
AA_DRB1_181	AA_DRB1_13	AA_DRB1_.24	1937.7	1.23E-408	12	16910.9
AA_DRB1_181	AA_DRB1_13	AA_DRB1_.17	1937.57	1.31E-408	12	16911
AA_DRB1_96	AA_DRB1_70	AA_DRB1_37	1937.41	1.41E-408	12	16911.2
AA_DRB1_180	AA_DRB1_13	AA_DRB1_.17	1937.35	1.07E-409	11	16909.2
AA_DRB1_181	AA_DRB1_57	AA_DRB1_13	1937.32	1.93E-407	13	16913.3
AA_DRB1_181	AA_DRB1_.1	AA_DRB1_.24	1937.19	1.95E-414	7	16901.4
AA_DRB1_181	AA_DRB1_33	AA_DRB1_.1	1937.14	2E-414	7	16901.4
AA_DRB1_180	AA_DRB1_57	AA_DRB1_13	1936.93	1.8E-408	12	16911.6
AA_DRB1_32	AA_DRB1_31	AA_DRB1_.16	1936.85	1.23E-415	6	16899.7
AA_DRB1_74	AA_DRB1_33	AA_DRB1_9	1935.96	9.97E-412	9	16906.6
AA_DRB1_181	AA_DRB1_37	AA_DRB1_33	1935.88	1.04E-411	9	16906.7
AA_DRB1_74	AA_DRB1_71	AA_DRB1_.25	1935.82	3.12E-408	12	16912.7
AA_DRB1_67	AA_DRB1_60	AA_DRB1_.24	1935.71	1.13E-411	9	16906.9
AA_DRB1_180	AA_DRB1_149	AA_DRB1_67	1935.6	2.3E-415	6	16901
AA_DRB1_181	AA_DRB1_149	AA_DRB1_37	1935.32	1.37E-411	9	16907.2
AA_DRB1_180	AA_DRB1_67	AA_DRB1_12	1935.19	2.82E-415	6	16901.4
AA_DRB1_233	AA_DRB1_58	AA_DRB1_31	1935.18	5.3E-414	7	16903.4
AA_DRB1_180	AA_DRB1_13	AA_DRB1_.24	1935.08	3.32E-409	11	16911.5
AA_DRB1_233	AA_DRB1_180	AA_DRB1_73	1934.95	3.17E-415	6	16901.6
AA_DRB1_104	AA_DRB1_74	AA_DRB1_9	1934.95	1.65E-411	9	16907.6
AA_DRB1_98	AA_DRB1_74	AA_DRB1_9	1934.95	1.65E-411	9	16907.6
AA_DRB1_181	AA_DRB1_142	AA_DRB1_13	1934.71	2.8E-410	10	16909.9
AA_DRB1_181	AA_DRB1_133	AA_DRB1_13	1934.71	2.8E-410	10	16909.9
AA_DRB1_181	AA_DRB1_180	AA_DRB1_.1	1934.67	6.85E-414	7	16903.9
AA_DRB1_96	AA_DRB1_13	AA_DRB1_.1	1934.57	7.54E-407	13	16916
AA_DRB1_180	AA_DRB1_67	AA_DRB1_.25	1934.57	1.24E-412	8	16906
AA_DRB1_74	AA_DRB1_71	AA_DRB1_.16	1934.43	6.23E-408	12	16914.1
AA_DRB1_181	AA_DRB1_37	AA_DRB1_12	1934.25	2.33E-411	9	16908.3
AA_DRB1_233	AA_DRB1_71	AA_DRB1_31	1934.19	2.41E-411	9	16908.4
AA_DRB1_233	AA_DRB1_32	AA_DRB1_31	1934.06	4.95E-415	6	16902.5
AA_DRB1_71	AA_DRB1_70	AA_DRB1_11	1934.04	9.79E-407	13	16916.5
AA_DRB1_181	AA_DRB1_180	AA_DRB1_13	1933.8	4.41E-410	10	16910.8
AA_DRB1_96	AA_DRB1_57	AA_DRB1_13	1933.7	1.44E-405	14	16918.9
AA_DRB1_181	AA_DRB1_180	AA_DRB1_37	1933.65	3.14E-411	9	16908.9
AA_DRB1_180	AA_DRB1_149	AA_DRB1_37	1933.63	1.98E-412	8	16906.9
AA_DRB1_180	AA_DRB1_67	AA_DRB1_.16	1933.47	2.15E-412	8	16907.1
AA_DRB1_181	AA_DRB1_16	AA_DRB1_13	1933.36	5.49E-410	10	16911.2
AA_DRB1_180	AA_DRB1_37	AA_DRB1_12	1933.18	2.48E-412	8	16907.4
AA_DRB1_13	AA_DRB1_.1	AA_DRB1_.25	1932.9	1.33E-407	12	16915.7
AA_DRB1_181	AA_DRB1_33	AA_DRB1_13	1932.86	7.02E-410	10	16911.7
AA_DRB1_181	AA_DRB1_25	AA_DRB1_13	1932.86	7.02E-410	10	16911.7
AA_DRB1_13	AA_DRB1_.1	AA_DRB1_.16	1932.86	1.36E-407	12	16915.7
AA_DRB1_181	AA_DRB1_13	AA_DRB1_12	1932.83	7.13E-410	10	16911.7
AA_DRB1_233	AA_DRB1_180	AA_DRB1_67	1932.63	3.25E-412	8	16907.9
AA_DRB1_180	AA_DRB1_142	AA_DRB1_13	1932.58	5.36E-411	9	16910
AA_DRB1_180	AA_DRB1_133	AA_DRB1_13	1932.58	5.36E-411	9	16910
AA_DRB1_181	AA_DRB1_149	AA_DRB1_13	1932.49	8.46E-410	10	16912.1
AA_DRB1_181	AA_DRB1_14	AA_DRB1_13	1932.44	5.76E-411	9	16910.1
AA_DRB1_13	AA_DRB1_11	AA_DRB1_.1	1932.39	1.72E-407	12	16916.2
AA_DRB1_13	AA_DRB1_9	AA_DRB1_.1	1932.39	1.72E-407	12	16916.2
AA_DRB1_57	AA_DRB1_30	AA_DRB1_13	1932.16	3.72E-404	15	16922.4
AA_DRB1_180	AA_DRB1_13	AA_DRB1_4	1932.01	1.07E-409	10	16912.6
AA_DRB1_180	AA_DRB1_149	AA_DRB1_13	1931.97	7.27E-411	9	16910.6
AA_DRB1_31	AA_DRB1_13	AA_DRB1_.1	1931.86	1.65E-408	11	16914.7
AA_DRB1_37	AA_DRB1_31	AA_DRB1_.25	1931.81	1.18E-409	10	16912.8
AA_DRB1_180	AA_DRB1_78	AA_DRB1_13	1931.66	8.47E-411	9	16910.9
AA_DRB1_180	AA_DRB1_104	AA_DRB1_13	1931.58	8.81E-411	9	16911
AA_DRB1_180	AA_DRB1_98	AA_DRB1_13	1931.58	8.81E-411	9	16911
AA_DRB1_16	AA_DRB1_11	AA_DRB1_.1	1931.56	1.92E-408	11	16915
AA_DRB1_13	AA_DRB1_10	AA_DRB1_.1	1931.46	2.01E-408	11	16915.1
AA_DRB1_77	AA_DRB1_32	AA_DRB1_11	1931.05	7.18E-412	8	16909.5
AA_DRB1_73	AA_DRB1_32	AA_DRB1_11	1931.05	7.18E-412	8	16909.5
AA_DRB1_233	AA_DRB1_180	AA_DRB1_30	1931.03	1.75E-409	10	16913.5
AA_DRB1_96	AA_DRB1_73	AA_DRB1_37	1930.82	1.94E-409	10	16913.7
AA_DRB1_180	AA_DRB1_16	AA_DRB1_13	1930.67	1.39E-410	9	16911.9
AA_DRB1_181	AA_DRB1_96	AA_DRB1_28	1930.58	2.19E-409	10	16914
AA_DRB1_180	AA_DRB1_33	AA_DRB1_13	1930.5	1.51E-410	9	16912.1
AA_DRB1_180	AA_DRB1_25	AA_DRB1_13	1930.5	1.51E-410	9	16912.1
AA_DRB1_32	AA_DRB1_26	AA_DRB1_11	1930.48	2.3E-409	10	16914.1
AA_DRB1_180	AA_DRB1_13	AA_DRB1_12	1930.29	1.68E-410	9	16912.3
AA_DRB1_233	AA_DRB1_37	AA_DRB1_31	1930.19	2.66E-409	10	16914.4
AA_DRB1_86	AA_DRB1_71	AA_DRB1_13	1930.17	3.82E-408	11	16916.4
AA_DRB1_180	AA_DRB1_14	AA_DRB1_13	1930.12	1.14E-411	8	16910.4
AA_DRB1_180	AA_DRB1_47	AA_DRB1_37	1929.96	1.23E-411	8	16910.6
AA_DRB1_120	AA_DRB1_13	AA_DRB1_.1	1929.15	4.46E-409	10	16915.4
AA_DRB1_140	AA_DRB1_13	AA_DRB1_.1	1929.12	6.46E-408	11	16917.4
AA_DRB1_37	AA_DRB1_31	AA_DRB1_.16	1929.01	4.79E-409	10	16915.6
AA_DRB1_77	AA_DRB1_58	AA_DRB1_13	1928.91	3.34E-410	9	16913.7
AA_DRB1_73	AA_DRB1_58	AA_DRB1_13	1928.85	3.44E-410	9	16913.7
AA_DRB1_180	AA_DRB1_73	AA_DRB1_9	1928.47	8.06E-414	6	16908.1
AA_DRB1_70	AA_DRB1_30	AA_DRB1_.24	1928.45	8.98E-408	11	16918.1
AA_DRB1_57	AA_DRB1_13	AA_DRB1_11	1928.44	1.59E-405	13	16922.1
AA_DRB1_57	AA_DRB1_13	AA_DRB1_9	1928.44	1.59E-405	13	16922.1
AA_DRB1_233	AA_DRB1_70	AA_DRB1_37	1928.17	1.03E-407	11	16918.4
AA_DRB1_57	AA_DRB1_16	AA_DRB1_11	1927.87	1.63E-406	12	16920.7
AA_DRB1_57	AA_DRB1_38	AA_DRB1_13	1927.86	1.64E-406	12	16920.7
AA_DRB1_181	AA_DRB1_96	AA_DRB1_26	1927.46	1.04E-408	10	16917.1
AA_DRB1_71	AA_DRB1_47	AA_DRB1_13	1927.25	1.64E-407	11	16919.3
AA_DRB1_74	AA_DRB1_67	AA_DRB1_.25	1927.07	1.79E-407	11	16919.5
AA_DRB1_233	AA_DRB1_180	AA_DRB1_37	1926.48	1.68E-408	10	16918.1
AA_DRB1_57	AA_DRB1_47	AA_DRB1_13	1926.28	2.65E-407	11	16920.3
AA_DRB1_71	AA_DRB1_4	AA_DRB1_.24	1926.13	1.34E-409	9	16916.4
AA_DRB1_71	AA_DRB1_67	AA_DRB1_.17	1926.07	2.07E-408	10	16918.5
AA_DRB1_233	AA_DRB1_30	AA_DRB1_26	1926.06	2.96E-407	11	16920.5
AA_DRB1_74	AA_DRB1_67	AA_DRB1_.16	1926.02	3.01E-407	11	16920.5
AA_DRB1_189	AA_DRB1_13	AA_DRB1_.1	1925.95	3.12E-407	11	16920.6
AA_DRB1_74	AA_DRB1_71	AA_DRB1_47	1925.95	2.2E-408	10	16918.6
AA_DRB1_104	AA_DRB1_74	AA_DRB1_58	1925.94	9.15E-411	8	16914.6
AA_DRB1_98	AA_DRB1_74	AA_DRB1_58	1925.94	9.15E-411	8	16914.6
AA_DRB1_233	AA_DRB1_77	AA_DRB1_30	1925.68	1.67E-409	9	16916.9
AA_DRB1_233	AA_DRB1_73	AA_DRB1_30	1925.67	1.68E-409	9	16916.9
AA_DRB1_60	AA_DRB1_47	AA_DRB1_13	1925.5	2.75E-408	10	16919.1
AA_DRB1_181	AA_DRB1_67	AA_DRB1_26	1924.79	2.6E-409	9	16917.8
AA_DRB1_86	AA_DRB1_13	AA_DRB1_.1	1924.4	4.74E-408	10	16920.2
AA_DRB1_78	AA_DRB1_71	AA_DRB1_.24	1924.18	2.2E-410	8	16916.4
AA_DRB1_96	AA_DRB1_71	AA_DRB1_13	1923.83	1.95E-403	14	16928.7
AA_DRB1_104	AA_DRB1_71	AA_DRB1_.24	1923.66	2.84E-410	8	16916.9
AA_DRB1_98	AA_DRB1_71	AA_DRB1_.24	1923.66	2.84E-410	8	16916.9
AA_DRB1_180	AA_DRB1_140	AA_DRB1_67	1923.56	1.75E-411	7	16915
AA_DRB1_104	AA_DRB1_58	AA_DRB1_.1	1923.2	1.12E-412	6	16913.4
AA_DRB1_98	AA_DRB1_58	AA_DRB1_.1	1923.2	1.12E-412	6	16913.4
AA_DRB1_140	AA_DRB1_74	AA_DRB1_.24	1923.17	8.78E-408	10	16921.4
AA_DRB1_74	AA_DRB1_.24	AA_DRB1_.25	1922.82	1.48E-406	11	16923.7
AA_DRB1_74	AA_DRB1_.16	AA_DRB1_.24	1922.41	1.81E-406	11	16924.2
AA_DRB1_180	AA_DRB1_67	AA_DRB1_9	1922.03	6.43E-410	8	16918.5
AA_DRB1_189	AA_DRB1_11	AA_DRB1_.1	1921.93	2.31E-406	11	16924.6
AA_DRB1_181	AA_DRB1_70	AA_DRB1_30	1921.9	2.34E-406	11	16924.7
AA_DRB1_120	AA_DRB1_67	AA_DRB1_.25	1921.77	4.25E-411	7	16916.8
AA_DRB1_67	AA_DRB1_10	AA_DRB1_.24	1921.76	7.37E-410	8	16918.8
AA_DRB1_74	AA_DRB1_33	AA_DRB1_.25	1921.68	1.22E-408	9	16920.9
AA_DRB1_104	AA_DRB1_67	AA_DRB1_58	1921.13	3.14E-412	6	16915.4
AA_DRB1_98	AA_DRB1_67	AA_DRB1_58	1921.13	3.14E-412	6	16915.4
AA_DRB1_71	AA_DRB1_16	AA_DRB1_11	1920.94	5.11E-405	12	16927.6
AA_DRB1_71	AA_DRB1_13	AA_DRB1_11	1920.94	6.62E-404	13	16929.6
AA_DRB1_71	AA_DRB1_13	AA_DRB1_9	1920.94	6.62E-404	13	16929.6
AA_DRB1_180	AA_DRB1_58	AA_DRB1_14	1920.93	1.68E-413	5	16913.6
AA_DRB1_74	AA_DRB1_33	AA_DRB1_.16	1920.93	1.78E-408	9	16921.6
AA_DRB1_140	AA_DRB1_74	AA_DRB1_33	1920.86	1.15E-409	8	16919.7
AA_DRB1_180	AA_DRB1_58	AA_DRB1_25	1920.79	1.8E-413	5	16913.8
AA_DRB1_96	AA_DRB1_73	AA_DRB1_.25	1920.62	1.3E-409	8	16919.9
AA_DRB1_74	AA_DRB1_67	AA_DRB1_32	1920.56	2.14E-408	9	16922
AA_DRB1_71	AA_DRB1_31	AA_DRB1_13	1920.45	6.54E-405	12	16928.1
AA_DRB1_104	AA_DRB1_71	AA_DRB1_57	1920.22	2.53E-408	9	16922.3
AA_DRB1_98	AA_DRB1_71	AA_DRB1_57	1920.22	2.53E-408	9	16922.3
AA_DRB1_120	AA_DRB1_67	AA_DRB1_.16	1920.11	9.73E-411	7	16918.5
AA_DRB1_71	AA_DRB1_13	AA_DRB1_10	1920.09	7.81E-405	12	16928.5
AA_DRB1_180	AA_DRB1_73	AA_DRB1_.25	1920.02	5.46E-412	6	16916.5
AA_DRB1_140	AA_DRB1_74	AA_DRB1_.25	1919.91	4.45E-407	10	16924.7
AA_DRB1_231	AA_DRB1_96	AA_DRB1_37	1919.84	6.52E-406	11	16926.7
AA_DRB1_233	AA_DRB1_96	AA_DRB1_58	1919.59	3.46E-408	9	16923
AA_DRB1_30	AA_DRB1_26	AA_DRB1_.25	1919.54	7.57E-406	11	16927
AA_DRB1_233	AA_DRB1_38	AA_DRB1_13	1919.46	7.9E-406	11	16927.1
AA_DRB1_189	AA_DRB1_96	AA_DRB1_37	1919.41	8.11E-406	11	16927.2
AA_DRB1_180	AA_DRB1_73	AA_DRB1_.16	1919.29	7.86E-412	6	16917.3
AA_DRB1_96	AA_DRB1_73	AA_DRB1_.16	1919.04	2.85E-409	8	16921.5
AA_DRB1_57	AA_DRB1_11	AA_DRB1_.1	1918.68	2.03E-403	13	16931.9
AA_DRB1_57	AA_DRB1_47	AA_DRB1_11	1918.66	1.17E-405	11	16927.9
AA_DRB1_77	AA_DRB1_30	AA_DRB1_.25	1918.65	5.55E-408	9	16923.9
AA_DRB1_149	AA_DRB1_67	AA_DRB1_.24	1918.61	2.06E-410	7	16920
AA_DRB1_180	AA_DRB1_140	AA_DRB1_73	1918.54	5.54E-413	5	16916
AA_DRB1_140	AA_DRB1_74	AA_DRB1_.16	1918.49	9.01E-407	10	16926.1
AA_DRB1_233	AA_DRB1_37	AA_DRB1_.1	1918.24	1.45E-405	11	16928.3
AA_DRB1_73	AA_DRB1_30	AA_DRB1_.25	1918.18	7E-408	9	16924.4
AA_DRB1_140	AA_DRB1_71	AA_DRB1_13	1918.17	2.03E-404	12	16930.4
AA_DRB1_120	AA_DRB1_71	AA_DRB1_13	1917.88	1.73E-405	11	16928.7
AA_DRB1_181	AA_DRB1_70	AA_DRB1_67	1917.88	8.13E-408	9	16924.7
AA_DRB1_67	AA_DRB1_12	AA_DRB1_.24	1917.68	3.27E-410	7	16920.9
AA_DRB1_233	AA_DRB1_30	AA_DRB1_13	1917.64	4.22E-402	14	16934.9
AA_DRB1_30	AA_DRB1_26	AA_DRB1_.16	1917.36	2.24E-405	11	16929.2
AA_DRB1_104	AA_DRB1_71	AA_DRB1_.1	1917.33	6.69E-409	8	16923.2
AA_DRB1_98	AA_DRB1_71	AA_DRB1_.1	1917.33	6.69E-409	8	16923.2
AA_DRB1_233	AA_DRB1_67	AA_DRB1_.24	1917.31	1.08E-407	9	16925.3
AA_DRB1_37	AA_DRB1_33	AA_DRB1_.1	1917.27	1.1E-407	9	16925.3
AA_DRB1_96	AA_DRB1_67	AA_DRB1_32	1917.11	7.45E-409	8	16923.5
AA_DRB1_37	AA_DRB1_.1	AA_DRB1_.24	1916.96	1.28E-407	9	16925.6
AA_DRB1_74	AA_DRB1_67	AA_DRB1_.1	1916.91	2.81E-405	11	16929.7
AA_DRB1_181	AA_DRB1_70	AA_DRB1_.24	1916.86	1.35E-407	9	16925.7
AA_DRB1_77	AA_DRB1_30	AA_DRB1_.16	1916.65	1.5E-407	9	16925.9
AA_DRB1_13	AA_DRB1_4	AA_DRB1_.1	1916.26	3.89E-405	11	16930.3
AA_DRB1_73	AA_DRB1_30	AA_DRB1_.16	1916.18	1.9E-407	9	16926.4
AA_DRB1_233	AA_DRB1_96	AA_DRB1_32	1915.92	1.35E-408	8	16924.6
AA_DRB1_149	AA_DRB1_37	AA_DRB1_.1	1915.86	2.23E-407	9	16926.7
AA_DRB1_71	AA_DRB1_37	AA_DRB1_10	1915.82	4.82E-405	11	16930.7
AA_DRB1_142	AA_DRB1_13	AA_DRB1_.1	1915.78	3.48E-406	10	16928.8
AA_DRB1_133	AA_DRB1_13	AA_DRB1_.1	1915.78	3.48E-406	10	16928.8
AA_DRB1_96	AA_DRB1_70	AA_DRB1_13	1915.77	8.63E-403	13	16934.8
AA_DRB1_13	AA_DRB1_.1	AA_DRB1_.17	1915.62	3.77E-406	10	16928.9
AA_DRB1_180	AA_DRB1_142	AA_DRB1_14	1915.4	1.14E-413	4	16917.2
AA_DRB1_180	AA_DRB1_133	AA_DRB1_14	1915.4	1.14E-413	4	16917.2
AA_DRB1_180	AA_DRB1_142	AA_DRB1_25	1915.21	1.26E-413	4	16917.4
AA_DRB1_180	AA_DRB1_133	AA_DRB1_25	1915.21	1.26E-413	4	16917.4
AA_DRB1_231	AA_DRB1_11	AA_DRB1_.1	1915.14	6.76E-405	11	16931.4
AA_DRB1_104	AA_DRB1_13	AA_DRB1_.1	1914.92	5.32E-406	10	16929.6
AA_DRB1_98	AA_DRB1_13	AA_DRB1_.1	1914.92	5.32E-406	10	16929.6
AA_DRB1_149	AA_DRB1_71	AA_DRB1_37	1914.88	5.44E-406	10	16929.7
AA_DRB1_78	AA_DRB1_13	AA_DRB1_.1	1914.83	5.56E-406	10	16929.7
AA_DRB1_233	AA_DRB1_71	AA_DRB1_57	1914.78	8.12E-405	11	16931.8
AA_DRB1_233	AA_DRB1_120	AA_DRB1_67	1914.64	1.49E-409	7	16923.9
AA_DRB1_181	AA_DRB1_70	AA_DRB1_33	1914.53	1.57E-409	7	16924
AA_DRB1_233	AA_DRB1_71	AA_DRB1_14	1914.4	2.88E-408	8	16926.2
AA_DRB1_233	AA_DRB1_74	AA_DRB1_.17	1914.3	1.03E-404	11	16932.3
AA_DRB1_233	AA_DRB1_71	AA_DRB1_25	1914.22	3.14E-408	8	16926.3
AA_DRB1_13	AA_DRB1_.1	AA_DRB1_.24	1914.1	8E-406	10	16930.5
AA_DRB1_47	AA_DRB1_13	AA_DRB1_.1	1914.01	8.4E-406	10	16930.6
AA_DRB1_37	AA_DRB1_10	AA_DRB1_.1	1913.94	8.67E-406	10	16930.6
AA_DRB1_16	AA_DRB1_13	AA_DRB1_.1	1913.91	8.81E-406	10	16930.7
AA_DRB1_60	AA_DRB1_47	AA_DRB1_11	1913.91	8.81E-406	10	16930.7
AA_DRB1_37	AA_DRB1_12	AA_DRB1_.1	1913.9	5.89E-407	9	16928.7
AA_DRB1_33	AA_DRB1_13	AA_DRB1_.1	1913.87	8.99E-406	10	16930.7
AA_DRB1_25	AA_DRB1_13	AA_DRB1_.1	1913.87	8.99E-406	10	16930.7
AA_DRB1_13	AA_DRB1_12	AA_DRB1_.1	1913.84	9.11E-406	10	16930.7
AA_DRB1_149	AA_DRB1_13	AA_DRB1_.1	1913.77	9.43E-406	10	16930.8
AA_DRB1_58	AA_DRB1_30	AA_DRB1_.25	1913.68	9.87E-406	10	16930.9
AA_DRB1_181	AA_DRB1_180	AA_DRB1_70	1913.58	2.53E-409	7	16925
AA_DRB1_71	AA_DRB1_37	AA_DRB1_12	1913.58	1.04E-405	10	16931
AA_DRB1_14	AA_DRB1_13	AA_DRB1_.1	1913.38	7.65E-407	9	16929.2
AA_DRB1_96	AA_DRB1_60	AA_DRB1_13	1912.82	3.74E-402	13	16937.7
AA_DRB1_70	AA_DRB1_13	AA_DRB1_11	1912.78	2.96E-403	12	16935.8
AA_DRB1_70	AA_DRB1_13	AA_DRB1_9	1912.78	2.96E-403	12	16935.8
AA_DRB1_120	AA_DRB1_37	AA_DRB1_16	1912.34	8.04E-408	8	16928.2
AA_DRB1_180	AA_DRB1_104	AA_DRB1_.1	1912.31	2.56E-410	6	16924.3
AA_DRB1_180	AA_DRB1_98	AA_DRB1_.1	1912.31	2.56E-410	6	16924.3
AA_DRB1_233	AA_DRB1_67	AA_DRB1_33	1912.03	5.47E-409	7	16926.5
AA_DRB1_96	AA_DRB1_58	AA_DRB1_37	1911.98	3.27E-404	11	16934.6
AA_DRB1_70	AA_DRB1_16	AA_DRB1_11	1911.89	3.42E-404	11	16934.7
AA_DRB1_70	AA_DRB1_31	AA_DRB1_13	1911.81	3.55E-404	11	16934.8
AA_DRB1_60	AA_DRB1_30	AA_DRB1_13	1911.79	7.72E-401	14	16940.8
AA_DRB1_181	AA_DRB1_104	AA_DRB1_.1	1911.61	6.75E-409	7	16927
AA_DRB1_181	AA_DRB1_98	AA_DRB1_.1	1911.61	6.75E-409	7	16927
AA_DRB1_58	AA_DRB1_30	AA_DRB1_.16	1911.45	3E-405	10	16933.1
AA_DRB1_70	AA_DRB1_13	AA_DRB1_10	1911.36	4.44E-404	11	16935.2
AA_DRB1_85	AA_DRB1_37	AA_DRB1_11	1911.3	6.17E-403	12	16937.3
AA_DRB1_180	AA_DRB1_4	AA_DRB1_.1	1911.3	7.89E-409	7	16927.3
AA_DRB1_140	AA_DRB1_37	AA_DRB1_11	1911.19	8.43E-402	13	16939.4
AA_DRB1_180	AA_DRB1_78	AA_DRB1_.1	1911.06	4.77E-410	6	16925.5
AA_DRB1_67	AA_DRB1_9	AA_DRB1_.25	1910.97	2.55E-406	9	16931.6
AA_DRB1_37	AA_DRB1_30	AA_DRB1_11	1910.71	1.32E-400	14	16941.9
AA_DRB1_149	AA_DRB1_37	AA_DRB1_30	1910.65	6.32E-404	11	16935.9
AA_DRB1_96	AA_DRB1_67	AA_DRB1_37	1910.65	8.54E-403	12	16937.9
AA_DRB1_71	AA_DRB1_57	AA_DRB1_.24	1910.6	6.5E-404	11	16936
AA_DRB1_231	AA_DRB1_85	AA_DRB1_13	1910.44	3.3E-406	9	16932.1
AA_DRB1_57	AA_DRB1_28	AA_DRB1_13	1910.32	1.3E-401	13	16940.2
AA_DRB1_233	AA_DRB1_71	AA_DRB1_60	1910.29	5.35E-405	10	16934.3
AA_DRB1_37	AA_DRB1_33	AA_DRB1_30	1910.25	7.71E-404	11	16936.3
AA_DRB1_231	AA_DRB1_180	AA_DRB1_37	1910.21	3.7E-406	9	16932.4
AA_DRB1_181	AA_DRB1_120	AA_DRB1_.1	1910.16	1.39E-408	7	16928.4
AA_DRB1_181	AA_DRB1_67	AA_DRB1_.1	1909.81	4.53E-406	9	16932.8
AA_DRB1_57	AA_DRB1_13	AA_DRB1_4	1909.59	1.45E-402	12	16939
AA_DRB1_37	AA_DRB1_31	AA_DRB1_11	1909.31	2.15E-401	13	16941.3
AA_DRB1_37	AA_DRB1_30	AA_DRB1_10	1909.27	1.7E-402	12	16939.3
AA_DRB1_140	AA_DRB1_70	AA_DRB1_13	1909.25	1.27E-403	11	16937.3
AA_DRB1_37	AA_DRB1_30	AA_DRB1_12	1909.07	1.39E-403	11	16937.5
AA_DRB1_120	AA_DRB1_70	AA_DRB1_13	1908.99	1.02E-404	10	16935.6
AA_DRB1_67	AA_DRB1_.24	AA_DRB1_.25	1908.91	7.07E-406	9	16933.7
AA_DRB1_142	AA_DRB1_37	AA_DRB1_11	1908.88	2.06E-402	12	16939.7
AA_DRB1_133	AA_DRB1_37	AA_DRB1_11	1908.88	2.06E-402	12	16939.7
AA_DRB1_181	AA_DRB1_30	AA_DRB1_.25	1908.82	1.57E-403	11	16937.7
AA_DRB1_67	AA_DRB1_9	AA_DRB1_.24	1908.7	7.89E-406	9	16933.9
AA_DRB1_37	AA_DRB1_28	AA_DRB1_11	1908.53	3.9E-400	14	16944
AA_DRB1_85	AA_DRB1_13	AA_DRB1_.25	1908.47	1.32E-404	10	16936.1
AA_DRB1_180	AA_DRB1_38	AA_DRB1_37	1908.45	5.58E-407	8	16932.1
AA_DRB1_60	AA_DRB1_38	AA_DRB1_13	1908.43	1.91E-403	11	16938.1
AA_DRB1_180	AA_DRB1_120	AA_DRB1_37	1908.2	6.33E-407	8	16932.4
AA_DRB1_78	AA_DRB1_57	AA_DRB1_13	1908.18	2.16E-403	11	16938.4
AA_DRB1_104	AA_DRB1_37	AA_DRB1_30	1908.17	2.17E-403	11	16938.4
AA_DRB1_98	AA_DRB1_37	AA_DRB1_30	1908.17	2.17E-403	11	16938.4
AA_DRB1_231	AA_DRB1_30	AA_DRB1_13	1908.11	3.9E-401	13	16942.5
AA_DRB1_231	AA_DRB1_38	AA_DRB1_13	1908.07	1.62E-404	10	16936.5
AA_DRB1_86	AA_DRB1_38	AA_DRB1_13	1908	1.12E-405	9	16934.6
AA_DRB1_140	AA_DRB1_67	AA_DRB1_.24	1908	7.01E-407	8	16932.6
AA_DRB1_181	AA_DRB1_30	AA_DRB1_.16	1907.99	2.38E-403	11	16938.6
AA_DRB1_96	AA_DRB1_37	AA_DRB1_.24	1907.98	3.22E-402	12	16940.6
AA_DRB1_104	AA_DRB1_57	AA_DRB1_13	1907.98	2.39E-403	11	16938.6
AA_DRB1_98	AA_DRB1_57	AA_DRB1_13	1907.98	2.39E-403	11	16938.6
AA_DRB1_60	AA_DRB1_13	AA_DRB1_11	1907.95	3.28E-402	12	16940.6
AA_DRB1_60	AA_DRB1_13	AA_DRB1_9	1907.95	3.28E-402	12	16940.6
AA_DRB1_67	AA_DRB1_.16	AA_DRB1_.24	1907.85	1.2E-405	9	16934.7
AA_DRB1_189	AA_DRB1_38	AA_DRB1_13	1907.76	1.89E-404	10	16936.8
AA_DRB1_37	AA_DRB1_32	AA_DRB1_11	1907.72	3.67E-402	12	16940.8
AA_DRB1_67	AA_DRB1_9	AA_DRB1_.16	1907.68	1.31E-405	9	16934.9
AA_DRB1_180	AA_DRB1_77	AA_DRB1_37	1907.65	8.32E-407	8	16932.9
AA_DRB1_86	AA_DRB1_37	AA_DRB1_11	1907.64	3.82E-402	12	16940.9
AA_DRB1_149	AA_DRB1_37	AA_DRB1_11	1907.45	4.2E-402	12	16941.1
AA_DRB1_38	AA_DRB1_13	AA_DRB1_.25	1907.43	3.14E-403	11	16939.1
AA_DRB1_60	AA_DRB1_16	AA_DRB1_11	1907.42	3.16E-403	11	16939.1
AA_DRB1_60	AA_DRB1_37	AA_DRB1_11	1907.39	6.89E-400	14	16945.2
AA_DRB1_67	AA_DRB1_33	AA_DRB1_.25	1907.37	5.61E-408	7	16931.2
AA_DRB1_85	AA_DRB1_13	AA_DRB1_.16	1907.33	2.33E-404	10	16937.2
AA_DRB1_104	AA_DRB1_37	AA_DRB1_11	1907.26	4.62E-402	12	16941.3
AA_DRB1_98	AA_DRB1_37	AA_DRB1_11	1907.26	4.62E-402	12	16941.3
AA_DRB1_37	AA_DRB1_11	AA_DRB1_10	1907.18	4.81E-402	12	16941.4
AA_DRB1_38	AA_DRB1_37	AA_DRB1_11	1907.11	4.97E-402	12	16941.5
AA_DRB1_37	AA_DRB1_33	AA_DRB1_11	1907.09	5.03E-402	12	16941.5
AA_DRB1_96	AA_DRB1_37	AA_DRB1_11	1907.07	8.05E-400	14	16945.5
AA_DRB1_38	AA_DRB1_13	AA_DRB1_.17	1907.05	3.81E-403	11	16939.5
AA_DRB1_78	AA_DRB1_37	AA_DRB1_11	1907.04	5.14E-402	12	16941.5
AA_DRB1_37	AA_DRB1_25	AA_DRB1_11	1906.97	5.32E-402	12	16941.6
AA_DRB1_86	AA_DRB1_58	AA_DRB1_13	1906.91	1.92E-405	9	16935.7
AA_DRB1_96	AA_DRB1_37	AA_DRB1_30	1906.74	9.51E-400	14	16945.8
AA_DRB1_96	AA_DRB1_37	AA_DRB1_.17	1906.73	6E-402	12	16941.8
AA_DRB1_38	AA_DRB1_13	AA_DRB1_.24	1906.73	4.46E-403	11	16939.8
AA_DRB1_120	AA_DRB1_37	AA_DRB1_11	1906.64	6.29E-402	12	16941.9
AA_DRB1_37	AA_DRB1_11	AA_DRB1_4	1906.38	7.14E-402	12	16942.2
AA_DRB1_38	AA_DRB1_13	AA_DRB1_.16	1906.3	5.52E-403	11	16940.3
AA_DRB1_37	AA_DRB1_14	AA_DRB1_11	1906.24	5.68E-403	11	16940.3
AA_DRB1_37	AA_DRB1_12	AA_DRB1_11	1906.24	5.68E-403	11	16940.3
AA_DRB1_37	AA_DRB1_11	AA_DRB1_9	1906.24	5.68E-403	11	16940.3
AA_DRB1_140	AA_DRB1_67	AA_DRB1_.25	1906.1	1.8E-406	8	16934.5
AA_DRB1_233	AA_DRB1_104	AA_DRB1_74	1905.91	3.16E-405	9	16936.7
AA_DRB1_233	AA_DRB1_98	AA_DRB1_74	1905.91	3.16E-405	9	16936.7
AA_DRB1_233	AA_DRB1_73	AA_DRB1_31	1905.9	6.26E-409	6	16930.7
AA_DRB1_77	AA_DRB1_70	AA_DRB1_13	1905.81	4.97E-404	10	16938.8
AA_DRB1_73	AA_DRB1_70	AA_DRB1_13	1905.77	5.07E-404	10	16938.8
AA_DRB1_67	AA_DRB1_33	AA_DRB1_.16	1905.77	1.25E-407	7	16932.8
AA_DRB1_189	AA_DRB1_30	AA_DRB1_13	1905.76	1.25E-400	13	16944.8
AA_DRB1_96	AA_DRB1_58	AA_DRB1_13	1905.58	1.07E-401	12	16943
AA_DRB1_71	AA_DRB1_13	AA_DRB1_4	1905.57	1.07E-401	12	16943
AA_DRB1_231	AA_DRB1_28	AA_DRB1_13	1905.51	8.17E-403	11	16941.1
AA_DRB1_86	AA_DRB1_70	AA_DRB1_13	1905.42	6.02E-404	10	16939.1
AA_DRB1_28	AA_DRB1_13	AA_DRB1_.25	1905.31	1.22E-401	12	16943.3
AA_DRB1_104	AA_DRB1_71	AA_DRB1_13	1905.14	9.81E-403	11	16941.4
AA_DRB1_98	AA_DRB1_71	AA_DRB1_13	1905.14	9.81E-403	11	16941.4
AA_DRB1_71	AA_DRB1_60	AA_DRB1_11	1904.97	1.86E-400	13	16945.6
AA_DRB1_78	AA_DRB1_71	AA_DRB1_13	1904.96	1.08E-402	11	16941.6
AA_DRB1_67	AA_DRB1_32	AA_DRB1_.24	1904.83	1.98E-407	7	16933.7
AA_DRB1_96	AA_DRB1_60	AA_DRB1_37	1904.81	1.56E-401	12	16943.8
AA_DRB1_142	AA_DRB1_71	AA_DRB1_13	1904.8	1.17E-402	11	16941.8
AA_DRB1_133	AA_DRB1_71	AA_DRB1_13	1904.8	1.17E-402	11	16941.8
AA_DRB1_30	AA_DRB1_13	AA_DRB1_.25	1904.69	2.63E-399	14	16947.9
AA_DRB1_181	AA_DRB1_120	AA_DRB1_70	1904.59	2.24E-407	7	16934
AA_DRB1_37	AA_DRB1_28	AA_DRB1_10	1904.54	9.37E-404	10	16940
AA_DRB1_28	AA_DRB1_13	AA_DRB1_.16	1904.42	1.9E-401	12	16944.1
AA_DRB1_96	AA_DRB1_37	AA_DRB1_9	1904.4	1.91E-401	12	16944.2
AA_DRB1_30	AA_DRB1_13	AA_DRB1_.17	1904.35	3.11E-399	14	16948.2
AA_DRB1_30	AA_DRB1_13	AA_DRB1_.24	1904.12	3.48E-399	14	16948.4
AA_DRB1_28	AA_DRB1_13	AA_DRB1_.17	1904.11	2.2E-401	12	16944.5
AA_DRB1_71	AA_DRB1_33	AA_DRB1_13	1904.02	1.72E-402	11	16942.5
AA_DRB1_71	AA_DRB1_25	AA_DRB1_13	1904.02	1.72E-402	11	16942.5
AA_DRB1_58	AA_DRB1_47	AA_DRB1_11	1903.93	8.47E-405	9	16938.6
AA_DRB1_71	AA_DRB1_16	AA_DRB1_13	1903.87	1.85E-402	11	16942.7
AA_DRB1_149	AA_DRB1_71	AA_DRB1_13	1903.84	1.87E-402	11	16942.7
AA_DRB1_86	AA_DRB1_30	AA_DRB1_13	1903.8	2.58E-401	12	16944.8
AA_DRB1_71	AA_DRB1_13	AA_DRB1_12	1903.77	1.94E-402	11	16942.8
AA_DRB1_71	AA_DRB1_14	AA_DRB1_13	1903.65	1.46E-403	10	16940.9
AA_DRB1_140	AA_DRB1_67	AA_DRB1_.16	1903.6	6.27E-406	8	16937
AA_DRB1_32	AA_DRB1_30	AA_DRB1_11	1903.33	2.42E-402	11	16943.2
AA_DRB1_181	AA_DRB1_104	AA_DRB1_70	1903.19	4.49E-407	7	16935.4
AA_DRB1_181	AA_DRB1_98	AA_DRB1_70	1903.19	4.49E-407	7	16935.4
AA_DRB1_30	AA_DRB1_13	AA_DRB1_.16	1903.19	5.55E-399	14	16949.4
AA_DRB1_37	AA_DRB1_31	AA_DRB1_.24	1903.02	1.99E-403	10	16941.5
AA_DRB1_120	AA_DRB1_71	AA_DRB1_57	1902.86	1.45E-404	9	16939.7
AA_DRB1_32	AA_DRB1_31	AA_DRB1_11	1902.8	1.49E-404	9	16939.8
AA_DRB1_181	AA_DRB1_30	AA_DRB1_10	1902.77	2.25E-403	10	16941.8
AA_DRB1_120	AA_DRB1_37	AA_DRB1_30	1902.76	3.21E-402	11	16943.8
AA_DRB1_233	AA_DRB1_57	AA_DRB1_37	1902.76	4.33E-401	12	16945.8
AA_DRB1_189	AA_DRB1_71	AA_DRB1_67	1902.73	1.54E-404	9	16939.8
AA_DRB1_85	AA_DRB1_57	AA_DRB1_13	1902.27	4.09E-402	11	16944.3
AA_DRB1_181	AA_DRB1_149	AA_DRB1_30	1902.25	1.96E-404	9	16940.3
AA_DRB1_96	AA_DRB1_32	AA_DRB1_.25	1901.85	1.5E-405	8	16938.7
AA_DRB1_181	AA_DRB1_30	AA_DRB1_12	1901.78	2.47E-404	9	16940.8
AA_DRB1_58	AA_DRB1_13	AA_DRB1_11	1901.71	5.41E-402	11	16944.9
AA_DRB1_58	AA_DRB1_13	AA_DRB1_9	1901.71	5.41E-402	11	16944.9
AA_DRB1_38	AA_DRB1_32	AA_DRB1_11	1901.32	3.1E-404	9	16941.2
AA_DRB1_70	AA_DRB1_13	AA_DRB1_4	1901.23	6.87E-402	11	16945.3
AA_DRB1_104	AA_DRB1_70	AA_DRB1_13	1901.18	5E-403	10	16943.4
AA_DRB1_98	AA_DRB1_70	AA_DRB1_13	1901.18	5E-403	10	16943.4
AA_DRB1_233	AA_DRB1_85	AA_DRB1_13	1901.17	5.01E-403	10	16943.4
AA_DRB1_58	AA_DRB1_31	AA_DRB1_13	1901.13	5.1E-403	10	16943.4
AA_DRB1_78	AA_DRB1_70	AA_DRB1_13	1900.94	5.62E-403	10	16943.6
AA_DRB1_32	AA_DRB1_11	AA_DRB1_10	1900.89	2.42E-405	8	16939.7
AA_DRB1_104	AA_DRB1_32	AA_DRB1_11	1900.85	2.47E-405	8	16939.7
AA_DRB1_98	AA_DRB1_32	AA_DRB1_11	1900.85	2.47E-405	8	16939.7
AA_DRB1_58	AA_DRB1_16	AA_DRB1_11	1900.83	5.93E-403	10	16943.7
AA_DRB1_149	AA_DRB1_37	AA_DRB1_28	1900.82	3.99E-404	9	16941.7
AA_DRB1_57	AA_DRB1_13	AA_DRB1_.25	1900.75	1.51E-399	13	16949.8
AA_DRB1_149	AA_DRB1_57	AA_DRB1_37	1900.68	6.4E-403	10	16943.9
AA_DRB1_58	AA_DRB1_13	AA_DRB1_10	1900.68	6.4E-403	10	16943.9
AA_DRB1_33	AA_DRB1_32	AA_DRB1_11	1900.37	3.13E-405	8	16940.2
AA_DRB1_96	AA_DRB1_32	AA_DRB1_11	1900.15	1.18E-401	11	16946.4
AA_DRB1_233	AA_DRB1_73	AA_DRB1_67	1900.04	2.16E-406	7	16938.5
AA_DRB1_74	AA_DRB1_70	AA_DRB1_28	1899.99	1.27E-401	11	16946.6
AA_DRB1_96	AA_DRB1_37	AA_DRB1_14	1899.93	9.29E-403	10	16944.6
AA_DRB1_96	AA_DRB1_37	AA_DRB1_25	1899.77	1.01E-402	10	16944.8
AA_DRB1_57	AA_DRB1_13	AA_DRB1_.16	1899.68	2.57E-399	13	16950.9
AA_DRB1_149	AA_DRB1_74	AA_DRB1_.17	1899.59	7.35E-404	9	16943
AA_DRB1_37	AA_DRB1_28	AA_DRB1_12	1899.5	7.71E-404	9	16943.1
AA_DRB1_96	AA_DRB1_37	AA_DRB1_28	1899.42	2.28E-400	12	16949.1
AA_DRB1_96	AA_DRB1_71	AA_DRB1_67	1899.32	1.78E-401	11	16947.3
AA_DRB1_231	AA_DRB1_57	AA_DRB1_13	1899.26	2.46E-400	12	16949.3
AA_DRB1_96	AA_DRB1_32	AA_DRB1_.16	1899.26	5.47E-405	8	16941.3
AA_DRB1_86	AA_DRB1_11	AA_DRB1_.1	1899.24	1.31E-402	10	16945.3
AA_DRB1_57	AA_DRB1_37	AA_DRB1_10	1899.02	2.07E-401	11	16947.5
AA_DRB1_74	AA_DRB1_70	AA_DRB1_26	1898.93	2.16E-401	11	16947.6
AA_DRB1_181	AA_DRB1_31	AA_DRB1_.25	1898.72	7.15E-405	8	16941.8
AA_DRB1_180	AA_DRB1_37	AA_DRB1_.25	1898.64	1.76E-402	10	16945.9
AA_DRB1_181	AA_DRB1_71	AA_DRB1_.25	1898.63	1.77E-402	10	16945.9
AA_DRB1_74	AA_DRB1_10	AA_DRB1_.17	1898.57	1.83E-402	10	16946
AA_DRB1_140	AA_DRB1_58	AA_DRB1_13	1898.53	1.86E-402	10	16946
AA_DRB1_233	AA_DRB1_28	AA_DRB1_13	1898.42	3.75E-400	12	16950.1
AA_DRB1_120	AA_DRB1_58	AA_DRB1_13	1898.39	1.34E-403	9	16944.2
AA_DRB1_74	AA_DRB1_12	AA_DRB1_.17	1898.38	1.34E-403	9	16944.2
AA_DRB1_77	AA_DRB1_47	AA_DRB1_13	1898.23	9.09E-405	8	16942.3
AA_DRB1_57	AA_DRB1_37	AA_DRB1_12	1898.23	2.16E-402	10	16946.3
AA_DRB1_73	AA_DRB1_47	AA_DRB1_13	1898.22	9.17E-405	8	16942.3
AA_DRB1_104	AA_DRB1_74	AA_DRB1_10	1897.94	1.05E-404	8	16942.6
AA_DRB1_98	AA_DRB1_74	AA_DRB1_10	1897.94	1.05E-404	8	16942.6
AA_DRB1_180	AA_DRB1_31	AA_DRB1_.25	1897.86	6.41E-406	7	16940.7
AA_DRB1_181	AA_DRB1_31	AA_DRB1_.16	1897.8	1.13E-404	8	16942.8
AA_DRB1_233	AA_DRB1_31	AA_DRB1_26	1897.77	1.15E-404	8	16942.8
AA_DRB1_180	AA_DRB1_37	AA_DRB1_.16	1897.7	2.82E-402	10	16946.9
AA_DRB1_181	AA_DRB1_71	AA_DRB1_.16	1897.59	2.97E-402	10	16947
AA_DRB1_142	AA_DRB1_70	AA_DRB1_13	1897.54	3.05E-402	10	16947
AA_DRB1_133	AA_DRB1_70	AA_DRB1_13	1897.54	3.05E-402	10	16947
AA_DRB1_120	AA_DRB1_57	AA_DRB1_37	1897.47	3.16E-402	10	16947.1
AA_DRB1_233	AA_DRB1_77	AA_DRB1_31	1897.1	5.05E-407	6	16939.5
AA_DRB1_180	AA_DRB1_31	AA_DRB1_.16	1896.94	1.02E-405	7	16941.6
AA_DRB1_181	AA_DRB1_70	AA_DRB1_26	1896.71	3.1E-403	9	16945.9
AA_DRB1_181	AA_DRB1_67	AA_DRB1_.25	1896.45	3.52E-403	9	16946.1
AA_DRB1_233	AA_DRB1_96	AA_DRB1_13	1896.04	1.57E-398	13	16954.5
AA_DRB1_70	AA_DRB1_33	AA_DRB1_13	1896.02	6.5E-402	10	16948.5
AA_DRB1_70	AA_DRB1_25	AA_DRB1_13	1896.02	6.5E-402	10	16948.5
AA_DRB1_70	AA_DRB1_16	AA_DRB1_13	1895.77	7.36E-402	10	16948.8
AA_DRB1_70	AA_DRB1_13	AA_DRB1_12	1895.73	7.51E-402	10	16948.8
AA_DRB1_149	AA_DRB1_70	AA_DRB1_13	1895.72	7.56E-402	10	16948.8
AA_DRB1_181	AA_DRB1_67	AA_DRB1_.16	1895.58	5.42E-403	9	16947
AA_DRB1_70	AA_DRB1_14	AA_DRB1_13	1895.5	5.66E-403	9	16947.1
AA_DRB1_180	AA_DRB1_140	AA_DRB1_37	1895.44	5.82E-403	9	16947.1
AA_DRB1_180	AA_DRB1_96	AA_DRB1_67	1895.44	3.66E-404	8	16945.1
AA_DRB1_73	AA_DRB1_31	AA_DRB1_.25	1895.43	1.16E-406	6	16941.1
AA_DRB1_140	AA_DRB1_11	AA_DRB1_.1	1895.31	1.31E-400	11	16951.3
AA_DRB1_231	AA_DRB1_86	AA_DRB1_13	1895.27	6.32E-403	9	16947.3
AA_DRB1_60	AA_DRB1_11	AA_DRB1_.1	1895.26	1.8E-399	12	16953.3
AA_DRB1_71	AA_DRB1_67	AA_DRB1_57	1895.15	1.42E-400	11	16951.4
AA_DRB1_58	AA_DRB1_31	AA_DRB1_.25	1895.12	2.51E-405	7	16943.4
AA_DRB1_85	AA_DRB1_11	AA_DRB1_.1	1895.12	1.02E-401	10	16949.5
AA_DRB1_233	AA_DRB1_13	AA_DRB1_.25	1894.65	2.44E-399	12	16953.9
AA_DRB1_67	AA_DRB1_57	AA_DRB1_30	1894.64	2.46E-399	12	16953.9
AA_DRB1_180	AA_DRB1_104	AA_DRB1_37	1894.48	5.92E-404	8	16946.1
AA_DRB1_180	AA_DRB1_98	AA_DRB1_37	1894.48	5.92E-404	8	16946.1
AA_DRB1_233	AA_DRB1_57	AA_DRB1_13	1894.44	3.48E-398	13	16956.1
AA_DRB1_233	AA_DRB1_86	AA_DRB1_13	1894.37	1.48E-401	10	16950.2
AA_DRB1_77	AA_DRB1_31	AA_DRB1_.25	1894.21	2.13E-406	6	16942.4
AA_DRB1_231	AA_DRB1_60	AA_DRB1_13	1893.73	2.87E-400	11	16952.8
AA_DRB1_31	AA_DRB1_26	AA_DRB1_.25	1893.72	8.61E-404	8	16946.8
AA_DRB1_180	AA_DRB1_78	AA_DRB1_37	1893.69	8.77E-404	8	16946.9
AA_DRB1_74	AA_DRB1_70	AA_DRB1_37	1893.69	5.05E-398	13	16956.9
AA_DRB1_233	AA_DRB1_86	AA_DRB1_11	1893.68	2.09E-401	10	16950.9
AA_DRB1_96	AA_DRB1_32	AA_DRB1_30	1893.66	2.1E-401	10	16950.9
AA_DRB1_189	AA_DRB1_96	AA_DRB1_67	1893.64	1.43E-402	9	16948.9
AA_DRB1_233	AA_DRB1_13	AA_DRB1_.16	1893.6	4.12E-399	12	16955
AA_DRB1_30	AA_DRB1_11	AA_DRB1_.1	1893.42	5.77E-398	13	16957.1
AA_DRB1_180	AA_DRB1_37	AA_DRB1_4	1893.37	1.63E-402	9	16949.2
AA_DRB1_71	AA_DRB1_67	AA_DRB1_16	1893.33	1.67E-402	9	16949.2
AA_DRB1_73	AA_DRB1_31	AA_DRB1_.16	1893.26	3.44E-406	6	16943.3
AA_DRB1_181	AA_DRB1_31	AA_DRB1_10	1893.12	6.84E-405	7	16945.5
AA_DRB1_142	AA_DRB1_11	AA_DRB1_.1	1893.04	2.87E-401	10	16951.5
AA_DRB1_133	AA_DRB1_11	AA_DRB1_.1	1893.04	2.87E-401	10	16951.5
AA_DRB1_181	AA_DRB1_149	AA_DRB1_31	1892.82	4.27E-406	6	16943.7
AA_DRB1_71	AA_DRB1_47	AA_DRB1_11	1892.8	4.56E-400	11	16953.8
AA_DRB1_58	AA_DRB1_31	AA_DRB1_.16	1892.71	8.36E-405	7	16945.9
AA_DRB1_86	AA_DRB1_13	AA_DRB1_.25	1892.56	3.64E-401	10	16952
AA_DRB1_180	AA_DRB1_142	AA_DRB1_73	1892.49	1.06E-408	4	16940.1
AA_DRB1_180	AA_DRB1_133	AA_DRB1_73	1892.49	1.06E-408	4	16940.1
AA_DRB1_11	AA_DRB1_.1	AA_DRB1_.25	1892.43	7.35E-399	12	16956.1
AA_DRB1_11	AA_DRB1_4	AA_DRB1_.1	1892.32	4.1E-401	10	16952.2
AA_DRB1_181	AA_DRB1_31	AA_DRB1_12	1892.32	5.48E-406	6	16944.2
AA_DRB1_180	AA_DRB1_140	AA_DRB1_31	1892.2	5.84E-406	6	16944.4
AA_DRB1_104	AA_DRB1_77	AA_DRB1_.1	1892.19	2.87E-407	5	16942.4
AA_DRB1_98	AA_DRB1_77	AA_DRB1_.1	1892.19	2.87E-407	5	16942.4
AA_DRB1_31	AA_DRB1_11	AA_DRB1_.1	1892.1	6.47E-400	11	16954.5
AA_DRB1_77	AA_DRB1_31	AA_DRB1_.16	1892.08	6.2E-406	6	16944.5
AA_DRB1_38	AA_DRB1_11	AA_DRB1_.1	1892.07	6.57E-400	11	16954.5
AA_DRB1_233	AA_DRB1_13	AA_DRB1_11	1892.02	9.03E-399	12	16956.5
AA_DRB1_233	AA_DRB1_13	AA_DRB1_9	1892.02	9.03E-399	12	16956.5
AA_DRB1_233	AA_DRB1_181	AA_DRB1_71	1891.96	4.92E-401	10	16952.6
AA_DRB1_149	AA_DRB1_11	AA_DRB1_.1	1891.91	5.03E-401	10	16952.7
AA_DRB1_180	AA_DRB1_149	AA_DRB1_31	1891.83	3.43E-407	5	16942.7
AA_DRB1_231	AA_DRB1_71	AA_DRB1_67	1891.8	3.56E-402	9	16950.8
AA_DRB1_180	AA_DRB1_31	AA_DRB1_10	1891.79	7.16E-406	6	16944.8
AA_DRB1_60	AA_DRB1_28	AA_DRB1_13	1891.72	1.05E-398	12	16956.8
AA_DRB1_233	AA_DRB1_67	AA_DRB1_9	1891.71	3.73E-402	9	16950.9
AA_DRB1_11	AA_DRB1_.1	AA_DRB1_.16	1891.66	1.08E-398	12	16956.9
AA_DRB1_233	AA_DRB1_16	AA_DRB1_11	1891.65	8.07E-400	11	16954.9
AA_DRB1_37	AA_DRB1_28	AA_DRB1_.25	1891.55	8.52E-400	11	16955
AA_DRB1_31	AA_DRB1_26	AA_DRB1_.16	1891.54	2.56E-403	8	16949
AA_DRB1_233	AA_DRB1_31	AA_DRB1_13	1891.52	8.63E-400	11	16955
AA_DRB1_96	AA_DRB1_11	AA_DRB1_.1	1891.49	1.51E-397	13	16959.1
AA_DRB1_149	AA_DRB1_104	AA_DRB1_74	1891.33	1.67E-404	7	16947.2
AA_DRB1_149	AA_DRB1_98	AA_DRB1_74	1891.33	1.67E-404	7	16947.2
AA_DRB1_86	AA_DRB1_13	AA_DRB1_.16	1891.28	6.9E-401	10	16953.3
AA_DRB1_181	AA_DRB1_67	AA_DRB1_10	1891.19	3.05E-403	8	16949.4
AA_DRB1_47	AA_DRB1_11	AA_DRB1_.1	1891.15	7.34E-401	10	16953.4
AA_DRB1_96	AA_DRB1_67	AA_DRB1_.1	1891.15	7.37E-401	10	16953.4
AA_DRB1_233	AA_DRB1_13	AA_DRB1_10	1891.12	1.05E-399	11	16955.4
AA_DRB1_180	AA_DRB1_31	AA_DRB1_12	1891.11	4.91E-407	5	16943.5
AA_DRB1_233	AA_DRB1_231	AA_DRB1_13	1891.1	7.52E-401	10	16953.5
AA_DRB1_78	AA_DRB1_11	AA_DRB1_.1	1891.02	7.85E-401	10	16953.5
AA_DRB1_60	AA_DRB1_13	AA_DRB1_.25	1890.92	1.56E-398	12	16957.6
AA_DRB1_71	AA_DRB1_26	AA_DRB1_11	1890.91	2.01E-397	13	16959.7
AA_DRB1_104	AA_DRB1_74	AA_DRB1_12	1890.86	2.1E-404	7	16947.7
AA_DRB1_98	AA_DRB1_74	AA_DRB1_12	1890.86	2.1E-404	7	16947.7
AA_DRB1_71	AA_DRB1_60	AA_DRB1_.24	1890.85	8.55E-401	10	16953.7
AA_DRB1_104	AA_DRB1_11	AA_DRB1_.1	1890.81	8.7E-401	10	16953.8
AA_DRB1_98	AA_DRB1_11	AA_DRB1_.1	1890.81	8.7E-401	10	16953.8
AA_DRB1_28	AA_DRB1_11	AA_DRB1_.1	1890.8	1.65E-398	12	16957.8
AA_DRB1_96	AA_DRB1_67	AA_DRB1_.24	1890.78	8.82E-401	10	16953.8
AA_DRB1_181	AA_DRB1_142	AA_DRB1_67	1890.65	2.34E-404	7	16947.9
AA_DRB1_181	AA_DRB1_133	AA_DRB1_67	1890.65	2.34E-404	7	16947.9
AA_DRB1_11	AA_DRB1_10	AA_DRB1_.1	1890.61	9.64E-401	10	16954
AA_DRB1_96	AA_DRB1_67	AA_DRB1_16	1890.6	6.49E-402	9	16952
AA_DRB1_33	AA_DRB1_11	AA_DRB1_.1	1890.55	9.93E-401	10	16954
AA_DRB1_181	AA_DRB1_149	AA_DRB1_71	1890.54	4.21E-403	8	16950
AA_DRB1_96	AA_DRB1_67	AA_DRB1_.17	1890.52	1.01E-400	10	16954
AA_DRB1_11	AA_DRB1_.1	AA_DRB1_.24	1890.45	1.04E-400	10	16954.1
AA_DRB1_181	AA_DRB1_149	AA_DRB1_67	1890.42	2.63E-404	7	16948.1
AA_DRB1_181	AA_DRB1_71	AA_DRB1_10	1890.4	7.17E-402	9	16952.2
AA_DRB1_25	AA_DRB1_11	AA_DRB1_.1	1890.07	1.26E-400	10	16954.5
AA_DRB1_181	AA_DRB1_71	AA_DRB1_12	1890	5.51E-403	8	16950.6
AA_DRB1_181	AA_DRB1_67	AA_DRB1_12	1889.96	3.31E-404	7	16948.6
AA_DRB1_180	AA_DRB1_31	AA_DRB1_9	1889.95	3.31E-404	7	16948.6
AA_DRB1_57	AA_DRB1_31	AA_DRB1_13	1889.93	2.55E-398	12	16958.6
AA_DRB1_120	AA_DRB1_11	AA_DRB1_.1	1889.89	1.38E-400	10	16954.7
AA_DRB1_14	AA_DRB1_11	AA_DRB1_.1	1889.68	1.03E-401	9	16952.9
AA_DRB1_12	AA_DRB1_11	AA_DRB1_.1	1889.68	1.03E-401	9	16952.9
AA_DRB1_11	AA_DRB1_9	AA_DRB1_.1	1889.68	1.03E-401	9	16952.9
AA_DRB1_11	AA_DRB1_.1	AA_DRB1_.17	1889.68	1.03E-401	9	16952.9
AA_DRB1_180	AA_DRB1_67	AA_DRB1_32	1889.67	2.06E-405	6	16946.9
AA_DRB1_60	AA_DRB1_13	AA_DRB1_.16	1889.6	3E-398	12	16959
AA_DRB1_85	AA_DRB1_13	AA_DRB1_.17	1889.53	1.65E-400	10	16955
AA_DRB1_120	AA_DRB1_71	AA_DRB1_67	1889.51	7.03E-403	8	16951.1
AA_DRB1_57	AA_DRB1_13	AA_DRB1_10	1889.51	3.15E-398	12	16959.1
AA_DRB1_142	AA_DRB1_74	AA_DRB1_67	1889.41	1.17E-401	9	16953.2
AA_DRB1_133	AA_DRB1_74	AA_DRB1_67	1889.41	1.17E-401	9	16953.2
AA_DRB1_180	AA_DRB1_96	AA_DRB1_9	1889.4	7.44E-403	8	16951.2
AA_DRB1_70	AA_DRB1_67	AA_DRB1_30	1889.37	2.51E-399	11	16957.2
AA_DRB1_73	AA_DRB1_67	AA_DRB1_.25	1889.26	4.68E-404	7	16949.3
AA_DRB1_60	AA_DRB1_13	AA_DRB1_4	1889.24	2.68E-399	11	16957.3
AA_DRB1_96	AA_DRB1_30	AA_DRB1_.1	1889.1	3.85E-398	12	16959.5
AA_DRB1_233	AA_DRB1_120	AA_DRB1_13	1888.98	2.16E-400	10	16955.6
AA_DRB1_233	AA_DRB1_181	AA_DRB1_37	1888.97	3.07E-399	11	16957.6
AA_DRB1_233	AA_DRB1_140	AA_DRB1_67	1888.95	9.29E-403	8	16951.6
AA_DRB1_233	AA_DRB1_140	AA_DRB1_13	1888.93	3.13E-399	11	16957.6
AA_DRB1_37	AA_DRB1_28	AA_DRB1_.16	1888.61	3.66E-399	11	16958
AA_DRB1_74	AA_DRB1_70	AA_DRB1_58	1888.61	2.6E-400	10	16956
AA_DRB1_78	AA_DRB1_60	AA_DRB1_13	1888.46	2.81E-400	10	16956.1
AA_DRB1_181	AA_DRB1_58	AA_DRB1_.24	1887.87	1.59E-402	8	16952.7
AA_DRB1_104	AA_DRB1_32	AA_DRB1_.1	1887.51	2.97E-406	5	16947.1
AA_DRB1_98	AA_DRB1_32	AA_DRB1_.1	1887.51	2.97E-406	5	16947.1
AA_DRB1_233	AA_DRB1_60	AA_DRB1_13	1887.49	8.59E-398	12	16961.1
AA_DRB1_73	AA_DRB1_67	AA_DRB1_.16	1887.44	1.16E-403	7	16951.1
AA_DRB1_189	AA_DRB1_85	AA_DRB1_13	1887.42	3.16E-401	9	16955.1
AA_DRB1_120	AA_DRB1_57	AA_DRB1_13	1887.33	6.95E-399	11	16959.2
AA_DRB1_140	AA_DRB1_57	AA_DRB1_13	1887.04	1.07E-397	12	16961.5
AA_DRB1_104	AA_DRB1_60	AA_DRB1_13	1886.61	7.06E-400	10	16958
AA_DRB1_98	AA_DRB1_60	AA_DRB1_13	1886.61	7.06E-400	10	16958
AA_DRB1_189	AA_DRB1_28	AA_DRB1_13	1886.55	1.02E-398	11	16960
AA_DRB1_181	AA_DRB1_70	AA_DRB1_31	1885.96	4.13E-402	8	16954.6
AA_DRB1_28	AA_DRB1_13	AA_DRB1_.24	1885.9	1.89E-397	12	16962.7
AA_DRB1_142	AA_DRB1_58	AA_DRB1_13	1885.71	7.41E-401	9	16956.9
AA_DRB1_133	AA_DRB1_58	AA_DRB1_13	1885.71	7.41E-401	9	16956.9
AA_DRB1_32	AA_DRB1_28	AA_DRB1_11	1885.64	1.14E-399	10	16958.9
AA_DRB1_85	AA_DRB1_13	AA_DRB1_.24	1885.51	1.22E-399	10	16959.1
AA_DRB1_233	AA_DRB1_57	AA_DRB1_11	1885.42	3.08E-396	13	16965.1
AA_DRB1_233	AA_DRB1_47	AA_DRB1_11	1885.3	1.35E-399	10	16959.3
AA_DRB1_104	AA_DRB1_58	AA_DRB1_13	1885.25	9.31E-401	9	16957.3
AA_DRB1_98	AA_DRB1_58	AA_DRB1_13	1885.25	9.31E-401	9	16957.3
AA_DRB1_74	AA_DRB1_26	AA_DRB1_.25	1885.23	1.97E-398	11	16961.3
AA_DRB1_71	AA_DRB1_57	AA_DRB1_10	1885.19	1.43E-399	10	16959.4
AA_DRB1_58	AA_DRB1_13	AA_DRB1_4	1885.18	1.43E-399	10	16959.4
AA_DRB1_67	AA_DRB1_30	AA_DRB1_16	1885.15	1.46E-399	10	16959.4
AA_DRB1_78	AA_DRB1_58	AA_DRB1_13	1885.02	1.05E-400	9	16957.5
AA_DRB1_86	AA_DRB1_28	AA_DRB1_13	1884.83	1.71E-399	10	16959.7
AA_DRB1_231	AA_DRB1_96	AA_DRB1_67	1884.56	1.31E-400	9	16958
AA_DRB1_33	AA_DRB1_30	AA_DRB1_.1	1884.4	1.43E-400	9	16958.2
AA_DRB1_180	AA_DRB1_37	AA_DRB1_16	1884.32	1.48E-400	9	16958.2
AA_DRB1_74	AA_DRB1_28	AA_DRB1_.25	1884.28	3.17E-398	11	16962.3
AA_DRB1_233	AA_DRB1_181	AA_DRB1_67	1884.21	1.56E-400	9	16958.4
AA_DRB1_74	AA_DRB1_26	AA_DRB1_.16	1884.19	3.31E-398	11	16962.4
AA_DRB1_86	AA_DRB1_57	AA_DRB1_13	1884.02	3.61E-398	11	16962.5
AA_DRB1_58	AA_DRB1_33	AA_DRB1_13	1883.97	1.76E-400	9	16958.6
AA_DRB1_58	AA_DRB1_25	AA_DRB1_13	1883.97	1.76E-400	9	16958.6
AA_DRB1_104	AA_DRB1_30	AA_DRB1_.1	1883.89	1.83E-400	9	16958.7
AA_DRB1_98	AA_DRB1_30	AA_DRB1_.1	1883.89	1.83E-400	9	16958.7
AA_DRB1_181	AA_DRB1_67	AA_DRB1_32	1883.78	7.2E-403	7	16954.8
AA_DRB1_58	AA_DRB1_16	AA_DRB1_13	1883.77	1.95E-400	9	16958.8
AA_DRB1_149	AA_DRB1_58	AA_DRB1_13	1883.76	1.96E-400	9	16958.8
AA_DRB1_140	AA_DRB1_32	AA_DRB1_11	1883.61	2.11E-400	9	16959
AA_DRB1_58	AA_DRB1_13	AA_DRB1_12	1883.6	2.12E-400	9	16959
AA_DRB1_30	AA_DRB1_.1	AA_DRB1_.24	1883.52	2.2E-400	9	16959
AA_DRB1_233	AA_DRB1_96	AA_DRB1_77	1883.48	1.42E-401	8	16957.1
AA_DRB1_58	AA_DRB1_14	AA_DRB1_13	1883.45	1.44E-401	8	16957.1
AA_DRB1_104	AA_DRB1_73	AA_DRB1_.1	1883.41	2.29E-405	5	16951.2
AA_DRB1_98	AA_DRB1_73	AA_DRB1_.1	1883.41	2.29E-405	5	16951.2
AA_DRB1_74	AA_DRB1_70	AA_DRB1_9	1883.22	5.36E-398	11	16963.3
AA_DRB1_74	AA_DRB1_28	AA_DRB1_.16	1883.22	5.36E-398	11	16963.3
AA_DRB1_47	AA_DRB1_38	AA_DRB1_13	1882.33	4E-400	9	16960.2
AA_DRB1_180	AA_DRB1_67	AA_DRB1_.1	1882.31	2.55E-401	8	16958.3
AA_DRB1_233	AA_DRB1_37	AA_DRB1_9	1882.08	9.44E-398	11	16964.5
AA_DRB1_233	AA_DRB1_96	AA_DRB1_70	1882.07	6.77E-399	10	16962.5
AA_DRB1_85	AA_DRB1_38	AA_DRB1_13	1881.8	5.2E-400	9	16960.8
AA_DRB1_233	AA_DRB1_60	AA_DRB1_37	1881.5	1.26E-397	11	16965.1
AA_DRB1_233	AA_DRB1_140	AA_DRB1_11	1881.32	1.38E-397	11	16965.3
AA_DRB1_140	AA_DRB1_74	AA_DRB1_70	1881.28	1E-398	10	16963.3
AA_DRB1_142	AA_DRB1_32	AA_DRB1_11	1880.95	5.02E-401	8	16959.6
AA_DRB1_133	AA_DRB1_32	AA_DRB1_11	1880.95	5.02E-401	8	16959.6
AA_DRB1_86	AA_DRB1_32	AA_DRB1_11	1880.85	5.28E-401	8	16959.7
AA_DRB1_233	AA_DRB1_85	AA_DRB1_11	1880.8	1.27E-398	10	16963.8
AA_DRB1_74	AA_DRB1_70	AA_DRB1_.17	1880.72	1.86E-397	11	16965.8
AA_DRB1_120	AA_DRB1_30	AA_DRB1_.1	1880.66	9.16E-400	9	16961.9
AA_DRB1_181	AA_DRB1_96	AA_DRB1_47	1880.38	6.65E-401	8	16960.2
AA_DRB1_149	AA_DRB1_67	AA_DRB1_37	1880.18	1.17E-399	9	16962.4
AA_DRB1_233	AA_DRB1_60	AA_DRB1_11	1880.13	3.34E-396	12	16968.4
AA_DRB1_180	AA_DRB1_104	AA_DRB1_70	1880.11	2.42E-403	6	16956.5
AA_DRB1_180	AA_DRB1_98	AA_DRB1_70	1880.11	2.42E-403	6	16956.5
AA_DRB1_233	AA_DRB1_11	AA_DRB1_.25	1880	3.56E-396	12	16968.6
AA_DRB1_38	AA_DRB1_30	AA_DRB1_13	1879.93	4.73E-395	13	16970.6
AA_DRB1_149	AA_DRB1_32	AA_DRB1_11	1879.64	9.61E-401	8	16960.9
AA_DRB1_67	AA_DRB1_37	AA_DRB1_10	1879.35	2.62E-398	10	16965.2
AA_DRB1_85	AA_DRB1_30	AA_DRB1_13	1879.34	4.94E-396	12	16969.2
AA_DRB1_96	AA_DRB1_38	AA_DRB1_13	1879.27	5.12E-396	12	16969.3
AA_DRB1_60	AA_DRB1_32	AA_DRB1_11	1879.26	2.74E-398	10	16965.3
AA_DRB1_181	AA_DRB1_67	AA_DRB1_30	1879.14	4.09E-397	11	16967.4
AA_DRB1_71	AA_DRB1_67	AA_DRB1_33	1879.1	1.26E-400	8	16961.5
AA_DRB1_233	AA_DRB1_142	AA_DRB1_11	1879.08	3E-398	10	16965.5
AA_DRB1_233	AA_DRB1_133	AA_DRB1_11	1879.08	3E-398	10	16965.5
AA_DRB1_233	AA_DRB1_47	AA_DRB1_13	1878.99	3.13E-398	10	16965.6
AA_DRB1_233	AA_DRB1_11	AA_DRB1_.24	1878.89	6.2E-396	12	16969.7
AA_DRB1_85	AA_DRB1_32	AA_DRB1_11	1878.84	1.43E-400	8	16961.7
AA_DRB1_67	AA_DRB1_37	AA_DRB1_12	1878.82	2.29E-399	9	16963.7
AA_DRB1_149	AA_DRB1_71	AA_DRB1_57	1878.8	2.32E-399	9	16963.8
AA_DRB1_78	AA_DRB1_32	AA_DRB1_11	1878.74	1.51E-400	8	16961.8
AA_DRB1_180	AA_DRB1_78	AA_DRB1_70	1878.71	4.88E-403	6	16957.9
AA_DRB1_57	AA_DRB1_13	AA_DRB1_.24	1878.67	8.81E-395	13	16971.9
AA_DRB1_47	AA_DRB1_30	AA_DRB1_13	1878.57	7.27E-396	12	16970
AA_DRB1_57	AA_DRB1_13	AA_DRB1_.17	1878.52	9.51E-395	13	16972
AA_DRB1_180	AA_DRB1_70	AA_DRB1_4	1878.51	9.95E-402	7	16960.1
AA_DRB1_233	AA_DRB1_11	AA_DRB1_.16	1878.46	7.65E-396	12	16970.1
AA_DRB1_96	AA_DRB1_73	AA_DRB1_.1	1878.45	1.74E-400	8	16962.1
AA_DRB1_32	AA_DRB1_25	AA_DRB1_11	1878.43	1.76E-400	8	16962.1
AA_DRB1_233	AA_DRB1_30	AA_DRB1_11	1878.37	1.02E-394	13	16972.2
AA_DRB1_233	AA_DRB1_11	AA_DRB1_.17	1878.35	6.06E-397	11	16968.2
AA_DRB1_189	AA_DRB1_57	AA_DRB1_13	1878.34	8.13E-396	12	16970.2
AA_DRB1_120	AA_DRB1_32	AA_DRB1_11	1878.34	1.84E-400	8	16962.2
AA_DRB1_233	AA_DRB1_181	AA_DRB1_30	1878.29	6.25E-397	11	16968.3
AA_DRB1_104	AA_DRB1_67	AA_DRB1_10	1878.18	6.35E-403	6	16958.4
AA_DRB1_98	AA_DRB1_67	AA_DRB1_10	1878.18	6.35E-403	6	16958.4
AA_DRB1_32	AA_DRB1_11	AA_DRB1_4	1878.13	2.05E-400	8	16962.4
AA_DRB1_181	AA_DRB1_96	AA_DRB1_.25	1878.07	4.96E-398	10	16966.5
AA_DRB1_32	AA_DRB1_14	AA_DRB1_11	1877.91	1.34E-401	7	16960.7
AA_DRB1_32	AA_DRB1_12	AA_DRB1_11	1877.91	1.34E-401	7	16960.7
AA_DRB1_32	AA_DRB1_11	AA_DRB1_9	1877.91	1.34E-401	7	16960.7
AA_DRB1_231	AA_DRB1_47	AA_DRB1_13	1877.67	4.07E-399	9	16964.9
AA_DRB1_181	AA_DRB1_96	AA_DRB1_.16	1877.53	6.49E-398	10	16967
AA_DRB1_181	AA_DRB1_142	AA_DRB1_.24	1877.4	1.73E-401	7	16961.2
AA_DRB1_181	AA_DRB1_133	AA_DRB1_.24	1877.4	1.73E-401	7	16961.2
AA_DRB1_231	AA_DRB1_181	AA_DRB1_96	1877.36	4.75E-399	9	16965.2
AA_DRB1_181	AA_DRB1_96	AA_DRB1_.17	1877.28	7.35E-398	10	16967.3
AA_DRB1_71	AA_DRB1_57	AA_DRB1_12	1876.96	5.79E-399	9	16965.6
AA_DRB1_233	AA_DRB1_149	AA_DRB1_11	1876.95	8.65E-398	10	16967.6
AA_DRB1_233	AA_DRB1_31	AA_DRB1_11	1876.93	1.23E-396	11	16969.6
AA_DRB1_233	AA_DRB1_96	AA_DRB1_11	1876.73	2.31E-394	13	16973.8
AA_DRB1_233	AA_DRB1_38	AA_DRB1_11	1876.69	1.38E-396	11	16969.9
AA_DRB1_189	AA_DRB1_96	AA_DRB1_13	1876.68	1.86E-395	12	16971.9
AA_DRB1_233	AA_DRB1_13	AA_DRB1_.17	1876.66	1.88E-395	12	16971.9
AA_DRB1_96	AA_DRB1_71	AA_DRB1_.25	1876.48	1.53E-396	11	16970.1
AA_DRB1_140	AA_DRB1_38	AA_DRB1_13	1876.37	1.16E-397	10	16968.2
AA_DRB1_142	AA_DRB1_38	AA_DRB1_13	1876.31	7.99E-399	9	16966.3
AA_DRB1_133	AA_DRB1_38	AA_DRB1_13	1876.31	7.99E-399	9	16966.3
AA_DRB1_180	AA_DRB1_70	AA_DRB1_67	1876.24	5.24E-400	8	16964.3
AA_DRB1_233	AA_DRB1_78	AA_DRB1_11	1876.17	1.28E-397	10	16968.4
AA_DRB1_231	AA_DRB1_96	AA_DRB1_13	1876.11	2.46E-395	12	16972.5
AA_DRB1_233	AA_DRB1_189	AA_DRB1_11	1875.98	1.97E-396	11	16970.6
AA_DRB1_233	AA_DRB1_28	AA_DRB1_11	1875.87	2.78E-395	12	16972.7
AA_DRB1_120	AA_DRB1_14	AA_DRB1_.1	1875.78	1.04E-403	5	16958.8
AA_DRB1_233	AA_DRB1_104	AA_DRB1_11	1875.63	1.67E-397	10	16968.9
AA_DRB1_233	AA_DRB1_98	AA_DRB1_11	1875.63	1.67E-397	10	16968.9
AA_DRB1_233	AA_DRB1_120	AA_DRB1_11	1875.6	1.69E-397	10	16969
AA_DRB1_233	AA_DRB1_231	AA_DRB1_11	1875.56	1.73E-397	10	16969
AA_DRB1_233	AA_DRB1_11	AA_DRB1_10	1875.56	1.73E-397	10	16969
AA_DRB1_38	AA_DRB1_28	AA_DRB1_13	1875.52	2.48E-396	11	16971.1
AA_DRB1_233	AA_DRB1_33	AA_DRB1_11	1875.51	1.77E-397	10	16969.1
AA_DRB1_233	AA_DRB1_11	AA_DRB1_4	1875.42	1.85E-397	10	16969.1
AA_DRB1_96	AA_DRB1_30	AA_DRB1_13	1875.37	6.57E-392	15	16979.2
AA_DRB1_233	AA_DRB1_25	AA_DRB1_11	1875.33	1.93E-397	10	16969.2
AA_DRB1_189	AA_DRB1_86	AA_DRB1_13	1875.23	1.37E-398	9	16967.3
AA_DRB1_120	AA_DRB1_25	AA_DRB1_.1	1875.2	1.38E-403	5	16959.4
AA_DRB1_189	AA_DRB1_181	AA_DRB1_96	1875.03	1.51E-398	9	16967.5
AA_DRB1_38	AA_DRB1_13	AA_DRB1_4	1874.99	2.29E-397	10	16969.6
AA_DRB1_233	AA_DRB1_14	AA_DRB1_11	1874.97	1.56E-398	9	16967.6
AA_DRB1_233	AA_DRB1_12	AA_DRB1_11	1874.97	1.56E-398	9	16967.6
AA_DRB1_233	AA_DRB1_11	AA_DRB1_9	1874.97	1.56E-398	9	16967.6
AA_DRB1_86	AA_DRB1_13	AA_DRB1_.17	1874.79	2.53E-397	10	16969.8
AA_DRB1_189	AA_DRB1_13	AA_DRB1_.25	1874.77	3.59E-396	11	16971.8
AA_DRB1_233	AA_DRB1_142	AA_DRB1_13	1874.75	2.58E-397	10	16969.8
AA_DRB1_233	AA_DRB1_133	AA_DRB1_13	1874.75	2.58E-397	10	16969.8
AA_DRB1_38	AA_DRB1_13	AA_DRB1_11	1874.58	3.95E-396	11	16972
AA_DRB1_38	AA_DRB1_13	AA_DRB1_9	1874.58	3.95E-396	11	16972
AA_DRB1_104	AA_DRB1_38	AA_DRB1_13	1874.57	1.9E-398	9	16968
AA_DRB1_98	AA_DRB1_38	AA_DRB1_13	1874.57	1.9E-398	9	16968
AA_DRB1_120	AA_DRB1_38	AA_DRB1_13	1874.55	1.93E-398	9	16968
AA_DRB1_38	AA_DRB1_16	AA_DRB1_11	1874.53	2.89E-397	10	16970
AA_DRB1_78	AA_DRB1_38	AA_DRB1_13	1874.47	2.01E-398	9	16968.1
AA_DRB1_38	AA_DRB1_31	AA_DRB1_13	1874.39	3.09E-397	10	16970.2
AA_DRB1_140	AA_DRB1_30	AA_DRB1_13	1874.39	7.39E-394	13	16976.2
AA_DRB1_149	AA_DRB1_38	AA_DRB1_13	1874.39	2.08E-398	9	16968.2
AA_DRB1_233	AA_DRB1_13	AA_DRB1_.24	1874.39	5.82E-395	12	16974.2
AA_DRB1_73	AA_DRB1_71	AA_DRB1_.24	1874.28	1.39E-399	8	16966.3
AA_DRB1_37	AA_DRB1_.1	AA_DRB1_.25	1874.23	4.7E-396	11	16972.3
AA_DRB1_71	AA_DRB1_14	AA_DRB1_.25	1874.13	1.5E-399	8	16966.4
AA_DRB1_38	AA_DRB1_33	AA_DRB1_13	1874.06	2.46E-398	9	16968.5
AA_DRB1_38	AA_DRB1_25	AA_DRB1_13	1874.06	2.46E-398	9	16968.5
AA_DRB1_67	AA_DRB1_4	AA_DRB1_.1	1873.96	1.64E-399	8	16966.6
AA_DRB1_233	AA_DRB1_96	AA_DRB1_30	1873.91	7.36E-395	12	16974.7
AA_DRB1_181	AA_DRB1_70	AA_DRB1_28	1873.91	2.65E-398	9	16968.7
AA_DRB1_47	AA_DRB1_13	AA_DRB1_.25	1873.9	3.95E-397	10	16970.7
AA_DRB1_96	AA_DRB1_71	AA_DRB1_.16	1873.83	5.75E-396	11	16972.7
AA_DRB1_189	AA_DRB1_13	AA_DRB1_.16	1873.8	5.84E-396	11	16972.8
AA_DRB1_231	AA_DRB1_13	AA_DRB1_.25	1873.71	6.1E-396	11	16972.9
AA_DRB1_71	AA_DRB1_25	AA_DRB1_.25	1873.68	1.88E-399	8	16966.9
AA_DRB1_38	AA_DRB1_16	AA_DRB1_13	1873.63	3.04E-398	9	16968.9
AA_DRB1_38	AA_DRB1_13	AA_DRB1_10	1873.58	4.63E-397	10	16971
AA_DRB1_38	AA_DRB1_13	AA_DRB1_12	1873.58	3.12E-398	9	16969
AA_DRB1_38	AA_DRB1_14	AA_DRB1_13	1873.57	1.98E-399	8	16967
AA_DRB1_104	AA_DRB1_26	AA_DRB1_.1	1873.55	1.18E-400	7	16965
AA_DRB1_98	AA_DRB1_26	AA_DRB1_.1	1873.55	1.18E-400	7	16965
AA_DRB1_180	AA_DRB1_58	AA_DRB1_37	1873.53	3.2E-398	9	16969
AA_DRB1_78	AA_DRB1_67	AA_DRB1_.1	1873.53	1.2E-400	7	16965
AA_DRB1_233	AA_DRB1_13	AA_DRB1_4	1873.45	6.94E-396	11	16973.1
AA_DRB1_231	AA_DRB1_13	AA_DRB1_.17	1873.23	7.72E-396	11	16973.3
AA_DRB1_181	AA_DRB1_67	AA_DRB1_28	1873.21	3.75E-398	9	16969.4
AA_DRB1_233	AA_DRB1_104	AA_DRB1_13	1873.13	5.8E-397	10	16971.4
AA_DRB1_233	AA_DRB1_98	AA_DRB1_13	1873.13	5.8E-397	10	16971.4
AA_DRB1_71	AA_DRB1_67	AA_DRB1_.1	1873.12	5.81E-397	10	16971.4
AA_DRB1_181	AA_DRB1_96	AA_DRB1_38	1873.03	4.1E-398	9	16969.5
AA_DRB1_180	AA_DRB1_26	AA_DRB1_9	1873.02	2.61E-399	8	16967.5
AA_DRB1_181	AA_DRB1_96	AA_DRB1_86	1873.02	2.61E-399	8	16967.5
AA_DRB1_233	AA_DRB1_78	AA_DRB1_13	1873	6.17E-397	10	16971.6
AA_DRB1_231	AA_DRB1_140	AA_DRB1_13	1872.99	6.22E-397	10	16971.6
AA_DRB1_233	AA_DRB1_189	AA_DRB1_13	1872.94	8.94E-396	11	16973.6
AA_DRB1_47	AA_DRB1_13	AA_DRB1_.16	1872.75	7E-397	10	16971.8
AA_DRB1_231	AA_DRB1_13	AA_DRB1_.16	1872.73	9.94E-396	11	16973.8
AA_DRB1_149	AA_DRB1_104	AA_DRB1_67	1872.72	4.78E-403	5	16961.8
AA_DRB1_149	AA_DRB1_98	AA_DRB1_67	1872.72	4.78E-403	5	16961.8
AA_DRB1_231	AA_DRB1_13	AA_DRB1_.24	1872.71	1E-395	11	16973.9
AA_DRB1_30	AA_DRB1_28	AA_DRB1_13	1872.68	2.12E-392	14	16979.9
AA_DRB1_233	AA_DRB1_181	AA_DRB1_96	1872.66	7.3E-397	10	16971.9
AA_DRB1_231	AA_DRB1_189	AA_DRB1_13	1872.6	7.55E-397	10	16972
AA_DRB1_231	AA_DRB1_142	AA_DRB1_13	1872.59	5.11E-398	9	16970
AA_DRB1_231	AA_DRB1_133	AA_DRB1_13	1872.59	5.11E-398	9	16970
AA_DRB1_96	AA_DRB1_28	AA_DRB1_13	1872.46	1.94E-393	13	16978.1
AA_DRB1_104	AA_DRB1_67	AA_DRB1_12	1872.39	5.63E-403	5	16962.2
AA_DRB1_98	AA_DRB1_67	AA_DRB1_12	1872.39	5.63E-403	5	16962.2
AA_DRB1_233	AA_DRB1_149	AA_DRB1_13	1872.37	8.46E-397	10	16972.2
AA_DRB1_104	AA_DRB1_37	AA_DRB1_.1	1872.31	5.86E-398	9	16970.3
AA_DRB1_98	AA_DRB1_37	AA_DRB1_.1	1872.31	5.86E-398	9	16970.3
AA_DRB1_37	AA_DRB1_.1	AA_DRB1_.16	1872.29	1.23E-395	11	16974.3
AA_DRB1_86	AA_DRB1_13	AA_DRB1_.24	1872.23	9.08E-397	10	16972.3
AA_DRB1_189	AA_DRB1_13	AA_DRB1_11	1872.15	1.32E-395	11	16974.4
AA_DRB1_189	AA_DRB1_13	AA_DRB1_9	1872.15	1.32E-395	11	16974.4
AA_DRB1_60	AA_DRB1_57	AA_DRB1_13	1872.12	2.29E-393	13	16978.4
AA_DRB1_233	AA_DRB1_33	AA_DRB1_13	1871.92	1.06E-396	10	16972.6
AA_DRB1_233	AA_DRB1_25	AA_DRB1_13	1871.92	1.06E-396	10	16972.6
AA_DRB1_181	AA_DRB1_149	AA_DRB1_96	1871.91	4.54E-399	8	16968.7
AA_DRB1_181	AA_DRB1_104	AA_DRB1_96	1871.91	4.54E-399	8	16968.7
AA_DRB1_181	AA_DRB1_98	AA_DRB1_96	1871.91	4.54E-399	8	16968.7
AA_DRB1_181	AA_DRB1_140	AA_DRB1_96	1871.91	7.17E-398	9	16970.7
AA_DRB1_181	AA_DRB1_142	AA_DRB1_96	1871.91	4.54E-399	8	16968.7
AA_DRB1_181	AA_DRB1_133	AA_DRB1_96	1871.91	4.54E-399	8	16968.7
AA_DRB1_181	AA_DRB1_120	AA_DRB1_96	1871.91	4.54E-399	8	16968.7
AA_DRB1_181	AA_DRB1_96	AA_DRB1_10	1871.9	7.2E-398	9	16970.7
AA_DRB1_189	AA_DRB1_60	AA_DRB1_13	1871.86	1.53E-395	11	16974.7
AA_DRB1_233	AA_DRB1_16	AA_DRB1_13	1871.78	1.13E-396	10	16972.8
AA_DRB1_181	AA_DRB1_96	AA_DRB1_12	1871.74	4.95E-399	8	16968.8
AA_DRB1_189	AA_DRB1_16	AA_DRB1_11	1871.73	1.16E-396	10	16972.8
AA_DRB1_181	AA_DRB1_58	AA_DRB1_33	1871.72	1.59E-401	6	16964.8
AA_DRB1_231	AA_DRB1_31	AA_DRB1_13	1871.6	1.24E-396	10	16973
AA_DRB1_231	AA_DRB1_120	AA_DRB1_13	1871.6	8.38E-398	9	16971
AA_DRB1_189	AA_DRB1_31	AA_DRB1_13	1871.58	1.25E-396	10	16973
AA_DRB1_233	AA_DRB1_13	AA_DRB1_12	1871.57	1.26E-396	10	16973
AA_DRB1_233	AA_DRB1_14	AA_DRB1_13	1871.56	8.55E-398	9	16971
AA_DRB1_70	AA_DRB1_30	AA_DRB1_16	1871.55	1.27E-396	10	16973
AA_DRB1_86	AA_DRB1_77	AA_DRB1_13	1871.54	5.45E-399	8	16969
AA_DRB1_86	AA_DRB1_73	AA_DRB1_13	1871.52	5.5E-399	8	16969
AA_DRB1_71	AA_DRB1_14	AA_DRB1_.16	1871.51	5.55E-399	8	16969.1
AA_DRB1_231	AA_DRB1_16	AA_DRB1_11	1871.48	1.32E-396	10	16973.1
AA_DRB1_85	AA_DRB1_60	AA_DRB1_13	1871.38	1.38E-396	10	16973.2
AA_DRB1_231	AA_DRB1_13	AA_DRB1_4	1871.33	1.42E-396	10	16973.2
AA_DRB1_96	AA_DRB1_77	AA_DRB1_13	1871.27	2.05E-395	11	16975.3
AA_DRB1_181	AA_DRB1_96	AA_DRB1_78	1871.26	6.27E-399	8	16969.3
AA_DRB1_231	AA_DRB1_13	AA_DRB1_11	1871.22	1.5E-396	10	16973.3
AA_DRB1_231	AA_DRB1_13	AA_DRB1_9	1871.22	1.5E-396	10	16973.3
AA_DRB1_189	AA_DRB1_67	AA_DRB1_30	1871.19	1.52E-396	10	16973.4
AA_DRB1_189	AA_DRB1_13	AA_DRB1_10	1871.18	1.53E-396	10	16973.4
AA_DRB1_142	AA_DRB1_30	AA_DRB1_13	1871.17	2.88E-394	12	16977.4
AA_DRB1_133	AA_DRB1_30	AA_DRB1_13	1871.17	2.88E-394	12	16977.4
AA_DRB1_71	AA_DRB1_25	AA_DRB1_.16	1871.14	6.65E-399	8	16969.4
AA_DRB1_231	AA_DRB1_104	AA_DRB1_13	1871.14	1.05E-397	9	16971.4
AA_DRB1_231	AA_DRB1_98	AA_DRB1_13	1871.14	1.05E-397	9	16971.4
AA_DRB1_96	AA_DRB1_73	AA_DRB1_13	1871.14	2.19E-395	11	16975.4
AA_DRB1_142	AA_DRB1_57	AA_DRB1_13	1871.12	2.21E-395	11	16975.4
AA_DRB1_133	AA_DRB1_57	AA_DRB1_13	1871.12	2.21E-395	11	16975.4
AA_DRB1_71	AA_DRB1_57	AA_DRB1_33	1871.1	1.08E-397	9	16971.5
AA_DRB1_181	AA_DRB1_96	AA_DRB1_4	1871.08	1.08E-397	9	16971.5
AA_DRB1_30	AA_DRB1_16	AA_DRB1_11	1871.04	3.07E-394	12	16977.5
AA_DRB1_70	AA_DRB1_67	AA_DRB1_.24	1870.97	1.14E-397	9	16971.6
AA_DRB1_231	AA_DRB1_78	AA_DRB1_13	1870.97	1.15E-397	9	16971.6
AA_DRB1_30	AA_DRB1_13	AA_DRB1_11	1870.91	4.19E-393	13	16979.7
AA_DRB1_30	AA_DRB1_13	AA_DRB1_10	1870.91	4.19E-393	13	16979.7
AA_DRB1_30	AA_DRB1_13	AA_DRB1_9	1870.91	4.19E-393	13	16979.7
AA_DRB1_31	AA_DRB1_30	AA_DRB1_13	1870.91	4.19E-393	13	16979.7
AA_DRB1_181	AA_DRB1_96	AA_DRB1_60	1870.9	1.76E-396	10	16973.7
AA_DRB1_120	AA_DRB1_30	AA_DRB1_13	1870.81	3.44E-394	12	16977.8
AA_DRB1_231	AA_DRB1_33	AA_DRB1_13	1870.51	1.44E-397	9	16972.1
AA_DRB1_231	AA_DRB1_25	AA_DRB1_13	1870.51	1.44E-397	9	16972.1
AA_DRB1_231	AA_DRB1_16	AA_DRB1_13	1870.51	1.44E-397	9	16972.1
AA_DRB1_181	AA_DRB1_180	AA_DRB1_58	1870.41	3.08E-401	6	16966.2
AA_DRB1_231	AA_DRB1_149	AA_DRB1_13	1870.33	1.58E-397	9	16972.2
AA_DRB1_180	AA_DRB1_96	AA_DRB1_10	1870.31	5.93E-400	7	16968.3
AA_DRB1_181	AA_DRB1_96	AA_DRB1_57	1870.26	3.38E-395	11	16976.3
AA_DRB1_231	AA_DRB1_13	AA_DRB1_12	1870.24	1.65E-397	9	16972.3
AA_DRB1_231	AA_DRB1_13	AA_DRB1_10	1870.24	1.65E-397	9	16972.3
AA_DRB1_181	AA_DRB1_142	AA_DRB1_33	1870.22	1.66E-402	5	16964.3
AA_DRB1_181	AA_DRB1_133	AA_DRB1_33	1870.22	1.66E-402	5	16964.3
AA_DRB1_30	AA_DRB1_13	AA_DRB1_4	1870.18	6E-393	13	16980.4
AA_DRB1_231	AA_DRB1_14	AA_DRB1_13	1870.09	1.12E-398	8	16970.5
AA_DRB1_181	AA_DRB1_96	AA_DRB1_.24	1869.93	2.85E-396	10	16974.6
AA_DRB1_78	AA_DRB1_30	AA_DRB1_13	1869.74	5.85E-394	12	16978.8
AA_DRB1_180	AA_DRB1_149	AA_DRB1_96	1869.61	4.57E-401	6	16967
AA_DRB1_180	AA_DRB1_104	AA_DRB1_96	1869.61	4.57E-401	6	16967
AA_DRB1_180	AA_DRB1_98	AA_DRB1_96	1869.61	4.57E-401	6	16967
AA_DRB1_71	AA_DRB1_57	AA_DRB1_.25	1869.52	4.91E-395	11	16977
AA_DRB1_233	AA_DRB1_120	AA_DRB1_37	1869.43	2.46E-397	9	16973.1
AA_DRB1_30	AA_DRB1_13	AA_DRB1_12	1869.33	7.18E-394	12	16979.2
AA_DRB1_30	AA_DRB1_16	AA_DRB1_13	1869.16	7.82E-394	12	16979.4
AA_DRB1_33	AA_DRB1_30	AA_DRB1_13	1869.14	7.9E-394	12	16979.4
AA_DRB1_30	AA_DRB1_25	AA_DRB1_13	1869.14	7.9E-394	12	16979.4
AA_DRB1_31	AA_DRB1_28	AA_DRB1_13	1869.08	6.1E-395	11	16977.5
AA_DRB1_149	AA_DRB1_30	AA_DRB1_13	1868.99	8.5E-394	12	16979.6
AA_DRB1_189	AA_DRB1_140	AA_DRB1_13	1868.94	4.66E-396	10	16975.6
AA_DRB1_180	AA_DRB1_96	AA_DRB1_12	1868.92	6.46E-401	6	16967.6
AA_DRB1_181	AA_DRB1_67	AA_DRB1_31	1868.8	2.13E-398	8	16971.8
AA_DRB1_60	AA_DRB1_13	AA_DRB1_.17	1868.79	9.39E-394	12	16979.8
AA_DRB1_28	AA_DRB1_13	AA_DRB1_11	1868.79	9.42E-394	12	16979.8
AA_DRB1_28	AA_DRB1_13	AA_DRB1_9	1868.79	9.42E-394	12	16979.8
AA_DRB1_28	AA_DRB1_13	AA_DRB1_10	1868.79	7.06E-395	11	16977.8
AA_DRB1_60	AA_DRB1_13	AA_DRB1_.24	1868.73	9.69E-394	12	16979.8
AA_DRB1_189	AA_DRB1_120	AA_DRB1_13	1868.7	3.54E-397	9	16973.9
AA_DRB1_149	AA_DRB1_57	AA_DRB1_13	1868.65	7.55E-395	11	16977.9
AA_DRB1_74	AA_DRB1_.17	AA_DRB1_.25	1868.57	7.88E-395	11	16978
AA_DRB1_104	AA_DRB1_30	AA_DRB1_13	1868.51	1.08E-393	12	16980.1
AA_DRB1_98	AA_DRB1_30	AA_DRB1_13	1868.51	1.08E-393	12	16980.1
AA_DRB1_30	AA_DRB1_14	AA_DRB1_13	1868.51	8.11E-395	11	16978.1
AA_DRB1_180	AA_DRB1_96	AA_DRB1_78	1868.34	8.62E-401	6	16968.2
AA_DRB1_57	AA_DRB1_33	AA_DRB1_13	1868.34	8.83E-395	11	16978.2
AA_DRB1_57	AA_DRB1_25	AA_DRB1_13	1868.34	8.83E-395	11	16978.2
AA_DRB1_181	AA_DRB1_180	AA_DRB1_142	1868.25	4.43E-402	5	16966.3
AA_DRB1_181	AA_DRB1_180	AA_DRB1_133	1868.25	4.43E-402	5	16966.3
AA_DRB1_180	AA_DRB1_96	AA_DRB1_4	1868.16	1.74E-399	7	16970.4
AA_DRB1_233	AA_DRB1_180	AA_DRB1_31	1868.14	1.75E-399	7	16970.4
AA_DRB1_233	AA_DRB1_181	AA_DRB1_31	1868.14	2.98E-398	8	16972.4
AA_DRB1_74	AA_DRB1_.16	AA_DRB1_.17	1868.07	1.01E-394	11	16978.5
AA_DRB1_57	AA_DRB1_16	AA_DRB1_13	1868.06	1.01E-394	11	16978.5
AA_DRB1_57	AA_DRB1_13	AA_DRB1_12	1867.94	1.08E-394	11	16978.6
AA_DRB1_57	AA_DRB1_14	AA_DRB1_13	1867.89	7.88E-396	10	16976.7
AA_DRB1_71	AA_DRB1_57	AA_DRB1_.16	1867.72	1.2E-394	11	16978.8
AA_DRB1_104	AA_DRB1_74	AA_DRB1_.25	1867.54	6.33E-397	9	16975
AA_DRB1_98	AA_DRB1_74	AA_DRB1_.25	1867.54	6.33E-397	9	16975
AA_DRB1_181	AA_DRB1_96	AA_DRB1_16	1867.47	6.53E-397	9	16975.1
AA_DRB1_233	AA_DRB1_96	AA_DRB1_14	1867.46	4.17E-398	8	16973.1
AA_DRB1_233	AA_DRB1_96	AA_DRB1_25	1867.25	4.63E-398	8	16973.3
AA_DRB1_77	AA_DRB1_13	AA_DRB1_11	1867.18	1.12E-395	10	16977.4
AA_DRB1_77	AA_DRB1_13	AA_DRB1_9	1867.18	1.12E-395	10	16977.4
AA_DRB1_73	AA_DRB1_13	AA_DRB1_11	1867.18	1.12E-395	10	16977.4
AA_DRB1_73	AA_DRB1_13	AA_DRB1_9	1867.18	1.12E-395	10	16977.4
AA_DRB1_140	AA_DRB1_13	AA_DRB1_.25	1867.1	1.64E-394	11	16979.5
AA_DRB1_181	AA_DRB1_96	AA_DRB1_85	1866.95	5.37E-398	8	16973.6
AA_DRB1_104	AA_DRB1_74	AA_DRB1_.16	1866.88	8.76E-397	9	16975.7
AA_DRB1_98	AA_DRB1_74	AA_DRB1_.16	1866.88	8.76E-397	9	16975.7
AA_DRB1_104	AA_DRB1_74	AA_DRB1_.17	1866.76	9.31E-397	9	16975.8
AA_DRB1_98	AA_DRB1_74	AA_DRB1_.17	1866.76	9.31E-397	9	16975.8
AA_DRB1_120	AA_DRB1_73	AA_DRB1_.1	1866.69	9.65E-402	5	16967.9
AA_DRB1_96	AA_DRB1_30	AA_DRB1_16	1866.67	2.02E-394	11	16979.9
AA_DRB1_73	AA_DRB1_31	AA_DRB1_13	1866.61	1E-396	9	16976
AA_DRB1_77	AA_DRB1_31	AA_DRB1_13	1866.61	1E-396	9	16976
AA_DRB1_140	AA_DRB1_28	AA_DRB1_13	1866.51	2.19E-394	11	16980.1
AA_DRB1_37	AA_DRB1_16	AA_DRB1_.24	1866.38	1.67E-395	10	16978.2
AA_DRB1_77	AA_DRB1_16	AA_DRB1_11	1866.27	1.19E-396	9	16976.3
AA_DRB1_73	AA_DRB1_16	AA_DRB1_11	1866.27	1.19E-396	9	16976.3
AA_DRB1_140	AA_DRB1_13	AA_DRB1_.16	1866.27	2.47E-394	11	16980.3
AA_DRB1_32	AA_DRB1_30	AA_DRB1_10	1866.26	7.59E-398	8	16974.3
AA_DRB1_77	AA_DRB1_13	AA_DRB1_10	1866.16	1.26E-396	9	16976.4
AA_DRB1_73	AA_DRB1_13	AA_DRB1_10	1866.16	1.26E-396	9	16976.4
AA_DRB1_189	AA_DRB1_86	AA_DRB1_11	1865.91	1.42E-396	9	16976.7
AA_DRB1_120	AA_DRB1_28	AA_DRB1_13	1865.87	2.15E-395	10	16978.7
AA_DRB1_104	AA_DRB1_28	AA_DRB1_.1	1865.86	5.47E-399	7	16972.7
AA_DRB1_98	AA_DRB1_28	AA_DRB1_.1	1865.86	5.47E-399	7	16972.7
AA_DRB1_233	AA_DRB1_67	AA_DRB1_14	1865.76	5.76E-399	7	16972.8
AA_DRB1_233	AA_DRB1_67	AA_DRB1_25	1865.62	6.17E-399	7	16972.9
AA_DRB1_96	AA_DRB1_77	AA_DRB1_37	1865.5	2.59E-395	10	16979.1
AA_DRB1_96	AA_DRB1_13	AA_DRB1_.25	1865.44	6.35E-392	13	16985.1
AA_DRB1_96	AA_DRB1_13	AA_DRB1_.24	1865.26	6.94E-392	13	16985.3
AA_DRB1_104	AA_DRB1_67	AA_DRB1_37	1865.19	2.04E-396	9	16977.4
AA_DRB1_98	AA_DRB1_67	AA_DRB1_37	1865.19	2.04E-396	9	16977.4
AA_DRB1_142	AA_DRB1_13	AA_DRB1_.25	1865.14	3.09E-395	10	16979.4
AA_DRB1_133	AA_DRB1_13	AA_DRB1_.25	1865.14	3.09E-395	10	16979.4
AA_DRB1_180	AA_DRB1_37	AA_DRB1_28	1865	3.31E-395	10	16979.6
AA_DRB1_96	AA_DRB1_13	AA_DRB1_.17	1864.98	7.97E-392	13	16985.6
AA_DRB1_67	AA_DRB1_14	AA_DRB1_.1	1864.98	8.49E-399	7	16973.6
AA_DRB1_233	AA_DRB1_37	AA_DRB1_26	1864.95	4.77E-394	11	16981.6
AA_DRB1_37	AA_DRB1_33	AA_DRB1_16	1864.69	1.66E-397	8	16975.9
AA_DRB1_13	AA_DRB1_4	AA_DRB1_.25	1864.55	5.81E-394	11	16982
AA_DRB1_120	AA_DRB1_67	AA_DRB1_.1	1864.52	1.07E-398	7	16974
AA_DRB1_233	AA_DRB1_67	AA_DRB1_28	1864.49	2.88E-396	9	16978.1
AA_DRB1_96	AA_DRB1_85	AA_DRB1_13	1864.42	6.2E-394	11	16982.1
AA_DRB1_71	AA_DRB1_60	AA_DRB1_.25	1864.33	4.62E-395	10	16980.2
AA_DRB1_67	AA_DRB1_25	AA_DRB1_.1	1864.3	1.19E-398	7	16974.3
AA_DRB1_96	AA_DRB1_13	AA_DRB1_.16	1864.24	1.15E-391	13	16986.3
AA_DRB1_120	AA_DRB1_77	AA_DRB1_13	1864.21	2.11E-397	8	16976.4
AA_DRB1_96	AA_DRB1_32	AA_DRB1_9	1864.17	2.14E-397	8	16976.4
AA_DRB1_120	AA_DRB1_73	AA_DRB1_13	1864.14	2.18E-397	8	16976.4
AA_DRB1_142	AA_DRB1_13	AA_DRB1_.16	1864.1	5.18E-395	10	16980.5
AA_DRB1_133	AA_DRB1_13	AA_DRB1_.16	1864.1	5.18E-395	10	16980.5
AA_DRB1_67	AA_DRB1_26	AA_DRB1_.24	1864.1	3.5E-396	9	16978.5
AA_DRB1_13	AA_DRB1_.16	AA_DRB1_.17	1864.02	1.01E-392	12	16984.5
AA_DRB1_140	AA_DRB1_73	AA_DRB1_13	1863.98	3.71E-396	9	16978.6
AA_DRB1_13	AA_DRB1_.17	AA_DRB1_.25	1863.98	1.03E-392	12	16984.6
AA_DRB1_140	AA_DRB1_77	AA_DRB1_13	1863.93	3.82E-396	9	16978.6
AA_DRB1_180	AA_DRB1_60	AA_DRB1_.1	1863.88	2.48E-397	8	16976.7
AA_DRB1_31	AA_DRB1_13	AA_DRB1_.25	1863.88	8.1E-394	11	16982.7
AA_DRB1_96	AA_DRB1_70	AA_DRB1_57	1863.86	8.19E-394	11	16982.7
AA_DRB1_16	AA_DRB1_11	AA_DRB1_.25	1863.68	8.94E-394	11	16982.9
AA_DRB1_104	AA_DRB1_70	AA_DRB1_.1	1863.66	1.64E-398	7	16974.9
AA_DRB1_98	AA_DRB1_70	AA_DRB1_.1	1863.66	1.64E-398	7	16974.9
AA_DRB1_13	AA_DRB1_4	AA_DRB1_.17	1863.65	9.11E-394	11	16982.9
AA_DRB1_180	AA_DRB1_57	AA_DRB1_.1	1863.46	4.83E-396	9	16979.1
AA_DRB1_13	AA_DRB1_11	AA_DRB1_.25	1863.46	1E-393	11	16983.1
AA_DRB1_13	AA_DRB1_9	AA_DRB1_.25	1863.46	1E-393	11	16983.1
AA_DRB1_13	AA_DRB1_4	AA_DRB1_.16	1863.45	1.01E-393	11	16983.1
AA_DRB1_13	AA_DRB1_.16	AA_DRB1_.24	1863.37	1.39E-392	12	16985.2
AA_DRB1_104	AA_DRB1_13	AA_DRB1_.25	1863.34	7.58E-395	10	16981.2
AA_DRB1_98	AA_DRB1_13	AA_DRB1_.25	1863.34	7.58E-395	10	16981.2
AA_DRB1_180	AA_DRB1_37	AA_DRB1_.24	1863.31	7.69E-395	10	16981.3
AA_DRB1_78	AA_DRB1_13	AA_DRB1_.25	1863.27	7.83E-395	10	16981.3
AA_DRB1_13	AA_DRB1_11	AA_DRB1_.24	1863.26	1.47E-392	12	16985.3
AA_DRB1_13	AA_DRB1_9	AA_DRB1_.24	1863.26	1.47E-392	12	16985.3
AA_DRB1_149	AA_DRB1_13	AA_DRB1_.25	1863.19	8.15E-395	10	16981.4
AA_DRB1_13	AA_DRB1_.16	AA_DRB1_.25	1863.16	1.16E-393	11	16983.4
AA_DRB1_181	AA_DRB1_96	AA_DRB1_33	1863.02	3.82E-397	8	16977.5
AA_DRB1_13	AA_DRB1_.24	AA_DRB1_.25	1863.01	1.25E-393	11	16983.6
AA_DRB1_149	AA_DRB1_32	AA_DRB1_30	1863	2.28E-398	7	16975.6
AA_DRB1_104	AA_DRB1_67	AA_DRB1_30	1863	6.08E-396	9	16979.6
AA_DRB1_98	AA_DRB1_67	AA_DRB1_30	1863	6.08E-396	9	16979.6
AA_DRB1_31	AA_DRB1_13	AA_DRB1_.17	1862.99	1.26E-393	11	16983.6
AA_DRB1_73	AA_DRB1_37	AA_DRB1_.24	1862.93	6.27E-396	9	16979.6
AA_DRB1_231	AA_DRB1_67	AA_DRB1_30	1862.85	9.7E-395	10	16981.7
AA_DRB1_33	AA_DRB1_13	AA_DRB1_.25	1862.83	9.77E-395	10	16981.7
AA_DRB1_25	AA_DRB1_13	AA_DRB1_.25	1862.83	9.77E-395	10	16981.7
AA_DRB1_120	AA_DRB1_13	AA_DRB1_.25	1862.82	9.84E-395	10	16981.8
AA_DRB1_16	AA_DRB1_13	AA_DRB1_.25	1862.73	1.03E-394	10	16981.8
AA_DRB1_31	AA_DRB1_13	AA_DRB1_.24	1862.71	1.45E-393	11	16983.9
AA_DRB1_16	AA_DRB1_11	AA_DRB1_.24	1862.59	1.54E-393	11	16984
AA_DRB1_13	AA_DRB1_11	AA_DRB1_.17	1862.54	1.58E-393	11	16984
AA_DRB1_13	AA_DRB1_10	AA_DRB1_.17	1862.54	1.58E-393	11	16984
[truncated: 15,297 more rows]

## Sheet: 4 Amino acid
Amino acid 1	Amino acid 2	Amino acid 3	Amino acid 4	Chi-square	p-value	degrees of freedom	AIC
AA_DRB1_74	AA_DRB1_71	AA_DRB1_67	AA_DRB1_11	2250.05	1.64E-469	18	16610.5
AA_DRB1_181	AA_DRB1_71	AA_DRB1_67	AA_DRB1_13	2244.79	1.59E-470	16	16611.8
AA_DRB1_74	AA_DRB1_67	AA_DRB1_11	AA_DRB1_.1	2242.35	6.42E-469	17	16616.2
AA_DRB1_71	AA_DRB1_67	AA_DRB1_13	AA_DRB1_.17	2239.23	2.52E-469	16	16617.3
AA_DRB1_71	AA_DRB1_67	AA_DRB1_57	AA_DRB1_11	2239.13	3.19E-468	17	16619.4
AA_DRB1_74	AA_DRB1_71	AA_DRB1_67	AA_DRB1_13	2237.19	9.73E-467	18	16623.4
AA_DRB1_181	AA_DRB1_71	AA_DRB1_67	AA_DRB1_.24	2236.56	4.45E-472	13	16614
AA_DRB1_120	AA_DRB1_74	AA_DRB1_71	AA_DRB1_67	2236.02	5.8E-472	13	16614.5
AA_DRB1_74	AA_DRB1_70	AA_DRB1_67	AA_DRB1_11	2235.96	1.54E-467	17	16622.6
AA_DRB1_181	AA_DRB1_71	AA_DRB1_67	AA_DRB1_11	2235.94	1.29E-468	16	16620.6
AA_DRB1_71	AA_DRB1_67	AA_DRB1_57	AA_DRB1_13	2235.78	1.68E-467	17	16622.8
AA_DRB1_180	AA_DRB1_74	AA_DRB1_71	AA_DRB1_67	2234.48	1.67E-470	14	16618.1
AA_DRB1_181	AA_DRB1_71	AA_DRB1_32	AA_DRB1_13	2234.44	1.7E-470	14	16618.1
AA_DRB1_180	AA_DRB1_71	AA_DRB1_67	AA_DRB1_11	2234.32	2.32E-469	15	16620.2
AA_DRB1_233	AA_DRB1_71	AA_DRB1_67	AA_DRB1_11	2234.17	3.1E-468	16	16622.4
AA_DRB1_180	AA_DRB1_74	AA_DRB1_70	AA_DRB1_67	2234.06	1.54E-471	13	16616.5
AA_DRB1_180	AA_DRB1_71	AA_DRB1_32	AA_DRB1_13	2233.87	1.69E-471	13	16616.7
AA_DRB1_181	AA_DRB1_71	AA_DRB1_37	AA_DRB1_11	2233.47	6.16E-466	18	16627.1
AA_DRB1_74	AA_DRB1_67	AA_DRB1_58	AA_DRB1_11	2233.22	4.98E-468	16	16623.3
AA_DRB1_74	AA_DRB1_67	AA_DRB1_37	AA_DRB1_13	2233.16	8.1E-465	19	16629.4
AA_DRB1_180	AA_DRB1_71	AA_DRB1_67	AA_DRB1_30	2232.8	3.85E-470	14	16619.8
AA_DRB1_180	AA_DRB1_71	AA_DRB1_37	AA_DRB1_11	2232.35	9.2E-467	17	16626.2
AA_DRB1_74	AA_DRB1_67	AA_DRB1_37	AA_DRB1_11	2231.82	1.57E-464	19	16630.7
AA_DRB1_96	AA_DRB1_74	AA_DRB1_70	AA_DRB1_67	2231.37	1.01E-468	15	16623.2
AA_DRB1_180	AA_DRB1_71	AA_DRB1_37	AA_DRB1_30	2231.2	1.36E-467	16	16625.4
AA_DRB1_181	AA_DRB1_74	AA_DRB1_67	AA_DRB1_11	2231.09	1.73E-466	17	16627.5
AA_DRB1_189	AA_DRB1_71	AA_DRB1_67	AA_DRB1_11	2230.54	1.52E-468	15	16624
AA_DRB1_74	AA_DRB1_70	AA_DRB1_67	AA_DRB1_13	2230.36	2.48E-466	17	16628.2
AA_DRB1_181	AA_DRB1_67	AA_DRB1_13	AA_DRB1_.1	2229.79	2.21E-468	15	16624.8
AA_DRB1_231	AA_DRB1_71	AA_DRB1_67	AA_DRB1_13	2229.77	2.23E-468	15	16624.8
AA_DRB1_181	AA_DRB1_71	AA_DRB1_32	AA_DRB1_11	2229.57	1.92E-469	14	16623
AA_DRB1_181	AA_DRB1_74	AA_DRB1_67	AA_DRB1_13	2229.48	3.84E-466	17	16629.1
AA_DRB1_180	AA_DRB1_74	AA_DRB1_67	AA_DRB1_11	2229.33	3.45E-467	16	16627.2
AA_DRB1_96	AA_DRB1_74	AA_DRB1_71	AA_DRB1_67	2229.3	3.51E-467	16	16627.3
AA_DRB1_181	AA_DRB1_96	AA_DRB1_74	AA_DRB1_67	2229.21	2.96E-468	15	16625.4
AA_DRB1_71	AA_DRB1_67	AA_DRB1_13	AA_DRB1_.25	2228.91	4.25E-467	16	16627.7
AA_DRB1_74	AA_DRB1_71	AA_DRB1_67	AA_DRB1_.24	2227.96	5.49E-468	15	16626.6
AA_DRB1_71	AA_DRB1_67	AA_DRB1_13	AA_DRB1_.16	2227.79	7.4E-467	16	16628.8
AA_DRB1_180	AA_DRB1_71	AA_DRB1_32	AA_DRB1_11	2227.62	3.79E-470	13	16622.9
AA_DRB1_120	AA_DRB1_74	AA_DRB1_67	AA_DRB1_.1	2227.38	3.07E-471	12	16621.2
AA_DRB1_86	AA_DRB1_74	AA_DRB1_67	AA_DRB1_11	2227.22	7.92E-468	15	16627.3
AA_DRB1_67	AA_DRB1_57	AA_DRB1_37	AA_DRB1_13	2227.17	1.41E-464	18	16633.4
AA_DRB1_74	AA_DRB1_67	AA_DRB1_32	AA_DRB1_11	2227.11	8.36E-468	15	16627.5
AA_DRB1_181	AA_DRB1_67	AA_DRB1_11	AA_DRB1_.1	2226.73	1.01E-467	15	16627.8
AA_DRB1_74	AA_DRB1_58	AA_DRB1_11	AA_DRB1_.1	2226.17	1.66E-466	16	16630.4
AA_DRB1_180	AA_DRB1_74	AA_DRB1_67	AA_DRB1_.1	2226.06	8.25E-470	13	16624.5
AA_DRB1_181	AA_DRB1_67	AA_DRB1_26	AA_DRB1_13	2225.88	1.55E-467	15	16628.7
AA_DRB1_181	AA_DRB1_70	AA_DRB1_67	AA_DRB1_11	2225.77	1.63E-467	15	16628.8
AA_DRB1_74	AA_DRB1_67	AA_DRB1_13	AA_DRB1_.1	2225.62	2.61E-465	17	16632.9
AA_DRB1_181	AA_DRB1_67	AA_DRB1_47	AA_DRB1_13	2225.25	1.23E-469	13	16625.3
AA_DRB1_180	AA_DRB1_71	AA_DRB1_32	AA_DRB1_30	2225.25	8.87E-471	12	16623.3
AA_DRB1_180	AA_DRB1_67	AA_DRB1_11	AA_DRB1_.1	2225.04	1.82E-468	14	16627.5
AA_DRB1_74	AA_DRB1_67	AA_DRB1_57	AA_DRB1_11	2224.66	4.88E-464	18	16635.9
AA_DRB1_74	AA_DRB1_71	AA_DRB1_58	AA_DRB1_11	2224.49	4.58E-465	17	16634.1
AA_DRB1_120	AA_DRB1_74	AA_DRB1_70	AA_DRB1_67	2224.46	1.31E-470	12	16624.1
AA_DRB1_74	AA_DRB1_70	AA_DRB1_67	AA_DRB1_.24	2224.43	2.47E-468	14	16628.1
AA_DRB1_181	AA_DRB1_70	AA_DRB1_67	AA_DRB1_13	2224.41	3.21E-467	15	16630.2
AA_DRB1_71	AA_DRB1_67	AA_DRB1_30	AA_DRB1_.24	2224.24	3.5E-467	15	16630.3
AA_DRB1_180	AA_DRB1_70	AA_DRB1_67	AA_DRB1_11	2224.22	2.75E-468	14	16628.3
AA_DRB1_181	AA_DRB1_77	AA_DRB1_67	AA_DRB1_13	2223.87	2.45E-469	13	16626.7
AA_DRB1_181	AA_DRB1_73	AA_DRB1_67	AA_DRB1_13	2223.74	2.61E-469	13	16626.8
AA_DRB1_181	AA_DRB1_96	AA_DRB1_71	AA_DRB1_67	2223.5	3.92E-468	14	16629.1
AA_DRB1_231	AA_DRB1_71	AA_DRB1_67	AA_DRB1_11	2223.33	5.47E-467	15	16631.2
AA_DRB1_104	AA_DRB1_71	AA_DRB1_67	AA_DRB1_57	2223.12	2.56E-470	12	16625.4
AA_DRB1_98	AA_DRB1_71	AA_DRB1_67	AA_DRB1_57	2223.12	2.56E-470	12	16625.4
AA_DRB1_181	AA_DRB1_71	AA_DRB1_67	AA_DRB1_33	2222.76	2.11E-471	11	16623.8
AA_DRB1_96	AA_DRB1_86	AA_DRB1_74	AA_DRB1_67	2222.71	4.37E-469	13	16627.9
AA_DRB1_181	AA_DRB1_67	AA_DRB1_47	AA_DRB1_11	2222.24	5.53E-469	13	16628.3
AA_DRB1_74	AA_DRB1_71	AA_DRB1_67	AA_DRB1_33	2221.95	6.35E-469	13	16628.6
AA_DRB1_233	AA_DRB1_71	AA_DRB1_67	AA_DRB1_13	2221.78	1.46E-465	16	16634.8
AA_DRB1_180	AA_DRB1_70	AA_DRB1_67	AA_DRB1_30	2221.57	7.69E-469	13	16629
AA_DRB1_180	AA_DRB1_67	AA_DRB1_30	AA_DRB1_.1	2221.52	7.9E-469	13	16629
AA_DRB1_181	AA_DRB1_77	AA_DRB1_67	AA_DRB1_11	2221.37	8.49E-469	13	16629.2
AA_DRB1_181	AA_DRB1_73	AA_DRB1_67	AA_DRB1_11	2221.37	8.49E-469	13	16629.2
AA_DRB1_181	AA_DRB1_180	AA_DRB1_71	AA_DRB1_67	2221.3	4.35E-471	11	16625.3
AA_DRB1_181	AA_DRB1_86	AA_DRB1_67	AA_DRB1_13	2221.17	9.37E-469	13	16629.4
AA_DRB1_74	AA_DRB1_67	AA_DRB1_11	AA_DRB1_.25	2221.03	2.55E-464	17	16637.5
AA_DRB1_181	AA_DRB1_67	AA_DRB1_58	AA_DRB1_13	2220.8	1.51E-467	14	16631.8
AA_DRB1_96	AA_DRB1_74	AA_DRB1_67	AA_DRB1_.1	2220.8	1.93E-466	15	16633.8
AA_DRB1_181	AA_DRB1_67	AA_DRB1_26	AA_DRB1_11	2220.53	2.2E-466	15	16634
AA_DRB1_180	AA_DRB1_67	AA_DRB1_47	AA_DRB1_11	2220.52	9.34E-470	12	16628
AA_DRB1_74	AA_DRB1_70	AA_DRB1_67	AA_DRB1_33	2220.49	9.46E-470	12	16628.1
AA_DRB1_180	AA_DRB1_96	AA_DRB1_74	AA_DRB1_67	2220.47	1.33E-468	13	16630.1
AA_DRB1_74	AA_DRB1_67	AA_DRB1_11	AA_DRB1_.24	2219.95	4.37E-464	17	16638.6
AA_DRB1_77	AA_DRB1_67	AA_DRB1_58	AA_DRB1_11	2219.88	1.28E-469	12	16628.7
AA_DRB1_73	AA_DRB1_67	AA_DRB1_58	AA_DRB1_11	2219.88	1.28E-469	12	16628.7
AA_DRB1_189	AA_DRB1_71	AA_DRB1_67	AA_DRB1_13	2219.83	3.13E-466	15	16634.7
AA_DRB1_74	AA_DRB1_37	AA_DRB1_11	AA_DRB1_.1	2219.74	6.33E-462	19	16642.8
AA_DRB1_180	AA_DRB1_77	AA_DRB1_67	AA_DRB1_11	2219.73	1.39E-469	12	16628.8
AA_DRB1_180	AA_DRB1_73	AA_DRB1_67	AA_DRB1_11	2219.73	1.39E-469	12	16628.8
AA_DRB1_74	AA_DRB1_67	AA_DRB1_47	AA_DRB1_11	2219.59	3.52E-466	15	16635
AA_DRB1_233	AA_DRB1_74	AA_DRB1_67	AA_DRB1_11	2219.42	5.67E-464	17	16639.1
AA_DRB1_181	AA_DRB1_67	AA_DRB1_58	AA_DRB1_11	2219.38	3.05E-467	14	16633.2
AA_DRB1_67	AA_DRB1_58	AA_DRB1_26	AA_DRB1_11	2219.26	3.23E-467	14	16633.3
AA_DRB1_74	AA_DRB1_71	AA_DRB1_37	AA_DRB1_11	2219.22	8.98E-461	20	16645.3
AA_DRB1_140	AA_DRB1_74	AA_DRB1_67	AA_DRB1_11	2219.17	5.36E-465	16	16637.4
AA_DRB1_71	AA_DRB1_67	AA_DRB1_11	AA_DRB1_.25	2219.09	5.57E-465	16	16637.5
AA_DRB1_74	AA_DRB1_67	AA_DRB1_11	AA_DRB1_.17	2219.09	5.58E-465	16	16637.5
AA_DRB1_74	AA_DRB1_67	AA_DRB1_11	AA_DRB1_.16	2219.01	6.96E-464	17	16639.6
AA_DRB1_180	AA_DRB1_67	AA_DRB1_26	AA_DRB1_11	2218.92	3.82E-467	14	16633.6
AA_DRB1_71	AA_DRB1_67	AA_DRB1_37	AA_DRB1_13	2218.77	9.09E-463	18	16641.8
AA_DRB1_104	AA_DRB1_74	AA_DRB1_71	AA_DRB1_67	2218.69	3.22E-468	13	16631.9
AA_DRB1_98	AA_DRB1_74	AA_DRB1_71	AA_DRB1_67	2218.69	3.22E-468	13	16631.9
AA_DRB1_74	AA_DRB1_67	AA_DRB1_13	AA_DRB1_.25	2218.57	8.65E-464	17	16640
AA_DRB1_180	AA_DRB1_71	AA_DRB1_67	AA_DRB1_13	2218.14	7.23E-466	15	16636.4
AA_DRB1_74	AA_DRB1_67	AA_DRB1_60	AA_DRB1_11	2217.97	1.17E-463	17	16640.6
AA_DRB1_70	AA_DRB1_67	AA_DRB1_26	AA_DRB1_13	2217.96	7.93E-466	15	16636.6
AA_DRB1_96	AA_DRB1_74	AA_DRB1_67	AA_DRB1_13	2217.89	1.41E-462	18	16642.7
AA_DRB1_74	AA_DRB1_67	AA_DRB1_13	AA_DRB1_11	2217.84	1.24E-463	17	16640.7
AA_DRB1_74	AA_DRB1_67	AA_DRB1_13	AA_DRB1_9	2217.84	1.24E-463	17	16640.7
AA_DRB1_71	AA_DRB1_67	AA_DRB1_11	AA_DRB1_.1	2217.77	1.08E-464	16	16638.8
AA_DRB1_67	AA_DRB1_37	AA_DRB1_13	AA_DRB1_.1	2217.71	1.33E-463	17	16640.9
AA_DRB1_181	AA_DRB1_67	AA_DRB1_37	AA_DRB1_13	2217.67	1.35E-463	17	16640.9
AA_DRB1_71	AA_DRB1_67	AA_DRB1_11	AA_DRB1_.24	2217.66	1.14E-464	16	16638.9
AA_DRB1_74	AA_DRB1_67	AA_DRB1_13	AA_DRB1_.16	2217.61	1.39E-463	17	16641
AA_DRB1_71	AA_DRB1_67	AA_DRB1_11	AA_DRB1_.17	2217.52	9.83E-466	15	16637
AA_DRB1_189	AA_DRB1_74	AA_DRB1_67	AA_DRB1_11	2217.32	1.35E-464	16	16639.3
AA_DRB1_233	AA_DRB1_96	AA_DRB1_74	AA_DRB1_67	2217.22	1.15E-465	15	16637.3
AA_DRB1_180	AA_DRB1_67	AA_DRB1_58	AA_DRB1_11	2217.09	7.13E-468	13	16633.5
AA_DRB1_74	AA_DRB1_67	AA_DRB1_16	AA_DRB1_11	2217.03	1.55E-464	16	16639.5
AA_DRB1_77	AA_DRB1_67	AA_DRB1_37	AA_DRB1_13	2216.96	1.3E-465	15	16637.6
AA_DRB1_73	AA_DRB1_67	AA_DRB1_37	AA_DRB1_13	2216.88	1.35E-465	15	16637.7
AA_DRB1_180	AA_DRB1_67	AA_DRB1_37	AA_DRB1_13	2216.84	1.71E-464	16	16639.7
AA_DRB1_142	AA_DRB1_74	AA_DRB1_67	AA_DRB1_11	2216.8	1.41E-465	15	16637.8
AA_DRB1_133	AA_DRB1_74	AA_DRB1_67	AA_DRB1_11	2216.8	1.41E-465	15	16637.8
AA_DRB1_181	AA_DRB1_96	AA_DRB1_73	AA_DRB1_67	2216.77	4.15E-470	11	16629.8
AA_DRB1_71	AA_DRB1_67	AA_DRB1_11	AA_DRB1_.16	2216.74	1.8E-464	16	16639.8
AA_DRB1_74	AA_DRB1_67	AA_DRB1_31	AA_DRB1_13	2216.71	1.82E-464	16	16639.9
AA_DRB1_85	AA_DRB1_74	AA_DRB1_67	AA_DRB1_11	2216.69	1.48E-465	15	16637.9
AA_DRB1_181	AA_DRB1_86	AA_DRB1_67	AA_DRB1_11	2216.57	9.26E-468	13	16634
AA_DRB1_71	AA_DRB1_67	AA_DRB1_32	AA_DRB1_13	2216.45	1.31E-466	14	16636.1
AA_DRB1_74	AA_DRB1_67	AA_DRB1_30	AA_DRB1_13	2216.37	3.36E-461	19	16646.2
AA_DRB1_67	AA_DRB1_37	AA_DRB1_13	AA_DRB1_.25	2216.35	2.61E-463	17	16642.2
AA_DRB1_74	AA_DRB1_67	AA_DRB1_13	AA_DRB1_10	2216.34	2.19E-464	16	16640.2
AA_DRB1_74	AA_DRB1_67	AA_DRB1_30	AA_DRB1_11	2216.28	3.14E-462	18	16644.3
AA_DRB1_74	AA_DRB1_67	AA_DRB1_31	AA_DRB1_11	2215.97	2.63E-464	16	16640.6
AA_DRB1_231	AA_DRB1_74	AA_DRB1_67	AA_DRB1_11	2215.76	2.92E-464	16	16640.8
AA_DRB1_67	AA_DRB1_58	AA_DRB1_57	AA_DRB1_11	2215.74	2.38E-465	15	16638.8
AA_DRB1_74	AA_DRB1_67	AA_DRB1_13	AA_DRB1_.17	2215.71	3.58E-463	17	16642.9
AA_DRB1_181	AA_DRB1_85	AA_DRB1_67	AA_DRB1_13	2215.61	1.49E-467	13	16635
AA_DRB1_67	AA_DRB1_37	AA_DRB1_26	AA_DRB1_13	2215.54	3.9E-463	17	16643
AA_DRB1_180	AA_DRB1_74	AA_DRB1_71	AA_DRB1_58	2215.27	1.77E-467	13	16635.3
AA_DRB1_96	AA_DRB1_74	AA_DRB1_67	AA_DRB1_11	2215.26	5.2E-462	18	16645.3
AA_DRB1_231	AA_DRB1_104	AA_DRB1_71	AA_DRB1_67	2215.11	6.23E-471	10	16629.5
AA_DRB1_231	AA_DRB1_98	AA_DRB1_71	AA_DRB1_67	2215.11	6.23E-471	10	16629.5
AA_DRB1_96	AA_DRB1_74	AA_DRB1_37	AA_DRB1_.1	2215.01	5.07E-463	17	16643.6
AA_DRB1_96	AA_DRB1_74	AA_DRB1_67	AA_DRB1_57	2214.93	4.4E-464	16	16641.6
AA_DRB1_71	AA_DRB1_67	AA_DRB1_13	AA_DRB1_.24	2214.9	4.49E-464	16	16641.7
AA_DRB1_96	AA_DRB1_74	AA_DRB1_71	AA_DRB1_37	2214.86	6.32E-462	18	16645.7
AA_DRB1_180	AA_DRB1_86	AA_DRB1_67	AA_DRB1_11	2214.85	1.57E-468	12	16633.7
AA_DRB1_231	AA_DRB1_74	AA_DRB1_67	AA_DRB1_13	2214.84	4.62E-464	16	16641.7
AA_DRB1_120	AA_DRB1_74	AA_DRB1_67	AA_DRB1_11	2214.8	3.8E-465	15	16639.8
AA_DRB1_71	AA_DRB1_67	AA_DRB1_37	AA_DRB1_.25	2214.73	3.94E-465	15	16639.8
AA_DRB1_149	AA_DRB1_74	AA_DRB1_67	AA_DRB1_11	2214.71	3.97E-465	15	16639.9
AA_DRB1_74	AA_DRB1_67	AA_DRB1_38	AA_DRB1_11	2214.7	4.95E-464	16	16641.9
AA_DRB1_74	AA_DRB1_67	AA_DRB1_28	AA_DRB1_11	2214.67	6E-463	17	16643.9
AA_DRB1_74	AA_DRB1_67	AA_DRB1_11	AA_DRB1_10	2214.59	4.23E-465	15	16640
AA_DRB1_104	AA_DRB1_74	AA_DRB1_67	AA_DRB1_11	2214.57	4.27E-465	15	16640
AA_DRB1_98	AA_DRB1_74	AA_DRB1_67	AA_DRB1_11	2214.57	4.27E-465	15	16640
AA_DRB1_74	AA_DRB1_67	AA_DRB1_33	AA_DRB1_11	2214.53	4.36E-465	15	16640
AA_DRB1_96	AA_DRB1_74	AA_DRB1_67	AA_DRB1_32	2214.42	2.7E-467	13	16636.1
AA_DRB1_96	AA_DRB1_74	AA_DRB1_67	AA_DRB1_30	2214.38	6.95E-463	17	16644.2
AA_DRB1_74	AA_DRB1_67	AA_DRB1_26	AA_DRB1_11	2214.21	7.54E-463	17	16644.4
AA_DRB1_71	AA_DRB1_67	AA_DRB1_13	AA_DRB1_.1	2214.21	6.31E-464	16	16642.4
AA_DRB1_74	AA_DRB1_67	AA_DRB1_25	AA_DRB1_11	2214.16	5.24E-465	15	16640.4
AA_DRB1_180	AA_DRB1_74	AA_DRB1_67	AA_DRB1_13	2214.14	6.53E-464	16	16642.4
AA_DRB1_67	AA_DRB1_37	AA_DRB1_13	AA_DRB1_.16	2213.93	8.69E-463	17	16644.6
AA_DRB1_74	AA_DRB1_67	AA_DRB1_11	AA_DRB1_4	2213.92	5.89E-465	15	16640.6
AA_DRB1_74	AA_DRB1_71	AA_DRB1_32	AA_DRB1_13	2213.86	7.52E-464	16	16642.7
AA_DRB1_78	AA_DRB1_74	AA_DRB1_67	AA_DRB1_11	2213.81	6.23E-465	15	16640.8
AA_DRB1_74	AA_DRB1_67	AA_DRB1_.1	AA_DRB1_.24	2213.78	2.67E-468	12	16634.8
AA_DRB1_77	AA_DRB1_74	AA_DRB1_67	AA_DRB1_11	2213.71	5.11E-466	14	16638.9
AA_DRB1_74	AA_DRB1_73	AA_DRB1_67	AA_DRB1_11	2213.71	5.11E-466	14	16638.9
AA_DRB1_74	AA_DRB1_67	AA_DRB1_14	AA_DRB1_11	2213.71	5.11E-466	14	16638.9
AA_DRB1_74	AA_DRB1_67	AA_DRB1_12	AA_DRB1_11	2213.71	5.11E-466	14	16638.9
AA_DRB1_74	AA_DRB1_67	AA_DRB1_11	AA_DRB1_9	2213.71	5.11E-466	14	16638.9
AA_DRB1_74	AA_DRB1_67	AA_DRB1_33	AA_DRB1_.1	2213.67	2.83E-468	12	16634.9
AA_DRB1_71	AA_DRB1_67	AA_DRB1_30	AA_DRB1_13	2213.52	1.23E-461	18	16647
AA_DRB1_74	AA_DRB1_67	AA_DRB1_38	AA_DRB1_13	2213.48	9.05E-464	16	16643.1
AA_DRB1_181	AA_DRB1_67	AA_DRB1_60	AA_DRB1_13	2213.13	8.71E-465	15	16641.4
AA_DRB1_181	AA_DRB1_67	AA_DRB1_57	AA_DRB1_13	2213.09	1.1E-463	16	16643.5
AA_DRB1_67	AA_DRB1_47	AA_DRB1_37	AA_DRB1_13	2212.98	9.41E-465	15	16641.6
AA_DRB1_180	AA_DRB1_74	AA_DRB1_58	AA_DRB1_.1	2212.96	4.03E-468	12	16635.6
AA_DRB1_96	AA_DRB1_74	AA_DRB1_67	AA_DRB1_10	2212.7	8.43E-466	14	16639.9
AA_DRB1_96	AA_DRB1_74	AA_DRB1_67	AA_DRB1_37	2212.68	1.62E-462	17	16645.9
AA_DRB1_140	AA_DRB1_74	AA_DRB1_67	AA_DRB1_13	2212.66	1.37E-463	16	16643.9
AA_DRB1_96	AA_DRB1_74	AA_DRB1_67	AA_DRB1_9	2212.58	1.15E-464	15	16642
AA_DRB1_86	AA_DRB1_74	AA_DRB1_67	AA_DRB1_13	2212.52	1.18E-464	15	16642
AA_DRB1_71	AA_DRB1_67	AA_DRB1_37	AA_DRB1_.16	2212.34	1.29E-464	15	16642.2
AA_DRB1_149	AA_DRB1_96	AA_DRB1_74	AA_DRB1_67	2212.22	8.08E-467	13	16638.4
AA_DRB1_104	AA_DRB1_96	AA_DRB1_74	AA_DRB1_67	2212.22	8.08E-467	13	16638.4
AA_DRB1_98	AA_DRB1_96	AA_DRB1_74	AA_DRB1_67	2212.22	8.08E-467	13	16638.4
AA_DRB1_104	AA_DRB1_74	AA_DRB1_67	AA_DRB1_.1	2212.2	5.88E-468	12	16636.4
AA_DRB1_98	AA_DRB1_74	AA_DRB1_67	AA_DRB1_.1	2212.2	5.88E-468	12	16636.4
AA_DRB1_96	AA_DRB1_74	AA_DRB1_67	AA_DRB1_31	2212.17	1.1E-465	14	16640.4
AA_DRB1_96	AA_DRB1_74	AA_DRB1_67	AA_DRB1_28	2212.05	1.5E-464	15	16642.5
AA_DRB1_67	AA_DRB1_30	AA_DRB1_13	AA_DRB1_.1	2211.93	2.34E-462	17	16646.6
AA_DRB1_96	AA_DRB1_74	AA_DRB1_67	AA_DRB1_12	2211.89	9.48E-467	13	16638.7
AA_DRB1_96	AA_DRB1_74	AA_DRB1_67	AA_DRB1_.24	2211.76	1.72E-464	15	16642.8
AA_DRB1_74	AA_DRB1_67	AA_DRB1_58	AA_DRB1_13	2211.73	2.16E-463	16	16644.8
AA_DRB1_120	AA_DRB1_74	AA_DRB1_67	AA_DRB1_13	2211.65	1.82E-464	15	16642.9
AA_DRB1_233	AA_DRB1_181	AA_DRB1_67	AA_DRB1_13	2211.59	1.87E-464	15	16643
AA_DRB1_96	AA_DRB1_74	AA_DRB1_67	AA_DRB1_4	2211.52	1.52E-465	14	16641
AA_DRB1_96	AA_DRB1_78	AA_DRB1_74	AA_DRB1_67	2211.49	1.16E-466	13	16639.1
AA_DRB1_67	AA_DRB1_57	AA_DRB1_37	AA_DRB1_30	2211.37	3.09E-462	17	16647.2
AA_DRB1_181	AA_DRB1_67	AA_DRB1_38	AA_DRB1_13	2211.35	1.65E-465	14	16641.2
AA_DRB1_180	AA_DRB1_70	AA_DRB1_67	AA_DRB1_13	2211.24	1.75E-465	14	16641.3
AA_DRB1_67	AA_DRB1_58	AA_DRB1_37	AA_DRB1_13	2211.18	2.85E-463	16	16645.4
AA_DRB1_181	AA_DRB1_67	AA_DRB1_32	AA_DRB1_13	2211.07	1.43E-466	13	16639.5
AA_DRB1_96	AA_DRB1_74	AA_DRB1_67	AA_DRB1_58	2210.94	2.03E-465	14	16641.6
AA_DRB1_96	AA_DRB1_74	AA_DRB1_67	AA_DRB1_26	2210.93	2.61E-464	15	16643.6
AA_DRB1_67	AA_DRB1_58	AA_DRB1_11	AA_DRB1_.25	2210.92	2.04E-465	14	16641.6
AA_DRB1_71	AA_DRB1_67	AA_DRB1_58	AA_DRB1_11	2210.8	2.78E-464	15	16643.8
AA_DRB1_181	AA_DRB1_104	AA_DRB1_71	AA_DRB1_67	2210.64	8.79E-469	11	16635.9
AA_DRB1_181	AA_DRB1_98	AA_DRB1_71	AA_DRB1_67	2210.64	8.79E-469	11	16635.9
AA_DRB1_149	AA_DRB1_74	AA_DRB1_67	AA_DRB1_37	2210.6	2.4E-465	14	16642
AA_DRB1_74	AA_DRB1_32	AA_DRB1_13	AA_DRB1_.1	2210.56	3.13E-464	15	16644
AA_DRB1_181	AA_DRB1_67	AA_DRB1_30	AA_DRB1_13	2210.48	4.8E-462	17	16648.1
AA_DRB1_96	AA_DRB1_74	AA_DRB1_67	AA_DRB1_.25	2210.45	3.3E-464	15	16644.1
AA_DRB1_74	AA_DRB1_67	AA_DRB1_37	AA_DRB1_10	2210.33	3.51E-464	15	16644.2
AA_DRB1_86	AA_DRB1_67	AA_DRB1_58	AA_DRB1_11	2210.11	1.66E-467	12	16638.5
AA_DRB1_181	AA_DRB1_67	AA_DRB1_28	AA_DRB1_13	2209.91	4.34E-464	15	16644.7
AA_DRB1_96	AA_DRB1_74	AA_DRB1_67	AA_DRB1_.17	2209.83	4.5E-464	15	16644.7
AA_DRB1_96	AA_DRB1_74	AA_DRB1_67	AA_DRB1_.16	2209.76	4.67E-464	15	16644.8
AA_DRB1_96	AA_DRB1_67	AA_DRB1_57	AA_DRB1_37	2209.66	6.06E-463	16	16646.9
AA_DRB1_181	AA_DRB1_67	AA_DRB1_13	AA_DRB1_.24	2209.6	5.05E-464	15	16645
AA_DRB1_74	AA_DRB1_67	AA_DRB1_37	AA_DRB1_12	2209.5	4.16E-465	14	16643.1
AA_DRB1_180	AA_DRB1_67	AA_DRB1_30	AA_DRB1_13	2209.49	6.6E-463	16	16647.1
AA_DRB1_181	AA_DRB1_67	AA_DRB1_13	AA_DRB1_.25	2209.43	5.49E-464	15	16645.1
AA_DRB1_189	AA_DRB1_181	AA_DRB1_67	AA_DRB1_13	2209.43	4.3E-465	14	16643.1
AA_DRB1_149	AA_DRB1_71	AA_DRB1_67	AA_DRB1_.17	2209.42	1.61E-468	11	16637.1
AA_DRB1_67	AA_DRB1_57	AA_DRB1_32	AA_DRB1_30	2209.31	3.43E-466	13	16641.3
AA_DRB1_181	AA_DRB1_67	AA_DRB1_13	AA_DRB1_.17	2209.25	6.01E-464	15	16645.3
AA_DRB1_67	AA_DRB1_58	AA_DRB1_30	AA_DRB1_13	2209.12	7.9E-463	16	16647.4
AA_DRB1_67	AA_DRB1_58	AA_DRB1_11	AA_DRB1_.24	2209.12	5.02E-465	14	16643.4
AA_DRB1_67	AA_DRB1_57	AA_DRB1_37	AA_DRB1_11	2209.11	1.1E-460	18	16651.5
AA_DRB1_74	AA_DRB1_67	AA_DRB1_57	AA_DRB1_13	2209.04	1.14E-460	18	16651.5
AA_DRB1_180	AA_DRB1_71	AA_DRB1_37	AA_DRB1_28	2208.99	5.35E-465	14	16643.6
AA_DRB1_181	AA_DRB1_67	AA_DRB1_37	AA_DRB1_11	2208.94	1.03E-461	17	16649.6
AA_DRB1_74	AA_DRB1_71	AA_DRB1_58	AA_DRB1_13	2208.91	1.05E-461	17	16649.7
AA_DRB1_189	AA_DRB1_96	AA_DRB1_74	AA_DRB1_67	2208.83	5.78E-465	14	16643.7
AA_DRB1_181	AA_DRB1_67	AA_DRB1_13	AA_DRB1_11	2208.8	7.5E-464	15	16645.8
AA_DRB1_181	AA_DRB1_67	AA_DRB1_13	AA_DRB1_9	2208.8	7.5E-464	15	16645.8
AA_DRB1_67	AA_DRB1_58	AA_DRB1_11	AA_DRB1_.16	2208.77	5.96E-465	14	16643.8
AA_DRB1_181	AA_DRB1_142	AA_DRB1_67	AA_DRB1_13	2208.76	4.52E-466	13	16641.8
AA_DRB1_181	AA_DRB1_133	AA_DRB1_67	AA_DRB1_13	2208.76	4.52E-466	13	16641.8
AA_DRB1_181	AA_DRB1_67	AA_DRB1_13	AA_DRB1_.16	2208.62	8.2E-464	15	16645.9
AA_DRB1_96	AA_DRB1_74	AA_DRB1_67	AA_DRB1_60	2208.61	8.25E-464	15	16646
AA_DRB1_74	AA_DRB1_71	AA_DRB1_32	AA_DRB1_11	2208.58	1.03E-462	16	16648
AA_DRB1_67	AA_DRB1_58	AA_DRB1_30	AA_DRB1_.25	2208.57	4.96E-466	13	16642
AA_DRB1_180	AA_DRB1_67	AA_DRB1_13	AA_DRB1_.17	2208.54	6.68E-465	14	16644
AA_DRB1_181	AA_DRB1_96	AA_DRB1_67	AA_DRB1_13	2208.51	1.07E-462	16	16648.1
AA_DRB1_67	AA_DRB1_58	AA_DRB1_11	AA_DRB1_.1	2208.5	6.81E-465	14	16644.1
AA_DRB1_67	AA_DRB1_37	AA_DRB1_13	AA_DRB1_.24	2208.48	1.3E-461	17	16650.1
AA_DRB1_74	AA_DRB1_58	AA_DRB1_13	AA_DRB1_.1	2208.4	1.13E-462	16	16648.2
AA_DRB1_231	AA_DRB1_67	AA_DRB1_37	AA_DRB1_13	2208.39	1.14E-462	16	16648.2
AA_DRB1_181	AA_DRB1_67	AA_DRB1_16	AA_DRB1_13	2208.29	5.69E-466	13	16642.3
AA_DRB1_71	AA_DRB1_67	AA_DRB1_10	AA_DRB1_.17	2208.25	4.19E-467	12	16640.3
AA_DRB1_180	AA_DRB1_67	AA_DRB1_37	AA_DRB1_30	2208.23	10E-464	15	16646.3
AA_DRB1_71	AA_DRB1_67	AA_DRB1_12	AA_DRB1_.17	2208.1	3.11E-468	11	16638.5
AA_DRB1_67	AA_DRB1_58	AA_DRB1_11	AA_DRB1_.17	2208.09	6.3E-466	13	16642.5
AA_DRB1_180	AA_DRB1_67	AA_DRB1_26	AA_DRB1_13	2208.08	8.41E-465	14	16644.5
AA_DRB1_181	AA_DRB1_67	AA_DRB1_31	AA_DRB1_13	2207.97	8.9E-465	14	16644.6
AA_DRB1_67	AA_DRB1_58	AA_DRB1_13	AA_DRB1_.17	2207.95	8.98E-465	14	16644.6
AA_DRB1_181	AA_DRB1_67	AA_DRB1_13	AA_DRB1_10	2207.94	9E-465	14	16644.6
AA_DRB1_96	AA_DRB1_85	AA_DRB1_74	AA_DRB1_67	2207.92	6.84E-466	13	16642.6
AA_DRB1_181	AA_DRB1_67	AA_DRB1_13	AA_DRB1_12	2207.91	6.86E-466	13	16642.7
AA_DRB1_189	AA_DRB1_104	AA_DRB1_71	AA_DRB1_67	2207.89	2.27E-469	10	16636.7
AA_DRB1_189	AA_DRB1_98	AA_DRB1_71	AA_DRB1_67	2207.89	2.27E-469	10	16636.7
AA_DRB1_231	AA_DRB1_96	AA_DRB1_74	AA_DRB1_67	2207.88	9.29E-465	14	16644.7
AA_DRB1_181	AA_DRB1_67	AA_DRB1_11	AA_DRB1_.25	2207.83	1.22E-463	15	16646.7
AA_DRB1_67	AA_DRB1_37	AA_DRB1_13	AA_DRB1_.17	2207.69	1.92E-461	17	16650.9
AA_DRB1_67	AA_DRB1_57	AA_DRB1_37	AA_DRB1_31	2207.66	1.03E-464	14	16644.9
AA_DRB1_181	AA_DRB1_180	AA_DRB1_67	AA_DRB1_13	2207.49	8.5E-466	13	16643.1
AA_DRB1_67	AA_DRB1_58	AA_DRB1_30	AA_DRB1_.16	2207.45	8.66E-466	13	16643.1
AA_DRB1_181	AA_DRB1_67	AA_DRB1_33	AA_DRB1_13	2207.44	8.68E-466	13	16643.1
AA_DRB1_181	AA_DRB1_67	AA_DRB1_25	AA_DRB1_13	2207.44	8.68E-466	13	16643.1
AA_DRB1_233	AA_DRB1_181	AA_DRB1_67	AA_DRB1_11	2207.44	1.48E-463	15	16647.1
AA_DRB1_140	AA_DRB1_96	AA_DRB1_74	AA_DRB1_67	2207.42	1.16E-464	14	16645.1
AA_DRB1_231	AA_DRB1_181	AA_DRB1_67	AA_DRB1_13	2207.38	1.19E-464	14	16645.2
AA_DRB1_96	AA_DRB1_74	AA_DRB1_67	AA_DRB1_16	2207.37	1.2E-464	14	16645.2
AA_DRB1_142	AA_DRB1_67	AA_DRB1_57	AA_DRB1_37	2207.21	9.74E-466	13	16643.4
AA_DRB1_133	AA_DRB1_67	AA_DRB1_57	AA_DRB1_37	2207.21	9.74E-466	13	16643.4
AA_DRB1_96	AA_DRB1_74	AA_DRB1_67	AA_DRB1_33	2207.17	9.95E-466	13	16643.4
AA_DRB1_180	AA_DRB1_96	AA_DRB1_67	AA_DRB1_13	2207.08	1.38E-464	14	16645.5
AA_DRB1_180	AA_DRB1_67	AA_DRB1_37	AA_DRB1_11	2207.04	2.22E-462	16	16649.5
AA_DRB1_181	AA_DRB1_67	AA_DRB1_16	AA_DRB1_11	2207.03	1.42E-464	14	16645.5
AA_DRB1_71	AA_DRB1_57	AA_DRB1_37	AA_DRB1_13	2206.94	3.62E-459	19	16655.6
AA_DRB1_96	AA_DRB1_74	AA_DRB1_67	AA_DRB1_38	2206.88	1.53E-464	14	16645.7
AA_DRB1_181	AA_DRB1_104	AA_DRB1_67	AA_DRB1_13	2206.84	1.17E-465	13	16643.7
AA_DRB1_181	AA_DRB1_98	AA_DRB1_67	AA_DRB1_13	2206.84	1.17E-465	13	16643.7
AA_DRB1_67	AA_DRB1_57	AA_DRB1_13	AA_DRB1_.1	2206.84	2.46E-462	16	16649.7
AA_DRB1_181	AA_DRB1_67	AA_DRB1_13	AA_DRB1_4	2206.76	1.62E-464	14	16645.8
AA_DRB1_181	AA_DRB1_78	AA_DRB1_67	AA_DRB1_13	2206.75	1.23E-465	13	16643.8
AA_DRB1_142	AA_DRB1_96	AA_DRB1_74	AA_DRB1_67	2206.73	1.24E-465	13	16643.8
AA_DRB1_133	AA_DRB1_96	AA_DRB1_74	AA_DRB1_67	2206.73	1.24E-465	13	16643.8
AA_DRB1_120	AA_DRB1_96	AA_DRB1_74	AA_DRB1_67	2206.73	1.24E-465	13	16643.8
AA_DRB1_181	AA_DRB1_67	AA_DRB1_11	AA_DRB1_.24	2206.71	2.13E-463	15	16647.9
AA_DRB1_180	AA_DRB1_104	AA_DRB1_71	AA_DRB1_67	2206.7	4.11E-469	10	16637.9
AA_DRB1_180	AA_DRB1_98	AA_DRB1_71	AA_DRB1_67	2206.7	4.11E-469	10	16637.9
AA_DRB1_181	AA_DRB1_120	AA_DRB1_67	AA_DRB1_13	2206.68	1.27E-465	13	16643.9
AA_DRB1_181	AA_DRB1_149	AA_DRB1_67	AA_DRB1_13	2206.68	1.27E-465	13	16643.9
AA_DRB1_181	AA_DRB1_140	AA_DRB1_67	AA_DRB1_13	2206.68	1.69E-464	14	16645.9
AA_DRB1_181	AA_DRB1_67	AA_DRB1_14	AA_DRB1_13	2206.68	9.16E-467	12	16641.9
AA_DRB1_120	AA_DRB1_74	AA_DRB1_58	AA_DRB1_.1	2206.64	6.45E-468	11	16639.9
AA_DRB1_180	AA_DRB1_67	AA_DRB1_13	AA_DRB1_11	2206.53	1.81E-464	14	16646
AA_DRB1_180	AA_DRB1_67	AA_DRB1_13	AA_DRB1_9	2206.53	1.81E-464	14	16646
AA_DRB1_96	AA_DRB1_74	AA_DRB1_67	AA_DRB1_47	2206.49	1.39E-465	13	16644.1
AA_DRB1_67	AA_DRB1_57	AA_DRB1_32	AA_DRB1_11	2206.44	1.9E-464	14	16646.1
AA_DRB1_70	AA_DRB1_67	AA_DRB1_57	AA_DRB1_13	2206.41	3.04E-462	16	16650.2
AA_DRB1_181	AA_DRB1_67	AA_DRB1_57	AA_DRB1_11	2206.34	3.14E-462	16	16650.2
AA_DRB1_180	AA_DRB1_67	AA_DRB1_11	AA_DRB1_.25	2206.2	2.14E-464	14	16646.4
AA_DRB1_233	AA_DRB1_67	AA_DRB1_37	AA_DRB1_11	2206.17	4.1E-461	17	16652.4
AA_DRB1_181	AA_DRB1_120	AA_DRB1_71	AA_DRB1_67	2206.16	8.2E-468	11	16640.4
AA_DRB1_70	AA_DRB1_67	AA_DRB1_37	AA_DRB1_13	2206.15	4.14E-461	17	16652.4
AA_DRB1_67	AA_DRB1_32	AA_DRB1_13	AA_DRB1_.17	2206.14	1.66E-465	13	16644.4
AA_DRB1_120	AA_DRB1_74	AA_DRB1_71	AA_DRB1_58	2206.09	1.23E-466	12	16642.5
AA_DRB1_233	AA_DRB1_67	AA_DRB1_37	AA_DRB1_13	2206.08	4.27E-461	17	16652.5
AA_DRB1_74	AA_DRB1_32	AA_DRB1_11	AA_DRB1_.1	2206.03	2.97E-463	15	16648.5
AA_DRB1_67	AA_DRB1_57	AA_DRB1_37	AA_DRB1_26	2206.01	3E-463	15	16648.6
AA_DRB1_67	AA_DRB1_58	AA_DRB1_37	AA_DRB1_11	2205.98	3.77E-462	16	16650.6
AA_DRB1_67	AA_DRB1_37	AA_DRB1_26	AA_DRB1_.25	2205.75	2.68E-464	14	16646.8
AA_DRB1_180	AA_DRB1_78	AA_DRB1_71	AA_DRB1_67	2205.67	6.85E-469	10	16638.9
AA_DRB1_181	AA_DRB1_67	AA_DRB1_11	AA_DRB1_.17	2205.64	2.83E-464	14	16646.9
AA_DRB1_96	AA_DRB1_74	AA_DRB1_73	AA_DRB1_67	2205.6	2.17E-465	13	16645
AA_DRB1_233	AA_DRB1_180	AA_DRB1_67	AA_DRB1_11	2205.53	2.99E-464	14	16647
AA_DRB1_67	AA_DRB1_37	AA_DRB1_11	AA_DRB1_.25	2205.52	5.63E-461	17	16653
AA_DRB1_181	AA_DRB1_67	AA_DRB1_60	AA_DRB1_11	2205.51	3.86E-463	15	16649.1
AA_DRB1_189	AA_DRB1_181	AA_DRB1_67	AA_DRB1_11	2205.43	3.14E-464	14	16647.1
AA_DRB1_180	AA_DRB1_74	AA_DRB1_71	AA_DRB1_30	2205.43	4.96E-462	16	16651.1
AA_DRB1_180	AA_DRB1_67	AA_DRB1_16	AA_DRB1_11	2205.3	2.52E-465	13	16645.3
AA_DRB1_180	AA_DRB1_71	AA_DRB1_67	AA_DRB1_4	2205.28	1.27E-467	11	16641.3
AA_DRB1_67	AA_DRB1_26	AA_DRB1_13	AA_DRB1_.17	2205.21	4.48E-463	15	16649.4
AA_DRB1_233	AA_DRB1_104	AA_DRB1_71	AA_DRB1_67	2205.15	1.36E-467	11	16641.4
AA_DRB1_233	AA_DRB1_98	AA_DRB1_71	AA_DRB1_67	2205.15	1.36E-467	11	16641.4
AA_DRB1_96	AA_DRB1_74	AA_DRB1_67	AA_DRB1_25	2205.13	2.74E-465	13	16645.4
AA_DRB1_181	AA_DRB1_67	AA_DRB1_32	AA_DRB1_11	2205.04	2.86E-465	13	16645.5
AA_DRB1_181	AA_DRB1_67	AA_DRB1_11	AA_DRB1_.16	2204.99	4.99E-463	15	16649.6
AA_DRB1_67	AA_DRB1_37	AA_DRB1_30	AA_DRB1_.25	2204.94	6.32E-462	16	16651.6
AA_DRB1_74	AA_DRB1_67	AA_DRB1_37	AA_DRB1_.25	2204.81	6.72E-462	16	16651.8
AA_DRB1_96	AA_DRB1_74	AA_DRB1_67	AA_DRB1_14	2204.8	3.24E-465	13	16645.8
AA_DRB1_181	AA_DRB1_140	AA_DRB1_67	AA_DRB1_11	2204.8	4.3E-464	14	16647.8
AA_DRB1_74	AA_DRB1_67	AA_DRB1_47	AA_DRB1_13	2204.77	5.56E-463	15	16649.8
AA_DRB1_180	AA_DRB1_67	AA_DRB1_11	AA_DRB1_.24	2204.66	4.6E-464	14	16647.9
AA_DRB1_96	AA_DRB1_77	AA_DRB1_74	AA_DRB1_67	2204.64	2.52E-466	12	16643.9
AA_DRB1_180	AA_DRB1_67	AA_DRB1_57	AA_DRB1_11	2204.64	5.93E-463	15	16649.9
AA_DRB1_96	AA_DRB1_67	AA_DRB1_58	AA_DRB1_13	2204.46	6.49E-463	15	16650.1
AA_DRB1_180	AA_DRB1_71	AA_DRB1_67	AA_DRB1_14	2204.34	1.33E-468	10	16640.2
AA_DRB1_96	AA_DRB1_67	AA_DRB1_37	AA_DRB1_.25	2204.27	7.14E-463	15	16650.3
AA_DRB1_180	AA_DRB1_73	AA_DRB1_71	AA_DRB1_67	2204.26	1.39E-468	10	16640.3
AA_DRB1_233	AA_DRB1_67	AA_DRB1_58	AA_DRB1_11	2204.25	5.63E-464	14	16648.3
AA_DRB1_71	AA_DRB1_67	AA_DRB1_26	AA_DRB1_13	2204.25	8.89E-462	16	16652.3
AA_DRB1_180	AA_DRB1_140	AA_DRB1_67	AA_DRB1_11	2204.23	4.29E-465	13	16646.3
AA_DRB1_71	AA_DRB1_67	AA_DRB1_60	AA_DRB1_13	2204.22	9.04E-462	16	16652.3
AA_DRB1_180	AA_DRB1_71	AA_DRB1_67	AA_DRB1_25	2204.16	1.45E-468	10	16640.4
AA_DRB1_67	AA_DRB1_58	AA_DRB1_47	AA_DRB1_11	2204.08	3.34E-466	12	16644.5
AA_DRB1_181	AA_DRB1_96	AA_DRB1_67	AA_DRB1_.1	2204.07	4.64E-465	13	16646.5
AA_DRB1_180	AA_DRB1_67	AA_DRB1_11	AA_DRB1_.17	2203.92	5.02E-465	13	16646.6
AA_DRB1_67	AA_DRB1_57	AA_DRB1_30	AA_DRB1_13	2203.88	1.47E-459	18	16656.7
AA_DRB1_180	AA_DRB1_67	AA_DRB1_11	AA_DRB1_.16	2203.79	7.09E-464	14	16648.8
AA_DRB1_96	AA_DRB1_67	AA_DRB1_57	AA_DRB1_13	2203.77	1.35E-460	17	16654.8
AA_DRB1_231	AA_DRB1_181	AA_DRB1_67	AA_DRB1_11	2203.73	7.32E-464	14	16648.8
AA_DRB1_74	AA_DRB1_67	AA_DRB1_60	AA_DRB1_13	2203.72	1.38E-460	17	16654.8
AA_DRB1_189	AA_DRB1_180	AA_DRB1_67	AA_DRB1_11	2203.69	5.6E-465	13	16646.9
AA_DRB1_231	AA_DRB1_71	AA_DRB1_37	AA_DRB1_13	2203.68	1.41E-460	17	16654.9
AA_DRB1_67	AA_DRB1_58	AA_DRB1_13	AA_DRB1_11	2203.62	7.72E-464	14	16648.9
AA_DRB1_67	AA_DRB1_58	AA_DRB1_13	AA_DRB1_9	2203.62	7.72E-464	14	16648.9
AA_DRB1_181	AA_DRB1_67	AA_DRB1_30	AA_DRB1_11	2203.6	1.23E-461	16	16653
AA_DRB1_71	AA_DRB1_37	AA_DRB1_13	AA_DRB1_.25	2203.5	1.78E-459	18	16657.1
AA_DRB1_181	AA_DRB1_67	AA_DRB1_30	AA_DRB1_.25	2203.46	8.36E-464	14	16649.1
AA_DRB1_180	AA_DRB1_67	AA_DRB1_32	AA_DRB1_11	2203.46	4.55E-466	12	16645.1
AA_DRB1_67	AA_DRB1_37	AA_DRB1_26	AA_DRB1_.16	2203.42	8.54E-464	14	16649.1
AA_DRB1_181	AA_DRB1_142	AA_DRB1_67	AA_DRB1_11	2203.37	6.59E-465	13	16647.2
AA_DRB1_181	AA_DRB1_133	AA_DRB1_67	AA_DRB1_11	2203.37	6.59E-465	13	16647.2
AA_DRB1_70	AA_DRB1_67	AA_DRB1_38	AA_DRB1_13	2203.37	8.75E-464	14	16649.2
AA_DRB1_181	AA_DRB1_67	AA_DRB1_31	AA_DRB1_11	2203.31	8.99E-464	14	16649.3
AA_DRB1_67	AA_DRB1_37	AA_DRB1_11	AA_DRB1_.24	2203.23	1.76E-460	17	16655.3
AA_DRB1_67	AA_DRB1_37	AA_DRB1_30	AA_DRB1_.24	2203.16	1.53E-461	16	16653.4
AA_DRB1_181	AA_DRB1_96	AA_DRB1_70	AA_DRB1_67	2203.15	7.34E-465	13	16647.4
AA_DRB1_67	AA_DRB1_37	AA_DRB1_30	AA_DRB1_.16	2203.1	1.57E-461	16	16653.5
AA_DRB1_96	AA_DRB1_71	AA_DRB1_67	AA_DRB1_13	2203.1	1.88E-460	17	16655.5
AA_DRB1_180	AA_DRB1_67	AA_DRB1_30	AA_DRB1_.25	2203.07	7.63E-465	13	16647.5
AA_DRB1_180	AA_DRB1_67	AA_DRB1_60	AA_DRB1_11	2203.07	1.02E-463	14	16649.5
AA_DRB1_189	AA_DRB1_67	AA_DRB1_37	AA_DRB1_13	2203	1.66E-461	16	16653.6
AA_DRB1_189	AA_DRB1_67	AA_DRB1_37	AA_DRB1_11	2202.91	1.73E-461	16	16653.7
AA_DRB1_233	AA_DRB1_71	AA_DRB1_67	AA_DRB1_37	2202.88	1.43E-462	15	16651.7
AA_DRB1_233	AA_DRB1_74	AA_DRB1_67	AA_DRB1_30	2202.84	1.79E-461	16	16653.7
AA_DRB1_77	AA_DRB1_67	AA_DRB1_57	AA_DRB1_13	2202.73	1.2E-463	14	16649.8
AA_DRB1_71	AA_DRB1_37	AA_DRB1_30	AA_DRB1_13	2202.69	3.25E-457	20	16661.9
AA_DRB1_74	AA_DRB1_67	AA_DRB1_37	AA_DRB1_.16	2202.68	1.94E-461	16	16653.9
AA_DRB1_233	AA_DRB1_74	AA_DRB1_67	AA_DRB1_13	2202.65	2.35E-460	17	16655.9
AA_DRB1_73	AA_DRB1_67	AA_DRB1_57	AA_DRB1_13	2202.59	1.29E-463	14	16650
AA_DRB1_67	AA_DRB1_37	AA_DRB1_11	AA_DRB1_.16	2202.53	2.49E-460	17	16656
AA_DRB1_71	AA_DRB1_37	AA_DRB1_13	AA_DRB1_.16	2202.5	2.93E-459	18	16658.1
AA_DRB1_181	AA_DRB1_67	AA_DRB1_30	AA_DRB1_.16	2202.49	1.35E-463	14	16650.1
AA_DRB1_67	AA_DRB1_37	AA_DRB1_11	AA_DRB1_.1	2202.48	2.55E-460	17	16656.1
AA_DRB1_74	AA_DRB1_58	AA_DRB1_37	AA_DRB1_.1	2202.38	1.83E-462	15	16652.2
AA_DRB1_189	AA_DRB1_67	AA_DRB1_37	AA_DRB1_30	2202.3	1.9E-462	15	16652.3
AA_DRB1_67	AA_DRB1_58	AA_DRB1_16	AA_DRB1_11	2202.26	1.15E-464	13	16648.3
AA_DRB1_74	AA_DRB1_37	AA_DRB1_13	AA_DRB1_.1	2202.21	3.79E-458	19	16660.4
AA_DRB1_67	AA_DRB1_37	AA_DRB1_11	AA_DRB1_.17	2202.19	2.47E-461	16	16654.4
AA_DRB1_74	AA_DRB1_67	AA_DRB1_30	AA_DRB1_.25	2202.17	2.5E-461	16	16654.4
AA_DRB1_180	AA_DRB1_67	AA_DRB1_30	AA_DRB1_.16	2202.14	1.21E-464	13	16648.4
AA_DRB1_181	AA_DRB1_67	AA_DRB1_11	AA_DRB1_10	2202.08	1.25E-464	13	16648.5
AA_DRB1_67	AA_DRB1_37	AA_DRB1_30	AA_DRB1_.17	2202.03	2.68E-461	16	16654.5
AA_DRB1_67	AA_DRB1_57	AA_DRB1_26	AA_DRB1_13	2201.88	2.88E-461	16	16654.7
AA_DRB1_67	AA_DRB1_32	AA_DRB1_11	AA_DRB1_.25	2201.85	1.4E-464	13	16648.7
AA_DRB1_181	AA_DRB1_85	AA_DRB1_67	AA_DRB1_11	2201.81	1.43E-464	13	16648.8
AA_DRB1_71	AA_DRB1_37	AA_DRB1_26	AA_DRB1_13	2201.77	4.2E-459	18	16658.8
AA_DRB1_233	AA_DRB1_67	AA_DRB1_32	AA_DRB1_11	2201.73	1.49E-464	13	16648.8
AA_DRB1_86	AA_DRB1_67	AA_DRB1_57	AA_DRB1_13	2201.69	2.01E-463	14	16650.9
AA_DRB1_180	AA_DRB1_142	AA_DRB1_67	AA_DRB1_11	2201.68	1.11E-465	12	16646.9
AA_DRB1_180	AA_DRB1_133	AA_DRB1_67	AA_DRB1_11	2201.68	1.11E-465	12	16646.9
AA_DRB1_181	AA_DRB1_67	AA_DRB1_38	AA_DRB1_11	2201.67	2.03E-463	14	16650.9
AA_DRB1_67	AA_DRB1_57	AA_DRB1_13	AA_DRB1_.25	2201.65	3.24E-461	16	16654.9
AA_DRB1_67	AA_DRB1_26	AA_DRB1_13	AA_DRB1_.1	2201.6	2.7E-462	15	16653
AA_DRB1_67	AA_DRB1_37	AA_DRB1_30	AA_DRB1_.1	2201.47	3.55E-461	16	16655.1
AA_DRB1_71	AA_DRB1_67	AA_DRB1_13	AA_DRB1_11	2201.42	3.62E-461	16	16655.1
AA_DRB1_71	AA_DRB1_67	AA_DRB1_13	AA_DRB1_9	2201.42	3.62E-461	16	16655.1
AA_DRB1_67	AA_DRB1_57	AA_DRB1_13	AA_DRB1_11	2201.4	3.67E-461	16	16655.2
AA_DRB1_67	AA_DRB1_57	AA_DRB1_13	AA_DRB1_9	2201.4	3.67E-461	16	16655.2
AA_DRB1_96	AA_DRB1_71	AA_DRB1_37	AA_DRB1_13	2201.36	5.76E-458	19	16661.2
AA_DRB1_96	AA_DRB1_67	AA_DRB1_37	AA_DRB1_.16	2201.35	3.05E-462	15	16653.2
AA_DRB1_140	AA_DRB1_67	AA_DRB1_58	AA_DRB1_11	2201.28	1.87E-464	13	16649.3
AA_DRB1_74	AA_DRB1_67	AA_DRB1_30	AA_DRB1_.16	2201.2	4.06E-461	16	16655.4
AA_DRB1_231	AA_DRB1_180	AA_DRB1_67	AA_DRB1_11	2201.18	1.96E-464	13	16649.4
AA_DRB1_189	AA_DRB1_74	AA_DRB1_67	AA_DRB1_13	2201.14	4.16E-461	16	16655.4
AA_DRB1_181	AA_DRB1_67	AA_DRB1_33	AA_DRB1_11	2201.13	2.01E-464	13	16649.4
AA_DRB1_74	AA_DRB1_71	AA_DRB1_37	AA_DRB1_13	2201.11	7.15E-457	20	16663.5
AA_DRB1_181	AA_DRB1_96	AA_DRB1_67	AA_DRB1_31	2201.06	1.5E-465	12	16647.5
AA_DRB1_180	AA_DRB1_67	AA_DRB1_30	AA_DRB1_.17	2201.03	2.11E-464	13	16649.5
AA_DRB1_180	AA_DRB1_104	AA_DRB1_67	AA_DRB1_11	2201	1.55E-465	12	16647.6
AA_DRB1_180	AA_DRB1_98	AA_DRB1_67	AA_DRB1_11	2201	1.55E-465	12	16647.6
AA_DRB1_231	AA_DRB1_67	AA_DRB1_58	AA_DRB1_11	2200.97	2.17E-464	13	16649.6
AA_DRB1_181	AA_DRB1_96	AA_DRB1_67	AA_DRB1_11	2200.97	4.54E-461	16	16655.6
AA_DRB1_181	AA_DRB1_120	AA_DRB1_67	AA_DRB1_11	2200.96	2.19E-464	13	16649.6
AA_DRB1_85	AA_DRB1_74	AA_DRB1_67	AA_DRB1_13	2200.92	3.78E-462	15	16653.6
AA_DRB1_180	AA_DRB1_67	AA_DRB1_31	AA_DRB1_11	2200.82	2.34E-464	13	16649.7
AA_DRB1_74	AA_DRB1_67	AA_DRB1_13	AA_DRB1_.24	2200.8	5.88E-460	17	16657.8
AA_DRB1_181	AA_DRB1_78	AA_DRB1_67	AA_DRB1_11	2200.74	2.43E-464	13	16649.8
AA_DRB1_67	AA_DRB1_32	AA_DRB1_11	AA_DRB1_.24	2200.73	2.45E-464	13	16649.8
AA_DRB1_70	AA_DRB1_67	AA_DRB1_58	AA_DRB1_11	2200.7	3.29E-463	14	16651.9
AA_DRB1_181	AA_DRB1_149	AA_DRB1_67	AA_DRB1_11	2200.69	2.5E-464	13	16649.9
AA_DRB1_67	AA_DRB1_60	AA_DRB1_13	AA_DRB1_.1	2200.68	4.26E-462	15	16653.9
AA_DRB1_181	AA_DRB1_71	AA_DRB1_37	AA_DRB1_13	2200.63	7.4E-459	18	16659.9
AA_DRB1_189	AA_DRB1_67	AA_DRB1_58	AA_DRB1_11	2200.62	2.59E-464	13	16649.9
AA_DRB1_67	AA_DRB1_57	AA_DRB1_13	AA_DRB1_.16	2200.6	5.44E-461	16	16656
AA_DRB1_180	AA_DRB1_67	AA_DRB1_30	AA_DRB1_11	2200.6	4.44E-462	15	16654
AA_DRB1_181	AA_DRB1_104	AA_DRB1_67	AA_DRB1_11	2200.5	2.75E-464	13	16650.1
AA_DRB1_181	AA_DRB1_98	AA_DRB1_67	AA_DRB1_11	2200.5	2.75E-464	13	16650.1
AA_DRB1_71	AA_DRB1_67	AA_DRB1_16	AA_DRB1_11	2200.46	4.75E-462	15	16654.1
AA_DRB1_180	AA_DRB1_140	AA_DRB1_67	AA_DRB1_30	2200.42	2.06E-465	12	16648.1
AA_DRB1_96	AA_DRB1_67	AA_DRB1_13	AA_DRB1_.1	2200.42	5.96E-461	16	16656.1
AA_DRB1_181	AA_DRB1_67	AA_DRB1_28	AA_DRB1_11	2200.41	4.87E-462	15	16654.2
AA_DRB1_181	AA_DRB1_67	AA_DRB1_25	AA_DRB1_11	2200.39	2.9E-464	13	16650.2
AA_DRB1_142	AA_DRB1_120	AA_DRB1_74	AA_DRB1_67	2200.36	9.65E-468	10	16644.2
AA_DRB1_133	AA_DRB1_120	AA_DRB1_74	AA_DRB1_67	2200.36	9.65E-468	10	16644.2
AA_DRB1_180	AA_DRB1_71	AA_DRB1_37	AA_DRB1_13	2200.31	7.49E-460	17	16658.3
AA_DRB1_67	AA_DRB1_57	AA_DRB1_13	AA_DRB1_.17	2200.17	6.75E-461	16	16656.4
AA_DRB1_67	AA_DRB1_57	AA_DRB1_16	AA_DRB1_11	2200.16	5.52E-462	15	16654.4
AA_DRB1_181	AA_DRB1_67	AA_DRB1_30	AA_DRB1_10	2200.13	3.29E-464	13	16650.4
AA_DRB1_180	AA_DRB1_85	AA_DRB1_67	AA_DRB1_11	2200.12	2.39E-465	12	16648.4
AA_DRB1_71	AA_DRB1_37	AA_DRB1_28	AA_DRB1_13	2200.05	9.87E-459	18	16660.5
AA_DRB1_70	AA_DRB1_67	AA_DRB1_30	AA_DRB1_13	2200.04	8.59E-460	17	16658.5
AA_DRB1_74	AA_DRB1_73	AA_DRB1_67	AA_DRB1_13	2200.02	5.9E-462	15	16654.5
AA_DRB1_74	AA_DRB1_67	AA_DRB1_13	AA_DRB1_12	2200.02	5.9E-462	15	16654.5
AA_DRB1_181	AA_DRB1_67	AA_DRB1_11	AA_DRB1_4	2200.01	3.51E-464	13	16650.6
AA_DRB1_181	AA_DRB1_180	AA_DRB1_67	AA_DRB1_11	2199.98	3.55E-464	13	16650.6
AA_DRB1_71	AA_DRB1_37	AA_DRB1_31	AA_DRB1_13	2199.98	8.86E-460	17	16658.6
AA_DRB1_181	AA_DRB1_96	AA_DRB1_67	AA_DRB1_9	2199.97	3.57E-464	13	16650.6
AA_DRB1_181	AA_DRB1_67	AA_DRB1_14	AA_DRB1_11	2199.94	2.62E-465	12	16648.6
AA_DRB1_181	AA_DRB1_67	AA_DRB1_12	AA_DRB1_11	2199.94	2.62E-465	12	16648.6
AA_DRB1_181	AA_DRB1_67	AA_DRB1_11	AA_DRB1_9	2199.94	2.62E-465	12	16648.6
AA_DRB1_149	AA_DRB1_74	AA_DRB1_67	AA_DRB1_30	2199.92	4.86E-463	14	16652.6
AA_DRB1_67	AA_DRB1_13	AA_DRB1_11	AA_DRB1_.1	2199.85	6.41E-462	15	16654.7
AA_DRB1_67	AA_DRB1_13	AA_DRB1_9	AA_DRB1_.1	2199.85	6.41E-462	15	16654.7
AA_DRB1_120	AA_DRB1_74	AA_DRB1_71	AA_DRB1_37	2199.85	6.42E-462	15	16654.7
AA_DRB1_71	AA_DRB1_37	AA_DRB1_13	AA_DRB1_11	2199.84	1.09E-458	18	16660.7
AA_DRB1_71	AA_DRB1_37	AA_DRB1_13	AA_DRB1_9	2199.84	1.09E-458	18	16660.7
AA_DRB1_189	AA_DRB1_67	AA_DRB1_32	AA_DRB1_30	2199.82	1.93E-466	11	16646.7
AA_DRB1_67	AA_DRB1_57	AA_DRB1_38	AA_DRB1_13	2199.8	6.6E-462	15	16654.8
AA_DRB1_181	AA_DRB1_96	AA_DRB1_67	AA_DRB1_37	2199.75	6.74E-462	15	16654.8
AA_DRB1_67	AA_DRB1_32	AA_DRB1_11	AA_DRB1_.16	2199.73	4.02E-464	13	16650.8
AA_DRB1_67	AA_DRB1_60	AA_DRB1_58	AA_DRB1_11	2199.72	5.36E-463	14	16652.8
AA_DRB1_71	AA_DRB1_67	AA_DRB1_30	AA_DRB1_.25	2199.71	6.9E-462	15	16654.9
AA_DRB1_67	AA_DRB1_57	AA_DRB1_31	AA_DRB1_13	2199.7	6.92E-462	15	16654.9
AA_DRB1_67	AA_DRB1_32	AA_DRB1_30	AA_DRB1_.25	2199.65	3.04E-465	12	16648.9
AA_DRB1_71	AA_DRB1_37	AA_DRB1_16	AA_DRB1_11	2199.6	1.07E-459	17	16659
AA_DRB1_180	AA_DRB1_67	AA_DRB1_38	AA_DRB1_11	2199.56	4.39E-464	13	16651
AA_DRB1_180	AA_DRB1_120	AA_DRB1_67	AA_DRB1_11	2199.55	3.18E-465	12	16649
AA_DRB1_180	AA_DRB1_67	AA_DRB1_11	AA_DRB1_10	2199.55	3.18E-465	12	16649
AA_DRB1_180	AA_DRB1_149	AA_DRB1_67	AA_DRB1_30	2199.47	2.3E-466	11	16647.1
AA_DRB1_180	AA_DRB1_67	AA_DRB1_30	AA_DRB1_10	2199.42	3.4E-465	12	16649.1
AA_DRB1_70	AA_DRB1_67	AA_DRB1_13	AA_DRB1_.25	2199.4	8.05E-462	15	16655.2
AA_DRB1_74	AA_DRB1_67	AA_DRB1_16	AA_DRB1_13	2199.37	8.18E-462	15	16655.2
AA_DRB1_67	AA_DRB1_57	AA_DRB1_13	AA_DRB1_10	2199.36	8.21E-462	15	16655.2
AA_DRB1_180	AA_DRB1_96	AA_DRB1_67	AA_DRB1_11	2199.32	6.56E-463	14	16653.2
AA_DRB1_180	AA_DRB1_149	AA_DRB1_67	AA_DRB1_11	2199.25	3.7E-465	12	16649.3
AA_DRB1_142	AA_DRB1_74	AA_DRB1_67	AA_DRB1_13	2199.24	8.68E-462	15	16655.3
AA_DRB1_133	AA_DRB1_74	AA_DRB1_67	AA_DRB1_13	2199.24	8.68E-462	15	16655.3
AA_DRB1_71	AA_DRB1_37	AA_DRB1_13	AA_DRB1_10	2199.21	1.3E-459	17	16659.4
AA_DRB1_180	AA_DRB1_77	AA_DRB1_67	AA_DRB1_13	2199.2	3.79E-465	12	16649.4
AA_DRB1_180	AA_DRB1_67	AA_DRB1_28	AA_DRB1_11	2199.19	6.97E-463	14	16653.4
AA_DRB1_77	AA_DRB1_67	AA_DRB1_11	AA_DRB1_.1	2199.18	5.29E-464	13	16651.4
AA_DRB1_73	AA_DRB1_67	AA_DRB1_11	AA_DRB1_.1	2199.18	5.29E-464	13	16651.4
AA_DRB1_181	AA_DRB1_96	AA_DRB1_67	AA_DRB1_30	2199.16	9.06E-462	15	16655.4
AA_DRB1_180	AA_DRB1_67	AA_DRB1_33	AA_DRB1_11	2199.16	3.87E-465	12	16649.4
AA_DRB1_71	AA_DRB1_67	AA_DRB1_28	AA_DRB1_13	2199.12	1.14E-460	16	16657.4
AA_DRB1_71	AA_DRB1_60	AA_DRB1_37	AA_DRB1_13	2199.11	1.57E-458	18	16661.5
AA_DRB1_180	AA_DRB1_73	AA_DRB1_67	AA_DRB1_13	2199.08	4.02E-465	12	16649.5
AA_DRB1_180	AA_DRB1_78	AA_DRB1_67	AA_DRB1_11	2199.04	4.11E-465	12	16649.5
AA_DRB1_74	AA_DRB1_67	AA_DRB1_30	AA_DRB1_10	2199.03	9.66E-462	15	16655.5
AA_DRB1_180	AA_DRB1_142	AA_DRB1_74	AA_DRB1_67	2199	2.89E-466	11	16647.6
AA_DRB1_180	AA_DRB1_133	AA_DRB1_74	AA_DRB1_67	2199	2.89E-466	11	16647.6
AA_DRB1_71	AA_DRB1_38	AA_DRB1_37	AA_DRB1_13	2198.93	1.25E-460	16	16657.6
AA_DRB1_74	AA_DRB1_67	AA_DRB1_28	AA_DRB1_13	2198.85	1.55E-459	17	16659.7
AA_DRB1_78	AA_DRB1_74	AA_DRB1_67	AA_DRB1_13	2198.82	1.07E-461	15	16655.7
AA_DRB1_74	AA_DRB1_67	AA_DRB1_13	AA_DRB1_4	2198.8	1.33E-460	16	16657.8
AA_DRB1_181	AA_DRB1_149	AA_DRB1_67	AA_DRB1_30	2198.78	4.68E-465	12	16649.8
AA_DRB1_74	AA_DRB1_67	AA_DRB1_30	AA_DRB1_12	2198.75	8.68E-463	14	16653.8
AA_DRB1_180	AA_DRB1_67	AA_DRB1_25	AA_DRB1_11	2198.7	4.87E-465	12	16649.9
AA_DRB1_67	AA_DRB1_13	AA_DRB1_.1	AA_DRB1_.17	2198.69	6.75E-464	13	16651.9
AA_DRB1_120	AA_DRB1_74	AA_DRB1_37	AA_DRB1_.1	2198.69	8.97E-463	14	16653.9
AA_DRB1_86	AA_DRB1_67	AA_DRB1_11	AA_DRB1_.1	2198.64	6.91E-464	13	16651.9
AA_DRB1_180	AA_DRB1_67	AA_DRB1_30	AA_DRB1_12	2198.64	3.46E-466	11	16647.9
AA_DRB1_67	AA_DRB1_16	AA_DRB1_11	AA_DRB1_.1	2198.59	9.43E-463	14	16654
AA_DRB1_231	AA_DRB1_67	AA_DRB1_57	AA_DRB1_13	2198.56	1.22E-461	15	16656
AA_DRB1_104	AA_DRB1_74	AA_DRB1_67	AA_DRB1_13	2198.56	1.22E-461	15	16656
AA_DRB1_98	AA_DRB1_74	AA_DRB1_67	AA_DRB1_13	2198.56	1.22E-461	15	16656
AA_DRB1_67	AA_DRB1_32	AA_DRB1_30	AA_DRB1_.16	2198.56	5.21E-465	12	16650
AA_DRB1_180	AA_DRB1_142	AA_DRB1_67	AA_DRB1_30	2198.53	3.66E-466	11	16648
AA_DRB1_180	AA_DRB1_133	AA_DRB1_67	AA_DRB1_30	2198.53	3.66E-466	11	16648
AA_DRB1_180	AA_DRB1_67	AA_DRB1_11	AA_DRB1_4	2198.45	5.5E-465	12	16650.1
AA_DRB1_74	AA_DRB1_67	AA_DRB1_26	AA_DRB1_13	2198.44	1.9E-459	17	16660.1
AA_DRB1_67	AA_DRB1_32	AA_DRB1_11	AA_DRB1_.1	2198.39	7.85E-464	13	16652.2
AA_DRB1_71	AA_DRB1_37	AA_DRB1_13	AA_DRB1_4	2198.38	1.95E-459	17	16660.2
AA_DRB1_67	AA_DRB1_57	AA_DRB1_11	AA_DRB1_.1	2198.32	1.69E-460	16	16658.2
AA_DRB1_180	AA_DRB1_67	AA_DRB1_14	AA_DRB1_11	2198.25	4.2E-466	11	16648.3
AA_DRB1_180	AA_DRB1_67	AA_DRB1_12	AA_DRB1_11	2198.25	4.2E-466	11	16648.3
AA_DRB1_180	AA_DRB1_67	AA_DRB1_11	AA_DRB1_9	2198.25	4.2E-466	11	16648.3
AA_DRB1_74	AA_DRB1_67	AA_DRB1_33	AA_DRB1_13	2198.22	1.44E-461	15	16656.3
AA_DRB1_74	AA_DRB1_67	AA_DRB1_25	AA_DRB1_13	2198.22	1.44E-461	15	16656.3
AA_DRB1_74	AA_DRB1_67	AA_DRB1_32	AA_DRB1_13	2198.2	1.46E-461	15	16656.4
AA_DRB1_70	AA_DRB1_67	AA_DRB1_13	AA_DRB1_.16	2198.19	1.47E-461	15	16656.4
AA_DRB1_181	AA_DRB1_67	AA_DRB1_30	AA_DRB1_12	2198.16	6.37E-465	12	16650.4
AA_DRB1_85	AA_DRB1_67	AA_DRB1_58	AA_DRB1_11	2198.14	6.42E-465	12	16650.4
AA_DRB1_180	AA_DRB1_67	AA_DRB1_30	AA_DRB1_9	2198.11	9.01E-464	13	16652.5
AA_DRB1_189	AA_DRB1_67	AA_DRB1_32	AA_DRB1_11	2198.08	6.61E-465	12	16650.5
AA_DRB1_37	AA_DRB1_26	AA_DRB1_13	AA_DRB1_.1	2198.07	2.28E-459	17	16660.5
AA_DRB1_233	AA_DRB1_70	AA_DRB1_67	AA_DRB1_11	2198.02	1.6E-461	15	16656.5
AA_DRB1_67	AA_DRB1_58	AA_DRB1_30	AA_DRB1_11	2197.94	1.66E-461	15	16656.6
AA_DRB1_71	AA_DRB1_67	AA_DRB1_4	AA_DRB1_.24	2197.94	7.11E-465	12	16650.6
AA_DRB1_142	AA_DRB1_67	AA_DRB1_58	AA_DRB1_11	2197.92	7.16E-465	12	16650.6
AA_DRB1_133	AA_DRB1_67	AA_DRB1_58	AA_DRB1_11	2197.92	7.16E-465	12	16650.6
AA_DRB1_71	AA_DRB1_67	AA_DRB1_30	AA_DRB1_.16	2197.88	1.71E-461	15	16656.7
AA_DRB1_96	AA_DRB1_67	AA_DRB1_57	AA_DRB1_32	2197.88	7.31E-465	12	16650.7
AA_DRB1_67	AA_DRB1_26	AA_DRB1_11	AA_DRB1_.1	2197.77	1.81E-461	15	16656.8
AA_DRB1_67	AA_DRB1_32	AA_DRB1_30	AA_DRB1_.17	2197.69	8.03E-465	12	16650.9
AA_DRB1_71	AA_DRB1_67	AA_DRB1_.17	AA_DRB1_.25	2197.69	1.11E-463	13	16652.9
AA_DRB1_67	AA_DRB1_58	AA_DRB1_32	AA_DRB1_11	2197.6	8.42E-465	12	16651
AA_DRB1_85	AA_DRB1_67	AA_DRB1_13	AA_DRB1_.17	2197.57	1.18E-463	13	16653
AA_DRB1_74	AA_DRB1_71	AA_DRB1_57	AA_DRB1_11	2197.52	3.88E-457	19	16665
AA_DRB1_67	AA_DRB1_47	AA_DRB1_30	AA_DRB1_13	2197.49	2.08E-461	15	16657.1
AA_DRB1_67	AA_DRB1_32	AA_DRB1_11	AA_DRB1_.17	2197.47	8.98E-465	12	16651.1
AA_DRB1_149	AA_DRB1_74	AA_DRB1_67	AA_DRB1_13	2197.47	2.1E-461	15	16657.1
AA_DRB1_181	AA_DRB1_71	AA_DRB1_58	AA_DRB1_11	2197.46	2.11E-461	15	16657.1
AA_DRB1_77	AA_DRB1_74	AA_DRB1_67	AA_DRB1_13	2197.44	1.67E-462	14	16655.1
AA_DRB1_74	AA_DRB1_67	AA_DRB1_14	AA_DRB1_13	2197.44	1.67E-462	14	16655.1
AA_DRB1_67	AA_DRB1_32	AA_DRB1_30	AA_DRB1_.24	2197.44	9.12E-465	12	16651.1
AA_DRB1_67	AA_DRB1_32	AA_DRB1_30	AA_DRB1_.1	2197.41	9.22E-465	12	16651.2
AA_DRB1_180	AA_DRB1_96	AA_DRB1_67	AA_DRB1_30	2197.36	1.31E-463	13	16653.2
AA_DRB1_67	AA_DRB1_58	AA_DRB1_31	AA_DRB1_11	2197.26	1.37E-463	13	16653.3
AA_DRB1_67	AA_DRB1_47	AA_DRB1_13	AA_DRB1_.17	2197.25	1.38E-463	13	16653.3
AA_DRB1_140	AA_DRB1_67	AA_DRB1_57	AA_DRB1_13	2197.24	2.35E-461	15	16657.3
AA_DRB1_67	AA_DRB1_26	AA_DRB1_13	AA_DRB1_.25	2197.23	2.36E-461	15	16657.3
AA_DRB1_86	AA_DRB1_67	AA_DRB1_57	AA_DRB1_11	2197.18	1.9E-462	14	16655.4
AA_DRB1_67	AA_DRB1_58	AA_DRB1_30	AA_DRB1_10	2197.16	1.04E-464	12	16651.4
AA_DRB1_78	AA_DRB1_71	AA_DRB1_67	AA_DRB1_.24	2197.14	7.32E-466	11	16649.4
AA_DRB1_71	AA_DRB1_37	AA_DRB1_32	AA_DRB1_13	2197.14	3.05E-460	16	16659.4
AA_DRB1_67	AA_DRB1_28	AA_DRB1_13	AA_DRB1_.1	2197.12	2.49E-461	15	16657.4
AA_DRB1_181	AA_DRB1_96	AA_DRB1_67	AA_DRB1_32	2196.98	7.91E-466	11	16649.6
AA_DRB1_104	AA_DRB1_71	AA_DRB1_67	AA_DRB1_.24	2196.85	8.46E-466	11	16649.7
AA_DRB1_98	AA_DRB1_71	AA_DRB1_67	AA_DRB1_.24	2196.85	8.46E-466	11	16649.7
AA_DRB1_149	AA_DRB1_67	AA_DRB1_58	AA_DRB1_30	2196.82	8.55E-466	11	16649.7
AA_DRB1_86	AA_DRB1_67	AA_DRB1_37	AA_DRB1_13	2196.78	2.96E-461	15	16657.8
AA_DRB1_181	AA_DRB1_74	AA_DRB1_71	AA_DRB1_11	2196.77	5.01E-458	18	16663.8
AA_DRB1_70	AA_DRB1_67	AA_DRB1_13	AA_DRB1_.17	2196.76	2.99E-461	15	16657.8
AA_DRB1_233	AA_DRB1_67	AA_DRB1_11	AA_DRB1_.1	2196.73	3.03E-461	15	16657.8
AA_DRB1_120	AA_DRB1_67	AA_DRB1_57	AA_DRB1_13	2196.68	2.44E-462	14	16655.9
AA_DRB1_181	AA_DRB1_71	AA_DRB1_58	AA_DRB1_13	2196.64	3.16E-461	15	16657.9
AA_DRB1_71	AA_DRB1_67	AA_DRB1_.16	AA_DRB1_.17	2196.62	1.89E-463	13	16653.9
AA_DRB1_78	AA_DRB1_71	AA_DRB1_37	AA_DRB1_13	2196.58	4.02E-460	16	16660
AA_DRB1_67	AA_DRB1_58	AA_DRB1_38	AA_DRB1_11	2196.47	2.04E-463	13	16654.1
AA_DRB1_104	AA_DRB1_71	AA_DRB1_67	AA_DRB1_.25	2196.42	1.05E-465	11	16650.1
AA_DRB1_98	AA_DRB1_71	AA_DRB1_67	AA_DRB1_.25	2196.42	1.05E-465	11	16650.1
AA_DRB1_180	AA_DRB1_71	AA_DRB1_58	AA_DRB1_11	2196.4	2.8E-462	14	16656.2
AA_DRB1_233	AA_DRB1_71	AA_DRB1_32	AA_DRB1_13	2196.33	2.9E-462	14	16656.2
AA_DRB1_231	AA_DRB1_70	AA_DRB1_67	AA_DRB1_13	2196.3	2.94E-462	14	16656.3
AA_DRB1_149	AA_DRB1_67	AA_DRB1_58	AA_DRB1_11	2196.25	1.64E-464	12	16652.3
AA_DRB1_96	AA_DRB1_67	AA_DRB1_58	AA_DRB1_11	2196.23	3.89E-461	15	16658.3
AA_DRB1_74	AA_DRB1_67	AA_DRB1_37	AA_DRB1_30	2196.21	6.63E-458	18	16664.4
AA_DRB1_181	AA_DRB1_96	AA_DRB1_77	AA_DRB1_67	2196.16	1.19E-465	11	16650.4
AA_DRB1_77	AA_DRB1_67	AA_DRB1_13	AA_DRB1_.17	2196.14	2.4E-463	13	16654.4
AA_DRB1_104	AA_DRB1_71	AA_DRB1_37	AA_DRB1_13	2196.09	5.12E-460	16	16660.5
AA_DRB1_98	AA_DRB1_71	AA_DRB1_37	AA_DRB1_13	2196.09	5.12E-460	16	16660.5
AA_DRB1_71	AA_DRB1_67	AA_DRB1_38	AA_DRB1_13	2196.07	4.21E-461	15	16658.5
AA_DRB1_73	AA_DRB1_67	AA_DRB1_13	AA_DRB1_.17	2196.02	2.55E-463	13	16654.5
AA_DRB1_180	AA_DRB1_71	AA_DRB1_58	AA_DRB1_13	2196.02	3.38E-462	14	16656.5
AA_DRB1_74	AA_DRB1_71	AA_DRB1_60	AA_DRB1_11	2196.02	7.3E-458	18	16664.5
AA_DRB1_67	AA_DRB1_37	AA_DRB1_30	AA_DRB1_13	2195.93	8.54E-457	19	16666.6
AA_DRB1_67	AA_DRB1_26	AA_DRB1_13	AA_DRB1_.16	2195.92	4.54E-461	15	16658.7
AA_DRB1_67	AA_DRB1_58	AA_DRB1_28	AA_DRB1_11	2195.91	3.56E-462	14	16656.7
AA_DRB1_104	AA_DRB1_67	AA_DRB1_58	AA_DRB1_11	2195.86	2E-464	12	16652.7
AA_DRB1_98	AA_DRB1_67	AA_DRB1_58	AA_DRB1_11	2195.86	2E-464	12	16652.7
AA_DRB1_104	AA_DRB1_71	AA_DRB1_67	AA_DRB1_.17	2195.83	1.4E-465	11	16650.7
AA_DRB1_98	AA_DRB1_71	AA_DRB1_67	AA_DRB1_.17	2195.83	1.4E-465	11	16650.7
AA_DRB1_67	AA_DRB1_58	AA_DRB1_11	AA_DRB1_10	2195.77	2.09E-464	12	16652.8
AA_DRB1_78	AA_DRB1_67	AA_DRB1_58	AA_DRB1_11	2195.74	2.12E-464	12	16652.8
AA_DRB1_67	AA_DRB1_60	AA_DRB1_13	AA_DRB1_.25	2195.71	5.03E-461	15	16658.9
AA_DRB1_67	AA_DRB1_58	AA_DRB1_33	AA_DRB1_11	2195.71	2.16E-464	12	16652.9
AA_DRB1_120	AA_DRB1_67	AA_DRB1_58	AA_DRB1_11	2195.53	2.36E-464	12	16653
AA_DRB1_67	AA_DRB1_58	AA_DRB1_30	AA_DRB1_12	2195.52	1.63E-465	11	16651
AA_DRB1_181	AA_DRB1_96	AA_DRB1_67	AA_DRB1_58	2195.42	2.49E-464	12	16653.1
AA_DRB1_104	AA_DRB1_71	AA_DRB1_67	AA_DRB1_.16	2195.41	1.73E-465	11	16651.2
AA_DRB1_98	AA_DRB1_71	AA_DRB1_67	AA_DRB1_.16	2195.41	1.73E-465	11	16651.2
AA_DRB1_180	AA_DRB1_74	AA_DRB1_71	AA_DRB1_11	2195.35	8.8E-459	17	16663.2
AA_DRB1_181	AA_DRB1_67	AA_DRB1_31	AA_DRB1_.25	2195.22	1.9E-465	11	16651.3
AA_DRB1_74	AA_DRB1_71	AA_DRB1_58	AA_DRB1_.24	2195.17	5.15E-462	14	16657.4
AA_DRB1_104	AA_DRB1_71	AA_DRB1_67	AA_DRB1_.1	2195.13	1.98E-465	11	16651.4
AA_DRB1_98	AA_DRB1_71	AA_DRB1_67	AA_DRB1_.1	2195.13	1.98E-465	11	16651.4
AA_DRB1_149	AA_DRB1_96	AA_DRB1_67	AA_DRB1_58	2195.04	1.37E-466	10	16649.5
AA_DRB1_104	AA_DRB1_96	AA_DRB1_67	AA_DRB1_58	2195.04	1.37E-466	10	16649.5
AA_DRB1_98	AA_DRB1_96	AA_DRB1_67	AA_DRB1_58	2195.04	1.37E-466	10	16649.5
AA_DRB1_67	AA_DRB1_58	AA_DRB1_25	AA_DRB1_11	2195.03	3.02E-464	12	16653.5
AA_DRB1_70	AA_DRB1_67	AA_DRB1_47	AA_DRB1_13	2195	4.24E-463	13	16655.6
AA_DRB1_96	AA_DRB1_74	AA_DRB1_71	AA_DRB1_32	2194.93	5.81E-462	14	16657.6
AA_DRB1_67	AA_DRB1_58	AA_DRB1_11	AA_DRB1_4	2194.92	3.19E-464	12	16653.6
AA_DRB1_67	AA_DRB1_57	AA_DRB1_37	AA_DRB1_28	2194.8	7.92E-461	15	16659.8
AA_DRB1_181	AA_DRB1_96	AA_DRB1_67	AA_DRB1_14	2194.77	2.38E-465	11	16651.8
AA_DRB1_140	AA_DRB1_71	AA_DRB1_37	AA_DRB1_13	2194.69	1.22E-458	17	16663.9
AA_DRB1_96	AA_DRB1_67	AA_DRB1_58	AA_DRB1_10	2194.66	2.51E-465	11	16651.9
AA_DRB1_181	AA_DRB1_96	AA_DRB1_67	AA_DRB1_25	2194.64	2.53E-465	11	16651.9
AA_DRB1_67	AA_DRB1_58	AA_DRB1_14	AA_DRB1_11	2194.61	2.57E-465	11	16652
AA_DRB1_67	AA_DRB1_58	AA_DRB1_12	AA_DRB1_11	2194.61	2.57E-465	11	16652
AA_DRB1_67	AA_DRB1_58	AA_DRB1_11	AA_DRB1_9	2194.61	2.57E-465	11	16652
AA_DRB1_96	AA_DRB1_67	AA_DRB1_26	AA_DRB1_13	2194.58	1.09E-459	16	16662
AA_DRB1_96	AA_DRB1_67	AA_DRB1_58	AA_DRB1_30	2194.56	7E-462	14	16658
AA_DRB1_120	AA_DRB1_74	AA_DRB1_67	AA_DRB1_37	2194.45	7.38E-462	14	16658.1
AA_DRB1_231	AA_DRB1_67	AA_DRB1_26	AA_DRB1_13	2194.39	7.62E-462	14	16658.2
AA_DRB1_140	AA_DRB1_67	AA_DRB1_37	AA_DRB1_13	2194.34	1.22E-459	16	16662.2
AA_DRB1_181	AA_DRB1_67	AA_DRB1_31	AA_DRB1_.16	2194.34	2.95E-465	11	16652.2
AA_DRB1_233	AA_DRB1_77	AA_DRB1_67	AA_DRB1_11	2194.32	5.95E-463	13	16656.2
AA_DRB1_233	AA_DRB1_73	AA_DRB1_67	AA_DRB1_11	2194.32	5.95E-463	13	16656.2
AA_DRB1_67	AA_DRB1_60	AA_DRB1_13	AA_DRB1_.16	2194.31	1.01E-460	15	16660.3
AA_DRB1_67	AA_DRB1_58	AA_DRB1_28	AA_DRB1_13	2194.3	7.95E-462	14	16658.3
AA_DRB1_180	AA_DRB1_67	AA_DRB1_57	AA_DRB1_13	2194.28	1.03E-460	15	16660.3
AA_DRB1_120	AA_DRB1_71	AA_DRB1_37	AA_DRB1_13	2194.24	1.29E-459	16	16662.3
AA_DRB1_67	AA_DRB1_57	AA_DRB1_47	AA_DRB1_11	2194.23	8.22E-462	14	16658.3
AA_DRB1_67	AA_DRB1_38	AA_DRB1_13	AA_DRB1_.17	2194.2	8.36E-462	14	16658.4
AA_DRB1_67	AA_DRB1_37	AA_DRB1_28	AA_DRB1_13	2194.11	1.63E-458	17	16664.5
AA_DRB1_67	AA_DRB1_30	AA_DRB1_26	AA_DRB1_13	2194.09	1.64E-458	17	16664.5
AA_DRB1_180	AA_DRB1_67	AA_DRB1_60	AA_DRB1_13	2194.06	8.95E-462	14	16658.5
AA_DRB1_180	AA_DRB1_67	AA_DRB1_13	AA_DRB1_.1	2194.04	9.05E-462	14	16658.5
AA_DRB1_96	AA_DRB1_67	AA_DRB1_37	AA_DRB1_13	2193.96	2.02E-457	18	16666.6
AA_DRB1_180	AA_DRB1_67	AA_DRB1_28	AA_DRB1_13	2193.91	9.64E-462	14	16658.7
AA_DRB1_233	AA_DRB1_67	AA_DRB1_26	AA_DRB1_11	2193.78	1.31E-460	15	16660.8
AA_DRB1_233	AA_DRB1_71	AA_DRB1_67	AA_DRB1_.17	2193.74	7.94E-463	13	16656.8
AA_DRB1_74	AA_DRB1_67	AA_DRB1_32	AA_DRB1_30	2193.69	1.08E-461	14	16658.9
AA_DRB1_85	AA_DRB1_67	AA_DRB1_37	AA_DRB1_13	2193.68	1.38E-460	15	16660.9
AA_DRB1_67	AA_DRB1_37	AA_DRB1_13	AA_DRB1_11	2193.65	2.05E-458	17	16664.9
AA_DRB1_67	AA_DRB1_37	AA_DRB1_13	AA_DRB1_9	2193.65	2.05E-458	17	16664.9
AA_DRB1_67	AA_DRB1_30	AA_DRB1_13	AA_DRB1_.25	2193.64	2.06E-458	17	16664.9
AA_DRB1_233	AA_DRB1_67	AA_DRB1_30	AA_DRB1_13	2193.63	2.07E-458	17	16664.9
AA_DRB1_85	AA_DRB1_74	AA_DRB1_71	AA_DRB1_11	2193.51	1.85E-459	16	16663.1
AA_DRB1_67	AA_DRB1_28	AA_DRB1_13	AA_DRB1_.25	2193.43	1.56E-460	15	16661.1
AA_DRB1_181	AA_DRB1_32	AA_DRB1_13	AA_DRB1_.1	2193.43	9.26E-463	13	16657.1
AA_DRB1_233	AA_DRB1_74	AA_DRB1_67	AA_DRB1_37	2193.35	2E-459	16	16663.2
AA_DRB1_96	AA_DRB1_78	AA_DRB1_67	AA_DRB1_58	2193.25	3.34E-466	10	16651.3
AA_DRB1_96	AA_DRB1_67	AA_DRB1_58	AA_DRB1_12	2193.23	3.36E-466	10	16651.3
AA_DRB1_180	AA_DRB1_32	AA_DRB1_13	AA_DRB1_.1	2193.19	7.53E-464	12	16655.4
AA_DRB1_67	AA_DRB1_58	AA_DRB1_57	AA_DRB1_13	2193.19	1.76E-460	15	16661.4
AA_DRB1_67	AA_DRB1_58	AA_DRB1_26	AA_DRB1_13	2193.03	1.49E-461	14	16659.5
AA_DRB1_67	AA_DRB1_38	AA_DRB1_26	AA_DRB1_13	2193.01	1.51E-461	14	16659.6
AA_DRB1_67	AA_DRB1_30	AA_DRB1_13	AA_DRB1_.17	2193	2.83E-458	17	16665.6
AA_DRB1_96	AA_DRB1_67	AA_DRB1_58	AA_DRB1_4	2192.87	6.13E-465	11	16653.7
AA_DRB1_67	AA_DRB1_26	AA_DRB1_13	AA_DRB1_11	2192.83	2.11E-460	15	16661.7
AA_DRB1_67	AA_DRB1_26	AA_DRB1_13	AA_DRB1_9	2192.83	2.11E-460	15	16661.7
AA_DRB1_67	AA_DRB1_30	AA_DRB1_13	AA_DRB1_.24	2192.8	3.13E-458	17	16665.8
AA_DRB1_120	AA_DRB1_67	AA_DRB1_37	AA_DRB1_13	2192.78	2.16E-460	15	16661.8
AA_DRB1_231	AA_DRB1_67	AA_DRB1_37	AA_DRB1_11	2192.76	2.68E-459	16	16663.8
AA_DRB1_67	AA_DRB1_60	AA_DRB1_37	AA_DRB1_13	2192.74	3.21E-458	17	16665.8
AA_DRB1_233	AA_DRB1_67	AA_DRB1_47	AA_DRB1_11	2192.71	1.32E-462	13	16657.9
AA_DRB1_231	AA_DRB1_67	AA_DRB1_37	AA_DRB1_30	2192.63	2.32E-460	15	16661.9
AA_DRB1_233	AA_DRB1_96	AA_DRB1_71	AA_DRB1_67	2192.62	1.84E-461	14	16659.9
AA_DRB1_231	AA_DRB1_67	AA_DRB1_30	AA_DRB1_13	2192.57	2.95E-459	16	16664
AA_DRB1_67	AA_DRB1_57	AA_DRB1_47	AA_DRB1_13	2192.56	1.89E-461	14	16660
AA_DRB1_67	AA_DRB1_47	AA_DRB1_37	AA_DRB1_11	2192.47	2.51E-460	15	16662.1
AA_DRB1_67	AA_DRB1_28	AA_DRB1_13	AA_DRB1_.16	2192.41	2.6E-460	15	16662.2
AA_DRB1_67	AA_DRB1_37	AA_DRB1_16	AA_DRB1_11	2192.41	3.2E-459	16	16664.2
AA_DRB1_67	AA_DRB1_60	AA_DRB1_13	AA_DRB1_.17	2192.4	2.61E-460	15	16662.2
AA_DRB1_181	AA_DRB1_96	AA_DRB1_67	AA_DRB1_.25	2192.38	1.56E-462	13	16658.2
AA_DRB1_233	AA_DRB1_67	AA_DRB1_37	AA_DRB1_30	2192.35	3.29E-459	16	16664.2
AA_DRB1_67	AA_DRB1_37	AA_DRB1_32	AA_DRB1_13	2192.33	2.7E-460	15	16662.2
AA_DRB1_78	AA_DRB1_67	AA_DRB1_37	AA_DRB1_13	2192.3	2.74E-460	15	16662.3
AA_DRB1_181	AA_DRB1_149	AA_DRB1_67	AA_DRB1_31	2192.29	3.35E-467	9	16650.3
AA_DRB1_86	AA_DRB1_67	AA_DRB1_13	AA_DRB1_.17	2192.29	1.63E-462	13	16658.3
AA_DRB1_74	AA_DRB1_58	AA_DRB1_.1	AA_DRB1_.24	2192.2	8.53E-465	11	16654.4
AA_DRB1_181	AA_DRB1_67	AA_DRB1_31	AA_DRB1_10	2192.18	5.69E-466	10	16652.4
AA_DRB1_67	AA_DRB1_37	AA_DRB1_13	AA_DRB1_4	2192.09	3.74E-459	16	16664.5
AA_DRB1_74	AA_DRB1_58	AA_DRB1_33	AA_DRB1_.1	2192.05	9.22E-465	11	16654.5
AA_DRB1_67	AA_DRB1_28	AA_DRB1_13	AA_DRB1_.17	2191.95	3.27E-460	15	16662.6
AA_DRB1_67	AA_DRB1_30	AA_DRB1_13	AA_DRB1_.16	2191.93	4.82E-458	17	16666.6
AA_DRB1_74	AA_DRB1_71	AA_DRB1_58	AA_DRB1_33	2191.92	1.42E-463	12	16656.6
AA_DRB1_96	AA_DRB1_67	AA_DRB1_58	AA_DRB1_.25	2191.88	1.45E-463	12	16656.7
AA_DRB1_67	AA_DRB1_37	AA_DRB1_13	AA_DRB1_10	2191.83	4.25E-459	16	16664.7
AA_DRB1_71	AA_DRB1_70	AA_DRB1_67	AA_DRB1_13	2191.82	4.28E-459	16	16664.7
AA_DRB1_85	AA_DRB1_71	AA_DRB1_32	AA_DRB1_13	2191.78	1.53E-463	12	16656.8
AA_DRB1_104	AA_DRB1_67	AA_DRB1_37	AA_DRB1_13	2191.69	3.71E-460	15	16662.9
AA_DRB1_98	AA_DRB1_67	AA_DRB1_37	AA_DRB1_13	2191.69	3.71E-460	15	16662.9
AA_DRB1_181	AA_DRB1_67	AA_DRB1_31	AA_DRB1_12	2191.63	4.65E-467	9	16650.9
AA_DRB1_181	AA_DRB1_96	AA_DRB1_67	AA_DRB1_.17	2191.55	2.36E-462	13	16659
AA_DRB1_181	AA_DRB1_96	AA_DRB1_67	AA_DRB1_.16	2191.53	2.38E-462	13	16659
AA_DRB1_67	AA_DRB1_38	AA_DRB1_37	AA_DRB1_13	2191.49	4.09E-460	15	16663.1
AA_DRB1_67	AA_DRB1_37	AA_DRB1_31	AA_DRB1_13	2191.4	5.26E-459	16	16665.2
AA_DRB1_142	AA_DRB1_67	AA_DRB1_37	AA_DRB1_13	2191.39	4.3E-460	15	16663.2
AA_DRB1_133	AA_DRB1_67	AA_DRB1_37	AA_DRB1_13	2191.39	4.3E-460	15	16663.2
AA_DRB1_180	AA_DRB1_74	AA_DRB1_71	AA_DRB1_26	2191.33	3.48E-461	14	16661.2
AA_DRB1_71	AA_DRB1_38	AA_DRB1_32	AA_DRB1_13	2191.33	2.63E-462	13	16659.2
AA_DRB1_67	AA_DRB1_57	AA_DRB1_26	AA_DRB1_11	2191.32	5.48E-459	16	16665.2
AA_DRB1_180	AA_DRB1_71	AA_DRB1_70	AA_DRB1_30	2191.28	3.57E-461	14	16661.3
AA_DRB1_180	AA_DRB1_104	AA_DRB1_67	AA_DRB1_13	2191.21	2.03E-463	12	16657.4
AA_DRB1_180	AA_DRB1_98	AA_DRB1_67	AA_DRB1_13	2191.21	2.03E-463	12	16657.4
AA_DRB1_181	AA_DRB1_37	AA_DRB1_11	AA_DRB1_.1	2191.19	6.95E-458	17	16667.4
AA_DRB1_231	AA_DRB1_67	AA_DRB1_60	AA_DRB1_13	2191.09	3.93E-461	14	16661.5
AA_DRB1_96	AA_DRB1_74	AA_DRB1_32	AA_DRB1_.1	2191.02	3.07E-462	13	16659.5
AA_DRB1_67	AA_DRB1_60	AA_DRB1_47	AA_DRB1_13	2190.94	3.2E-462	13	16659.6
AA_DRB1_77	AA_DRB1_67	AA_DRB1_57	AA_DRB1_11	2190.85	4.42E-461	14	16661.7
AA_DRB1_73	AA_DRB1_67	AA_DRB1_57	AA_DRB1_11	2190.85	4.42E-461	14	16661.7
AA_DRB1_96	AA_DRB1_74	AA_DRB1_58	AA_DRB1_.1	2190.85	4.43E-461	14	16661.7
AA_DRB1_180	AA_DRB1_78	AA_DRB1_67	AA_DRB1_13	2190.73	2.56E-463	12	16657.8
AA_DRB1_180	AA_DRB1_67	AA_DRB1_13	AA_DRB1_4	2190.67	3.64E-462	13	16659.9
AA_DRB1_233	AA_DRB1_67	AA_DRB1_37	AA_DRB1_26	2190.65	4.88E-461	14	16661.9
AA_DRB1_67	AA_DRB1_37	AA_DRB1_33	AA_DRB1_13	2190.57	6.47E-460	15	16664
AA_DRB1_67	AA_DRB1_37	AA_DRB1_25	AA_DRB1_13	2190.57	6.47E-460	15	16664
AA_DRB1_96	AA_DRB1_67	AA_DRB1_58	AA_DRB1_.16	2190.43	2.98E-463	12	16658.1
AA_DRB1_96	AA_DRB1_74	AA_DRB1_71	AA_DRB1_58	2190.43	6.96E-460	15	16664.1
AA_DRB1_233	AA_DRB1_67	AA_DRB1_57	AA_DRB1_13	2190.35	8.86E-459	16	16666.2
AA_DRB1_181	AA_DRB1_67	AA_DRB1_.1	AA_DRB1_.24	2190.23	1.5E-465	10	16654.3
AA_DRB1_77	AA_DRB1_67	AA_DRB1_30	AA_DRB1_13	2190.17	7.89E-460	15	16664.4
AA_DRB1_73	AA_DRB1_67	AA_DRB1_30	AA_DRB1_13	2190.12	8.1E-460	15	16664.4
AA_DRB1_231	AA_DRB1_181	AA_DRB1_96	AA_DRB1_67	2190.11	3.5E-463	12	16658.5
AA_DRB1_181	AA_DRB1_67	AA_DRB1_33	AA_DRB1_.1	2190.09	1.61E-465	10	16654.5
AA_DRB1_67	AA_DRB1_47	AA_DRB1_11	AA_DRB1_.1	2190.08	4.9E-462	13	16660.5
AA_DRB1_180	AA_DRB1_37	AA_DRB1_11	AA_DRB1_.1	2190.06	1.02E-458	16	16666.5
AA_DRB1_96	AA_DRB1_67	AA_DRB1_47	AA_DRB1_13	2189.89	7.12E-461	14	16662.7
AA_DRB1_67	AA_DRB1_38	AA_DRB1_30	AA_DRB1_13	2189.82	1.16E-458	16	16666.7
AA_DRB1_233	AA_DRB1_67	AA_DRB1_13	AA_DRB1_.17	2189.75	9.72E-460	15	16664.8
AA_DRB1_70	AA_DRB1_67	AA_DRB1_57	AA_DRB1_11	2189.74	1.2E-458	16	16666.8
AA_DRB1_180	AA_DRB1_74	AA_DRB1_71	AA_DRB1_28	2189.74	7.69E-461	14	16662.8
AA_DRB1_231	AA_DRB1_67	AA_DRB1_32	AA_DRB1_11	2189.65	4.39E-463	12	16658.9
AA_DRB1_149	AA_DRB1_67	AA_DRB1_37	AA_DRB1_13	2189.62	1.04E-459	15	16664.9
AA_DRB1_189	AA_DRB1_67	AA_DRB1_30	AA_DRB1_13	2189.48	1.37E-458	16	16667.1
AA_DRB1_67	AA_DRB1_47	AA_DRB1_11	AA_DRB1_.25	2189.44	6.74E-462	13	16661.1
AA_DRB1_142	AA_DRB1_74	AA_DRB1_67	AA_DRB1_.24	2189.26	5.33E-463	12	16659.3
AA_DRB1_133	AA_DRB1_74	AA_DRB1_67	AA_DRB1_.24	2189.26	5.33E-463	12	16659.3
AA_DRB1_67	AA_DRB1_37	AA_DRB1_16	AA_DRB1_13	2189.2	1.28E-459	15	16665.4
AA_DRB1_233	AA_DRB1_70	AA_DRB1_67	AA_DRB1_13	2189.18	1.29E-459	15	16665.4
AA_DRB1_233	AA_DRB1_67	AA_DRB1_32	AA_DRB1_30	2189.17	5.58E-463	12	16659.4
AA_DRB1_67	AA_DRB1_30	AA_DRB1_16	AA_DRB1_.25	2189.15	7.76E-462	13	16661.4
AA_DRB1_231	AA_DRB1_67	AA_DRB1_28	AA_DRB1_13	2189.13	1.04E-460	14	16663.4
AA_DRB1_71	AA_DRB1_32	AA_DRB1_30	AA_DRB1_13	2189.11	1.64E-458	16	16667.5
AA_DRB1_67	AA_DRB1_37	AA_DRB1_13	AA_DRB1_12	2189.11	1.34E-459	15	16665.5
AA_DRB1_71	AA_DRB1_67	AA_DRB1_38	AA_DRB1_.24	2189.1	5.78E-463	12	16659.5
AA_DRB1_71	AA_DRB1_32	AA_DRB1_28	AA_DRB1_13	2189.07	1.07E-460	14	16663.5
AA_DRB1_67	AA_DRB1_37	AA_DRB1_14	AA_DRB1_13	2189.05	1.08E-460	14	16663.5
AA_DRB1_77	AA_DRB1_71	AA_DRB1_67	AA_DRB1_13	2189.04	1.09E-460	14	16663.5
AA_DRB1_233	AA_DRB1_96	AA_DRB1_67	AA_DRB1_13	2188.96	1.77E-458	16	16667.6
AA_DRB1_181	AA_DRB1_96	AA_DRB1_67	AA_DRB1_47	2188.93	4.36E-464	11	16657.6
AA_DRB1_86	AA_DRB1_67	AA_DRB1_30	AA_DRB1_13	2188.92	1.47E-459	15	16665.6
AA_DRB1_73	AA_DRB1_71	AA_DRB1_67	AA_DRB1_13	2188.89	1.17E-460	14	16663.7
AA_DRB1_142	AA_DRB1_104	AA_DRB1_74	AA_DRB1_67	2188.61	3.36E-465	10	16656
AA_DRB1_142	AA_DRB1_98	AA_DRB1_74	AA_DRB1_67	2188.61	3.36E-465	10	16656
AA_DRB1_133	AA_DRB1_104	AA_DRB1_74	AA_DRB1_67	2188.61	3.36E-465	10	16656
AA_DRB1_133	AA_DRB1_98	AA_DRB1_74	AA_DRB1_67	2188.61	3.36E-465	10	16656
AA_DRB1_67	AA_DRB1_38	AA_DRB1_13	AA_DRB1_.1	2188.56	1.38E-460	14	16664
AA_DRB1_233	AA_DRB1_67	AA_DRB1_58	AA_DRB1_30	2188.5	1.07E-461	13	16662.1
AA_DRB1_67	AA_DRB1_47	AA_DRB1_13	AA_DRB1_11	2188.48	1.08E-461	13	16662.1
AA_DRB1_67	AA_DRB1_47	AA_DRB1_13	AA_DRB1_9	2188.48	1.08E-461	13	16662.1
AA_DRB1_67	AA_DRB1_32	AA_DRB1_30	AA_DRB1_13	2188.43	1.88E-459	15	16666.1
AA_DRB1_181	AA_DRB1_140	AA_DRB1_96	AA_DRB1_67	2188.39	8.24E-463	12	16660.2
AA_DRB1_181	AA_DRB1_149	AA_DRB1_96	AA_DRB1_67	2188.39	5.71E-464	11	16658.2
AA_DRB1_181	AA_DRB1_104	AA_DRB1_96	AA_DRB1_67	2188.39	5.71E-464	11	16658.2
AA_DRB1_181	AA_DRB1_98	AA_DRB1_96	AA_DRB1_67	2188.39	5.71E-464	11	16658.2
AA_DRB1_181	AA_DRB1_142	AA_DRB1_96	AA_DRB1_67	2188.39	5.71E-464	11	16658.2
AA_DRB1_181	AA_DRB1_133	AA_DRB1_96	AA_DRB1_67	2188.39	5.71E-464	11	16658.2
AA_DRB1_181	AA_DRB1_120	AA_DRB1_96	AA_DRB1_67	2188.39	5.71E-464	11	16658.2
AA_DRB1_181	AA_DRB1_180	AA_DRB1_67	AA_DRB1_.1	2188.36	3.81E-465	10	16656.2
AA_DRB1_96	AA_DRB1_67	AA_DRB1_30	AA_DRB1_13	2188.34	3.31E-456	18	16672.2
AA_DRB1_67	AA_DRB1_30	AA_DRB1_16	AA_DRB1_.16	2188.32	1.18E-461	13	16662.2
AA_DRB1_189	AA_DRB1_70	AA_DRB1_67	AA_DRB1_11	2188.15	1.69E-460	14	16664.4
AA_DRB1_67	AA_DRB1_47	AA_DRB1_11	AA_DRB1_.24	2188.14	1.29E-461	13	16662.4
AA_DRB1_181	AA_DRB1_96	AA_DRB1_71	AA_DRB1_37	2188.1	2.72E-458	16	16668.5
AA_DRB1_233	AA_DRB1_67	AA_DRB1_57	AA_DRB1_11	2188.09	2.73E-458	16	16668.5
AA_DRB1_70	AA_DRB1_67	AA_DRB1_28	AA_DRB1_13	2188.08	2.23E-459	15	16666.5
AA_DRB1_78	AA_DRB1_67	AA_DRB1_58	AA_DRB1_13	2188.06	9.71E-463	12	16660.5
AA_DRB1_67	AA_DRB1_58	AA_DRB1_13	AA_DRB1_4	2188	1.38E-461	13	16662.6
AA_DRB1_181	AA_DRB1_96	AA_DRB1_67	AA_DRB1_10	2187.96	1.02E-462	12	16660.6
AA_DRB1_233	AA_DRB1_86	AA_DRB1_67	AA_DRB1_11	2187.95	1.42E-461	13	16662.6
AA_DRB1_181	AA_DRB1_96	AA_DRB1_67	AA_DRB1_38	2187.93	1.03E-462	12	16660.6
AA_DRB1_96	AA_DRB1_67	AA_DRB1_60	AA_DRB1_13	2187.9	2.99E-458	16	16668.7
AA_DRB1_77	AA_DRB1_67	AA_DRB1_13	AA_DRB1_.1	2187.88	1.46E-461	13	16662.7
AA_DRB1_74	AA_DRB1_71	AA_DRB1_38	AA_DRB1_11	2187.84	3.67E-457	17	16670.7
AA_DRB1_67	AA_DRB1_60	AA_DRB1_57	AA_DRB1_13	2187.73	3.27E-458	16	16668.8
AA_DRB1_96	AA_DRB1_67	AA_DRB1_38	AA_DRB1_13	2187.72	2.67E-459	15	16666.8
AA_DRB1_73	AA_DRB1_67	AA_DRB1_13	AA_DRB1_.1	2187.72	1.59E-461	13	16662.8
AA_DRB1_233	AA_DRB1_74	AA_DRB1_71	AA_DRB1_11	2187.52	4.95E-456	18	16673
AA_DRB1_180	AA_DRB1_74	AA_DRB1_67	AA_DRB1_10	2187.48	1.29E-462	12	16661.1
AA_DRB1_67	AA_DRB1_57	AA_DRB1_28	AA_DRB1_13	2187.48	3.7E-458	16	16669.1
AA_DRB1_181	AA_DRB1_96	AA_DRB1_67	AA_DRB1_12	2187.45	9.12E-464	11	16659.1
AA_DRB1_67	AA_DRB1_60	AA_DRB1_58	AA_DRB1_13	2187.38	2.48E-460	14	16665.2
AA_DRB1_67	AA_DRB1_60	AA_DRB1_30	AA_DRB1_13	2187.36	4.65E-457	17	16671.2
AA_DRB1_67	AA_DRB1_60	AA_DRB1_26	AA_DRB1_13	2187.36	3.19E-459	15	16667.2
AA_DRB1_74	AA_DRB1_71	AA_DRB1_30	AA_DRB1_13	2187.36	6.53E-454	20	16677.2
AA_DRB1_233	AA_DRB1_74	AA_DRB1_67	AA_DRB1_31	2187.29	1.96E-461	13	16663.3
AA_DRB1_85	AA_DRB1_67	AA_DRB1_30	AA_DRB1_13	2187.26	3.36E-459	15	16667.3
AA_DRB1_181	AA_DRB1_96	AA_DRB1_78	AA_DRB1_67	2187.22	1.02E-463	11	16659.3
AA_DRB1_67	AA_DRB1_47	AA_DRB1_16	AA_DRB1_11	2187.21	1.48E-462	12	16661.4
AA_DRB1_233	AA_DRB1_67	AA_DRB1_13	AA_DRB1_11	2187.18	3.5E-459	15	16667.4
AA_DRB1_233	AA_DRB1_67	AA_DRB1_13	AA_DRB1_9	2187.18	3.5E-459	15	16667.4
AA_DRB1_67	AA_DRB1_47	AA_DRB1_11	AA_DRB1_.16	2187.17	2.08E-461	13	16663.4
AA_DRB1_181	AA_DRB1_96	AA_DRB1_86	AA_DRB1_67	2187.16	1.05E-463	11	16659.4
AA_DRB1_74	AA_DRB1_71	AA_DRB1_30	AA_DRB1_11	2187.15	6.66E-455	19	16675.4
AA_DRB1_85	AA_DRB1_70	AA_DRB1_67	AA_DRB1_13	2187.12	2.13E-461	13	16663.4
AA_DRB1_78	AA_DRB1_71	AA_DRB1_67	AA_DRB1_13	2187.07	2.89E-460	14	16665.5
AA_DRB1_71	AA_DRB1_67	AA_DRB1_14	AA_DRB1_.24	2187.07	1.1E-463	11	16659.5
AA_DRB1_149	AA_DRB1_74	AA_DRB1_67	AA_DRB1_9	2187.06	1.6E-462	12	16661.5
AA_DRB1_189	AA_DRB1_67	AA_DRB1_57	AA_DRB1_13	2187.02	3.77E-459	15	16667.5
AA_DRB1_67	AA_DRB1_47	AA_DRB1_11	AA_DRB1_.17	2186.99	1.65E-462	12	16661.6
AA_DRB1_180	AA_DRB1_149	AA_DRB1_96	AA_DRB1_67	2186.89	4.95E-466	9	16655.7
AA_DRB1_180	AA_DRB1_104	AA_DRB1_96	AA_DRB1_67	2186.89	4.95E-466	9	16655.7
AA_DRB1_180	AA_DRB1_98	AA_DRB1_96	AA_DRB1_67	2186.89	4.95E-466	9	16655.7
AA_DRB1_189	AA_DRB1_67	AA_DRB1_11	AA_DRB1_.1	2186.89	3.17E-460	14	16665.7
AA_DRB1_71	AA_DRB1_57	AA_DRB1_32	AA_DRB1_13	2186.88	4.06E-459	15	16667.7
AA_DRB1_142	AA_DRB1_67	AA_DRB1_57	AA_DRB1_13	2186.87	3.19E-460	14	16665.7
AA_DRB1_133	AA_DRB1_67	AA_DRB1_57	AA_DRB1_13	2186.87	3.19E-460	14	16665.7
AA_DRB1_140	AA_DRB1_67	AA_DRB1_30	AA_DRB1_13	2186.77	5.27E-458	16	16669.8
AA_DRB1_71	AA_DRB1_67	AA_DRB1_13	AA_DRB1_4	2186.74	4.34E-459	15	16667.8
AA_DRB1_71	AA_DRB1_67	AA_DRB1_47	AA_DRB1_13	2186.71	3.47E-460	14	16665.9
AA_DRB1_71	AA_DRB1_67	AA_DRB1_25	AA_DRB1_.24	2186.67	1.34E-463	11	16659.9
AA_DRB1_181	AA_DRB1_96	AA_DRB1_67	AA_DRB1_4	2186.65	1.96E-462	12	16661.9
AA_DRB1_67	AA_DRB1_57	AA_DRB1_32	AA_DRB1_13	2186.65	3.57E-460	14	16665.9
AA_DRB1_71	AA_DRB1_67	AA_DRB1_37	AA_DRB1_.24	2186.63	4.59E-459	15	16667.9
AA_DRB1_180	AA_DRB1_37	AA_DRB1_30	AA_DRB1_.1	2186.51	4.87E-459	15	16668.1
AA_DRB1_74	AA_DRB1_67	AA_DRB1_10	AA_DRB1_9	2186.51	2.9E-461	13	16664.1
AA_DRB1_181	AA_DRB1_67	AA_DRB1_37	AA_DRB1_30	2186.47	6.11E-458	16	16670.1
AA_DRB1_96	AA_DRB1_85	AA_DRB1_67	AA_DRB1_13	2186.34	4.17E-460	14	16666.2
AA_DRB1_74	AA_DRB1_71	AA_DRB1_13	AA_DRB1_11	2186.22	9.43E-456	18	16674.3
AA_DRB1_74	AA_DRB1_71	AA_DRB1_13	AA_DRB1_9	2186.22	9.43E-456	18	16674.3
AA_DRB1_71	AA_DRB1_32	AA_DRB1_26	AA_DRB1_13	2186.2	4.47E-460	14	16666.4
AA_DRB1_67	AA_DRB1_60	AA_DRB1_47	AA_DRB1_11	2186.19	3.4E-461	13	16664.4
AA_DRB1_233	AA_DRB1_67	AA_DRB1_16	AA_DRB1_11	2186.15	4.58E-460	14	16666.4
AA_DRB1_74	AA_DRB1_71	AA_DRB1_16	AA_DRB1_11	2186.1	8.72E-457	17	16672.5
AA_DRB1_104	AA_DRB1_67	AA_DRB1_58	AA_DRB1_13	2186.08	2.6E-462	12	16662.5
AA_DRB1_98	AA_DRB1_67	AA_DRB1_58	AA_DRB1_13	2186.08	2.6E-462	12	16662.5
AA_DRB1_233	AA_DRB1_67	AA_DRB1_26	AA_DRB1_13	2186.05	6.11E-459	15	16668.5
AA_DRB1_104	AA_DRB1_71	AA_DRB1_67	AA_DRB1_13	2186	4.94E-460	14	16666.6
AA_DRB1_98	AA_DRB1_71	AA_DRB1_67	AA_DRB1_13	2186	4.94E-460	14	16666.6
AA_DRB1_74	AA_DRB1_67	AA_DRB1_12	AA_DRB1_9	2185.94	2.78E-462	12	16662.6
AA_DRB1_74	AA_DRB1_67	AA_DRB1_31	AA_DRB1_.25	2185.88	3.97E-461	13	16664.7
AA_DRB1_180	AA_DRB1_96	AA_DRB1_67	AA_DRB1_10	2185.86	1.33E-464	10	16658.7
AA_DRB1_70	AA_DRB1_67	AA_DRB1_11	AA_DRB1_.25	2185.75	7.09E-459	15	16668.8
AA_DRB1_67	AA_DRB1_38	AA_DRB1_28	AA_DRB1_13	2185.73	5.64E-460	14	16666.8
AA_DRB1_180	AA_DRB1_96	AA_DRB1_67	AA_DRB1_12	2185.68	9.06E-466	9	16656.9
AA_DRB1_96	AA_DRB1_74	AA_DRB1_71	AA_DRB1_13	2185.65	1.4E-454	19	16676.9
AA_DRB1_120	AA_DRB1_74	AA_DRB1_67	AA_DRB1_.17	2185.63	3.25E-462	12	16662.9
AA_DRB1_67	AA_DRB1_57	AA_DRB1_11	AA_DRB1_.25	2185.54	9.67E-458	16	16671
AA_DRB1_67	AA_DRB1_57	AA_DRB1_13	AA_DRB1_4	2185.54	7.89E-459	15	16669
AA_DRB1_78	AA_DRB1_67	AA_DRB1_57	AA_DRB1_13	2185.54	6.21E-460	14	16667
AA_DRB1_67	AA_DRB1_60	AA_DRB1_31	AA_DRB1_13	2185.48	6.39E-460	14	16667.1
AA_DRB1_67	AA_DRB1_57	AA_DRB1_13	AA_DRB1_.24	2185.44	1.02E-457	16	16671.1
AA_DRB1_180	AA_DRB1_96	AA_DRB1_78	AA_DRB1_67	2185.44	1.02E-465	9	16657.1
AA_DRB1_74	AA_DRB1_71	AA_DRB1_30	AA_DRB1_.24	2185.41	1.23E-456	17	16673.2
AA_DRB1_96	AA_DRB1_71	AA_DRB1_67	AA_DRB1_.25	2185.37	6.73E-460	14	16667.2
AA_DRB1_104	AA_DRB1_67	AA_DRB1_57	AA_DRB1_13	2185.37	6.75E-460	14	16667.2
AA_DRB1_98	AA_DRB1_67	AA_DRB1_57	AA_DRB1_13	2185.37	6.75E-460	14	16667.2
AA_DRB1_180	AA_DRB1_70	AA_DRB1_67	AA_DRB1_14	2185.27	1.11E-465	9	16657.3
AA_DRB1_189	AA_DRB1_74	AA_DRB1_71	AA_DRB1_11	2185.24	1.34E-456	17	16673.3
AA_DRB1_96	AA_DRB1_67	AA_DRB1_13	AA_DRB1_.25	2185.22	1.14E-457	16	16671.3
AA_DRB1_181	AA_DRB1_104	AA_DRB1_67	AA_DRB1_.1	2185.15	1.88E-464	10	16659.4
AA_DRB1_181	AA_DRB1_98	AA_DRB1_67	AA_DRB1_.1	2185.15	1.88E-464	10	16659.4
AA_DRB1_181	AA_DRB1_74	AA_DRB1_71	AA_DRB1_13	2185.15	1.6E-455	18	16675.4
AA_DRB1_181	AA_DRB1_32	AA_DRB1_11	AA_DRB1_.1	2185.14	5.73E-461	13	16665.4
AA_DRB1_180	AA_DRB1_96	AA_DRB1_67	AA_DRB1_4	2185.13	1.91E-464	10	16659.4
AA_DRB1_189	AA_DRB1_77	AA_DRB1_67	AA_DRB1_11	2185.13	4.18E-462	12	16663.4
AA_DRB1_189	AA_DRB1_73	AA_DRB1_67	AA_DRB1_11	2185.13	4.18E-462	12	16663.4
AA_DRB1_180	AA_DRB1_70	AA_DRB1_67	AA_DRB1_25	2185.08	1.22E-465	9	16657.5
AA_DRB1_67	AA_DRB1_16	AA_DRB1_11	AA_DRB1_.25	2184.98	8.19E-460	14	16667.6
AA_DRB1_67	AA_DRB1_60	AA_DRB1_13	AA_DRB1_11	2184.94	1.06E-458	15	16669.6
AA_DRB1_67	AA_DRB1_60	AA_DRB1_13	AA_DRB1_9	2184.94	1.06E-458	15	16669.6
AA_DRB1_67	AA_DRB1_60	AA_DRB1_13	AA_DRB1_10	2184.94	8.37E-460	14	16667.6
AA_DRB1_180	AA_DRB1_74	AA_DRB1_71	AA_DRB1_13	2184.91	1.57E-456	17	16673.7
AA_DRB1_74	AA_DRB1_71	AA_DRB1_33	AA_DRB1_30	2184.9	1.08E-458	15	16669.7
AA_DRB1_231	AA_DRB1_67	AA_DRB1_32	AA_DRB1_30	2184.9	3.24E-463	11	16661.7
AA_DRB1_77	AA_DRB1_67	AA_DRB1_11	AA_DRB1_.25	2184.86	6.56E-461	13	16665.7
AA_DRB1_73	AA_DRB1_67	AA_DRB1_11	AA_DRB1_.25	2184.86	6.56E-461	13	16665.7
AA_DRB1_181	AA_DRB1_67	AA_DRB1_37	AA_DRB1_26	2184.86	8.67E-460	14	16667.7
AA_DRB1_142	AA_DRB1_74	AA_DRB1_67	AA_DRB1_33	2184.83	2.21E-464	10	16659.7
AA_DRB1_133	AA_DRB1_74	AA_DRB1_67	AA_DRB1_33	2184.83	2.21E-464	10	16659.7
AA_DRB1_233	AA_DRB1_180	AA_DRB1_67	AA_DRB1_30	2184.83	6.67E-461	13	16665.7
AA_DRB1_233	AA_DRB1_71	AA_DRB1_37	AA_DRB1_11	2184.81	1.9E-455	18	16675.8
AA_DRB1_74	AA_DRB1_67	AA_DRB1_31	AA_DRB1_.16	2184.8	6.78E-461	13	16665.8
AA_DRB1_67	AA_DRB1_13	AA_DRB1_11	AA_DRB1_.25	2184.76	9.11E-460	14	16667.8
AA_DRB1_67	AA_DRB1_13	AA_DRB1_9	AA_DRB1_.25	2184.76	9.11E-460	14	16667.8
AA_DRB1_67	AA_DRB1_57	AA_DRB1_16	AA_DRB1_13	2184.76	9.15E-460	14	16667.8
AA_DRB1_233	AA_DRB1_67	AA_DRB1_30	AA_DRB1_16	2184.75	6.93E-461	13	16665.8
AA_DRB1_67	AA_DRB1_57	AA_DRB1_33	AA_DRB1_13	2184.73	9.27E-460	14	16667.8
AA_DRB1_67	AA_DRB1_57	AA_DRB1_25	AA_DRB1_13	2184.73	9.27E-460	14	16667.8
AA_DRB1_70	AA_DRB1_67	AA_DRB1_11	AA_DRB1_.1	2184.72	1.18E-458	15	16669.8
AA_DRB1_67	AA_DRB1_57	AA_DRB1_13	AA_DRB1_12	2184.71	9.37E-460	14	16667.9
AA_DRB1_86	AA_DRB1_67	AA_DRB1_47	AA_DRB1_11	2184.7	3.59E-463	11	16661.9
AA_DRB1_96	AA_DRB1_67	AA_DRB1_13	AA_DRB1_.24	2184.68	1.48E-457	16	16671.9
AA_DRB1_189	AA_DRB1_67	AA_DRB1_26	AA_DRB1_11	2184.68	9.49E-460	14	16667.9
AA_DRB1_231	AA_DRB1_96	AA_DRB1_67	AA_DRB1_13	2184.63	1.24E-458	15	16669.9
AA_DRB1_142	AA_DRB1_67	AA_DRB1_13	AA_DRB1_.17	2184.63	7.39E-461	13	16665.9
AA_DRB1_133	AA_DRB1_67	AA_DRB1_13	AA_DRB1_.17	2184.63	7.39E-461	13	16665.9
AA_DRB1_96	AA_DRB1_67	AA_DRB1_13	AA_DRB1_.17	2184.62	1.53E-457	16	16671.9
AA_DRB1_180	AA_DRB1_71	AA_DRB1_58	AA_DRB1_30	2184.54	7.69E-461	13	16666
AA_DRB1_233	AA_DRB1_71	AA_DRB1_67	AA_DRB1_30	2184.5	1.33E-458	15	16670.1
AA_DRB1_67	AA_DRB1_38	AA_DRB1_13	AA_DRB1_11	2184.48	1.05E-459	14	16668.1
AA_DRB1_67	AA_DRB1_38	AA_DRB1_13	AA_DRB1_9	2184.48	1.05E-459	14	16668.1
AA_DRB1_231	AA_DRB1_70	AA_DRB1_67	AA_DRB1_11	2184.43	1.08E-459	14	16668.1
AA_DRB1_189	AA_DRB1_71	AA_DRB1_32	AA_DRB1_13	2184.43	8.16E-461	13	16666.1
AA_DRB1_70	AA_DRB1_67	AA_DRB1_11	AA_DRB1_.24	2184.42	1.37E-458	15	16670.1
AA_DRB1_70	AA_DRB1_67	AA_DRB1_11	AA_DRB1_.17	2184.42	1.08E-459	14	16668.1
AA_DRB1_67	AA_DRB1_38	AA_DRB1_16	AA_DRB1_11	2184.42	8.18E-461	13	16666.1
AA_DRB1_67	AA_DRB1_13	AA_DRB1_11	AA_DRB1_.24	2184.4	1.39E-458	15	16670.2
AA_DRB1_67	AA_DRB1_13	AA_DRB1_9	AA_DRB1_.24	2184.4	1.39E-458	15	16670.2
AA_DRB1_231	AA_DRB1_67	AA_DRB1_11	AA_DRB1_.1	2184.39	1.1E-459	14	16668.2
AA_DRB1_67	AA_DRB1_13	AA_DRB1_.17	AA_DRB1_.25	2184.39	1.4E-458	15	16670.2
AA_DRB1_67	AA_DRB1_13	AA_DRB1_.16	AA_DRB1_.17	2184.38	1.4E-458	15	16670.2
AA_DRB1_67	AA_DRB1_13	AA_DRB1_4	AA_DRB1_.1	2184.35	1.12E-459	14	16668.2
AA_DRB1_180	AA_DRB1_67	AA_DRB1_14	AA_DRB1_.1	2184.34	1.76E-465	9	16658.2
AA_DRB1_78	AA_DRB1_67	AA_DRB1_13	AA_DRB1_.25	2184.32	8.59E-461	13	16666.2
AA_DRB1_67	AA_DRB1_13	AA_DRB1_4	AA_DRB1_.25	2184.28	1.16E-459	14	16668.3
AA_DRB1_85	AA_DRB1_67	AA_DRB1_13	AA_DRB1_11	2184.25	8.91E-461	13	16666.3
AA_DRB1_85	AA_DRB1_67	AA_DRB1_13	AA_DRB1_9	2184.25	8.91E-461	13	16666.3
AA_DRB1_85	AA_DRB1_67	AA_DRB1_57	AA_DRB1_13	2184.23	1.19E-459	14	16668.3
AA_DRB1_67	AA_DRB1_30	AA_DRB1_28	AA_DRB1_13	2184.22	2.22E-456	17	16674.3
AA_DRB1_67	AA_DRB1_60	AA_DRB1_38	AA_DRB1_13	2184.21	1.2E-459	14	16668.4
AA_DRB1_78	AA_DRB1_67	AA_DRB1_13	AA_DRB1_.1	2184.2	9.12E-461	13	16666.4
AA_DRB1_140	AA_DRB1_67	AA_DRB1_11	AA_DRB1_.1	2184.16	1.23E-459	14	16668.4
AA_DRB1_77	AA_DRB1_67	AA_DRB1_60	AA_DRB1_13	2184.16	9.32E-461	13	16666.4
AA_DRB1_231	AA_DRB1_67	AA_DRB1_47	AA_DRB1_11	2184.14	6.83E-462	12	16664.4
AA_DRB1_180	AA_DRB1_67	AA_DRB1_47	AA_DRB1_13	2184.08	7.04E-462	12	16664.5
AA_DRB1_73	AA_DRB1_67	AA_DRB1_60	AA_DRB1_13	2184.07	9.73E-461	13	16666.5
AA_DRB1_67	AA_DRB1_57	AA_DRB1_11	AA_DRB1_.24	2184.06	2.02E-457	16	16672.5
AA_DRB1_149	AA_DRB1_67	AA_DRB1_57	AA_DRB1_13	2184.03	1.31E-459	14	16668.5
AA_DRB1_70	AA_DRB1_67	AA_DRB1_13	AA_DRB1_.24	2184.02	1.68E-458	15	16670.5
AA_DRB1_78	AA_DRB1_67	AA_DRB1_38	AA_DRB1_13	2184	7.32E-462	12	16664.6
AA_DRB1_67	AA_DRB1_38	AA_DRB1_13	AA_DRB1_4	2183.93	1.04E-460	13	16666.6
AA_DRB1_189	AA_DRB1_67	AA_DRB1_13	AA_DRB1_.17	2183.89	1.41E-459	14	16668.7
AA_DRB1_104	AA_DRB1_74	AA_DRB1_67	AA_DRB1_37	2183.87	1.42E-459	14	16668.7
AA_DRB1_98	AA_DRB1_74	AA_DRB1_67	AA_DRB1_37	2183.87	1.42E-459	14	16668.7
AA_DRB1_67	AA_DRB1_57	AA_DRB1_14	AA_DRB1_13	2183.86	1.08E-460	13	16666.7
AA_DRB1_96	AA_DRB1_67	AA_DRB1_13	AA_DRB1_.16	2183.83	2.26E-457	16	16672.7
AA_DRB1_67	AA_DRB1_31	AA_DRB1_30	AA_DRB1_13	2183.82	2.28E-457	16	16672.7
AA_DRB1_67	AA_DRB1_30	AA_DRB1_13	AA_DRB1_11	2183.82	2.28E-457	16	16672.7
AA_DRB1_67	AA_DRB1_30	AA_DRB1_13	AA_DRB1_10	2183.82	2.28E-457	16	16672.7
AA_DRB1_67	AA_DRB1_30	AA_DRB1_13	AA_DRB1_9	2183.82	2.28E-457	16	16672.7
AA_DRB1_67	AA_DRB1_31	AA_DRB1_13	AA_DRB1_.17	2183.8	1.47E-459	14	16668.8
AA_DRB1_180	AA_DRB1_67	AA_DRB1_38	AA_DRB1_13	2183.8	1.11E-460	13	16666.8
AA_DRB1_67	AA_DRB1_13	AA_DRB1_11	AA_DRB1_.17	2183.8	1.47E-459	14	16668.8
AA_DRB1_67	AA_DRB1_13	AA_DRB1_10	AA_DRB1_.17	2183.8	1.47E-459	14	16668.8
AA_DRB1_67	AA_DRB1_13	AA_DRB1_9	AA_DRB1_.17	2183.8	1.47E-459	14	16668.8
AA_DRB1_67	AA_DRB1_13	AA_DRB1_12	AA_DRB1_.17	2183.8	1.11E-460	13	16666.8
AA_DRB1_67	AA_DRB1_60	AA_DRB1_16	AA_DRB1_11	2183.7	1.55E-459	14	16668.9
AA_DRB1_67	AA_DRB1_16	AA_DRB1_11	AA_DRB1_.24	2183.68	1.56E-459	14	16668.9
AA_DRB1_180	AA_DRB1_67	AA_DRB1_25	AA_DRB1_.1	2183.68	2.45E-465	9	16658.9
AA_DRB1_67	AA_DRB1_60	AA_DRB1_11	AA_DRB1_.1	2183.65	2.02E-458	15	16670.9
AA_DRB1_71	AA_DRB1_67	AA_DRB1_47	AA_DRB1_11	2183.62	1.61E-459	14	16668.9
AA_DRB1_67	AA_DRB1_30	AA_DRB1_16	AA_DRB1_11	2183.6	2.07E-458	15	16671
AA_DRB1_96	AA_DRB1_71	AA_DRB1_67	AA_DRB1_.16	2183.57	1.65E-459	14	16669
AA_DRB1_67	AA_DRB1_13	AA_DRB1_11	AA_DRB1_.16	2183.57	2.1E-458	15	16671
AA_DRB1_67	AA_DRB1_13	AA_DRB1_9	AA_DRB1_.16	2183.57	2.1E-458	15	16671
AA_DRB1_67	AA_DRB1_16	AA_DRB1_13	AA_DRB1_.17	2183.53	1.27E-460	13	16667
AA_DRB1_231	AA_DRB1_71	AA_DRB1_32	AA_DRB1_13	2183.52	1.28E-460	13	16667
AA_DRB1_77	AA_DRB1_67	AA_DRB1_13	AA_DRB1_.25	2183.51	1.28E-460	13	16667.1
AA_DRB1_142	AA_DRB1_67	AA_DRB1_30	AA_DRB1_13	2183.48	2.19E-458	15	16671.1
AA_DRB1_133	AA_DRB1_67	AA_DRB1_30	AA_DRB1_13	2183.48	2.19E-458	15	16671.1
AA_DRB1_104	AA_DRB1_67	AA_DRB1_13	AA_DRB1_.25	2183.48	1.31E-460	13	16667.1
AA_DRB1_98	AA_DRB1_67	AA_DRB1_13	AA_DRB1_.25	2183.48	1.31E-460	13	16667.1
AA_DRB1_96	AA_DRB1_67	AA_DRB1_28	AA_DRB1_13	2183.47	2.7E-457	16	16673.1
AA_DRB1_104	AA_DRB1_67	AA_DRB1_13	AA_DRB1_.1	2183.47	1.31E-460	13	16667.1
AA_DRB1_98	AA_DRB1_67	AA_DRB1_13	AA_DRB1_.1	2183.47	1.31E-460	13	16667.1
AA_DRB1_77	AA_DRB1_67	AA_DRB1_11	AA_DRB1_.24	2183.46	1.32E-460	13	16667.1
AA_DRB1_73	AA_DRB1_67	AA_DRB1_11	AA_DRB1_.24	2183.46	1.32E-460	13	16667.1
AA_DRB1_70	AA_DRB1_67	AA_DRB1_13	AA_DRB1_.1	2183.44	2.24E-458	15	16671.1
AA_DRB1_149	AA_DRB1_74	AA_DRB1_67	AA_DRB1_31	2183.43	6.75E-463	11	16663.1
AA_DRB1_73	AA_DRB1_67	AA_DRB1_13	AA_DRB1_.25	2183.41	1.35E-460	13	16667.2
AA_DRB1_180	AA_DRB1_67	AA_DRB1_13	AA_DRB1_.25	2183.4	1.79E-459	14	16669.2
AA_DRB1_140	AA_DRB1_67	AA_DRB1_13	AA_DRB1_.17	2183.4	1.8E-459	14	16669.2
AA_DRB1_70	AA_DRB1_67	AA_DRB1_11	AA_DRB1_.16	2183.4	2.28E-458	15	16671.2
AA_DRB1_67	AA_DRB1_26	AA_DRB1_11	AA_DRB1_.25	2183.4	2.29E-458	15	16671.2
AA_DRB1_67	AA_DRB1_47	AA_DRB1_28	AA_DRB1_13	2183.4	1.36E-460	13	16667.2
AA_DRB1_74	AA_DRB1_71	AA_DRB1_26	AA_DRB1_11	2183.31	4.01E-455	18	16677.3
AA_DRB1_67	AA_DRB1_33	AA_DRB1_13	AA_DRB1_.17	2183.3	1.43E-460	13	16667.3
AA_DRB1_67	AA_DRB1_25	AA_DRB1_13	AA_DRB1_.17	2183.3	1.43E-460	13	16667.3
AA_DRB1_231	AA_DRB1_67	AA_DRB1_13	AA_DRB1_.17	2183.29	1.89E-459	14	16669.3
AA_DRB1_85	AA_DRB1_67	AA_DRB1_16	AA_DRB1_11	2183.27	1.05E-461	12	16665.3
AA_DRB1_67	AA_DRB1_57	AA_DRB1_11	AA_DRB1_.16	2183.25	3.03E-457	16	16673.3
AA_DRB1_189	AA_DRB1_96	AA_DRB1_67	AA_DRB1_13	2183.24	2.47E-458	15	16671.3
AA_DRB1_180	AA_DRB1_71	AA_DRB1_67	AA_DRB1_37	2183.21	1.97E-459	14	16669.4
AA_DRB1_67	AA_DRB1_13	AA_DRB1_.17	AA_DRB1_.24	2183.18	1.51E-460	13	16667.4
AA_DRB1_96	AA_DRB1_67	AA_DRB1_32	AA_DRB1_.25	2183.17	7.67E-463	11	16663.4
AA_DRB1_104	AA_DRB1_67	AA_DRB1_38	AA_DRB1_13	2183.16	1.11E-461	12	16665.4
AA_DRB1_98	AA_DRB1_67	AA_DRB1_38	AA_DRB1_13	2183.16	1.11E-461	12	16665.4
AA_DRB1_189	AA_DRB1_67	AA_DRB1_47	AA_DRB1_11	2183.12	1.13E-461	12	16665.4
AA_DRB1_70	AA_DRB1_67	AA_DRB1_60	AA_DRB1_13	2183.11	2.63E-458	15	16671.5
AA_DRB1_78	AA_DRB1_67	AA_DRB1_13	AA_DRB1_.16	2183.08	1.59E-460	13	16667.5
AA_DRB1_67	AA_DRB1_13	AA_DRB1_4	AA_DRB1_.16	2183.05	2.14E-459	14	16669.5
AA_DRB1_74	AA_DRB1_67	AA_DRB1_31	AA_DRB1_10	2183.03	1.18E-461	12	16665.5
AA_DRB1_67	AA_DRB1_16	AA_DRB1_11	AA_DRB1_.16	2183.01	2.18E-459	14	16669.6
AA_DRB1_67	AA_DRB1_57	AA_DRB1_30	AA_DRB1_.25	2182.92	2.9E-458	15	16671.6
AA_DRB1_140	AA_DRB1_67	AA_DRB1_60	AA_DRB1_13	2182.92	2.28E-459	14	16669.6
AA_DRB1_180	AA_DRB1_32	AA_DRB1_11	AA_DRB1_.1	2182.89	1.27E-461	12	16665.7
AA_DRB1_67	AA_DRB1_13	AA_DRB1_4	AA_DRB1_.17	2182.85	2.36E-459	14	16669.7
AA_DRB1_104	AA_DRB1_74	AA_DRB1_71	AA_DRB1_30	2182.84	3.02E-458	15	16671.7
AA_DRB1_98	AA_DRB1_74	AA_DRB1_71	AA_DRB1_30	2182.84	3.02E-458	15	16671.7
AA_DRB1_120	AA_DRB1_67	AA_DRB1_30	AA_DRB1_13	2182.84	3.02E-458	15	16671.7
AA_DRB1_67	AA_DRB1_57	AA_DRB1_11	AA_DRB1_.17	2182.84	3.02E-458	15	16671.7
AA_DRB1_96	AA_DRB1_74	AA_DRB1_71	AA_DRB1_38	2182.77	3.13E-458	15	16671.8
AA_DRB1_96	AA_DRB1_74	AA_DRB1_71	AA_DRB1_30	2182.76	5.27E-455	18	16677.8
AA_DRB1_231	AA_DRB1_77	AA_DRB1_67	AA_DRB1_11	2182.72	1.38E-461	12	16665.8
AA_DRB1_231	AA_DRB1_73	AA_DRB1_67	AA_DRB1_11	2182.72	1.38E-461	12	16665.8
AA_DRB1_149	AA_DRB1_67	AA_DRB1_13	AA_DRB1_.17	2182.71	1.92E-460	13	16667.9
AA_DRB1_67	AA_DRB1_16	AA_DRB1_11	AA_DRB1_.17	2182.67	1.95E-460	13	16667.9
AA_DRB1_120	AA_DRB1_67	AA_DRB1_13	AA_DRB1_.17	2182.64	1.98E-460	13	16667.9
AA_DRB1_74	AA_DRB1_71	AA_DRB1_28	AA_DRB1_11	2182.64	5.59E-455	18	16677.9
AA_DRB1_104	AA_DRB1_67	AA_DRB1_13	AA_DRB1_.17	2182.59	2.04E-460	13	16668
AA_DRB1_98	AA_DRB1_67	AA_DRB1_13	AA_DRB1_.17	2182.59	2.04E-460	13	16668
AA_DRB1_78	AA_DRB1_67	AA_DRB1_13	AA_DRB1_.17	2182.58	2.04E-460	13	16668
AA_DRB1_67	AA_DRB1_14	AA_DRB1_13	AA_DRB1_.17	2182.58	1.48E-461	12	16666
AA_DRB1_120	AA_DRB1_67	AA_DRB1_60	AA_DRB1_13	2182.57	2.06E-460	13	16668
AA_DRB1_180	AA_DRB1_74	AA_DRB1_71	AA_DRB1_31	2182.49	2.14E-460	13	16668.1
AA_DRB1_77	AA_DRB1_67	AA_DRB1_11	AA_DRB1_.17	2182.45	1.58E-461	12	16666.1
AA_DRB1_73	AA_DRB1_67	AA_DRB1_11	AA_DRB1_.17	2182.45	1.58E-461	12	16666.1
AA_DRB1_74	AA_DRB1_67	AA_DRB1_31	AA_DRB1_12	2182.42	1.12E-462	11	16664.2
AA_DRB1_104	AA_DRB1_67	AA_DRB1_13	AA_DRB1_.16	2182.42	2.22E-460	13	16668.2
AA_DRB1_98	AA_DRB1_67	AA_DRB1_13	AA_DRB1_.16	2182.42	2.22E-460	13	16668.2
AA_DRB1_77	AA_DRB1_67	AA_DRB1_11	AA_DRB1_.16	2182.36	2.28E-460	13	16668.2
AA_DRB1_73	AA_DRB1_67	AA_DRB1_11	AA_DRB1_.16	2182.36	2.28E-460	13	16668.2
AA_DRB1_180	AA_DRB1_67	AA_DRB1_13	AA_DRB1_.16	2182.33	3.06E-459	14	16670.2
AA_DRB1_189	AA_DRB1_70	AA_DRB1_67	AA_DRB1_13	2182.28	3.13E-459	14	16670.3
AA_DRB1_77	AA_DRB1_67	AA_DRB1_13	AA_DRB1_.16	2182.14	2.54E-460	13	16668.4
AA_DRB1_67	AA_DRB1_30	AA_DRB1_13	AA_DRB1_12	2182.1	4.37E-458	15	16672.5
AA_DRB1_73	AA_DRB1_67	AA_DRB1_13	AA_DRB1_.16	2182.07	2.63E-460	13	16668.5
AA_DRB1_67	AA_DRB1_26	AA_DRB1_11	AA_DRB1_.24	2182.03	4.51E-458	15	16672.5
AA_DRB1_67	AA_DRB1_30	AA_DRB1_13	AA_DRB1_4	2182.03	5.55E-457	16	16674.5
AA_DRB1_231	AA_DRB1_67	AA_DRB1_26	AA_DRB1_11	2181.96	3.67E-459	14	16670.6
AA_DRB1_67	AA_DRB1_57	AA_DRB1_30	AA_DRB1_.16	2181.94	4.71E-458	15	16672.6
AA_DRB1_180	AA_DRB1_74	AA_DRB1_37	AA_DRB1_.1	2181.92	4.78E-458	15	16672.7
AA_DRB1_67	AA_DRB1_31	AA_DRB1_28	AA_DRB1_13	2181.88	3.82E-459	14	16670.7
AA_DRB1_142	AA_DRB1_67	AA_DRB1_11	AA_DRB1_.1	2181.84	2.95E-460	13	16668.7
AA_DRB1_133	AA_DRB1_67	AA_DRB1_11	AA_DRB1_.1	2181.84	2.95E-460	13	16668.7
AA_DRB1_120	AA_DRB1_74	AA_DRB1_67	AA_DRB1_9	2181.8	2.19E-461	12	16666.8
AA_DRB1_96	AA_DRB1_67	AA_DRB1_32	AA_DRB1_.16	2181.75	1.56E-462	11	16664.8
AA_DRB1_67	AA_DRB1_33	AA_DRB1_30	AA_DRB1_13	2181.7	5.31E-458	15	16672.9
AA_DRB1_67	AA_DRB1_30	AA_DRB1_25	AA_DRB1_13	2181.7	5.31E-458	15	16672.9
AA_DRB1_67	AA_DRB1_28	AA_DRB1_13	AA_DRB1_11	2181.67	5.41E-458	15	16672.9
AA_DRB1_67	AA_DRB1_28	AA_DRB1_13	AA_DRB1_9	2181.67	5.41E-458	15	16672.9
AA_DRB1_67	AA_DRB1_28	AA_DRB1_13	AA_DRB1_10	2181.67	4.25E-459	14	16670.9
AA_DRB1_67	AA_DRB1_30	AA_DRB1_16	AA_DRB1_13	2181.63	5.5E-458	15	16672.9
AA_DRB1_85	AA_DRB1_71	AA_DRB1_67	AA_DRB1_13	2181.62	4.35E-459	14	16670.9
AA_DRB1_233	AA_DRB1_181	AA_DRB1_67	AA_DRB1_30	2181.62	4.36E-459	14	16670.9
AA_DRB1_180	AA_DRB1_96	AA_DRB1_67	AA_DRB1_14	2181.55	7.09E-465	9	16661
AA_DRB1_181	AA_DRB1_96	AA_DRB1_67	AA_DRB1_26	2181.52	3.46E-460	13	16669
AA_DRB1_67	AA_DRB1_11	AA_DRB1_.1	AA_DRB1_.25	2181.5	5.87E-458	15	16673.1
AA_DRB1_78	AA_DRB1_67	AA_DRB1_30	AA_DRB1_13	2181.45	6.02E-458	15	16673.1
AA_DRB1_67	AA_DRB1_30	AA_DRB1_11	AA_DRB1_.1	2181.44	7.41E-457	16	16675.1
AA_DRB1_233	AA_DRB1_67	AA_DRB1_11	AA_DRB1_.25	2181.41	6.15E-458	15	16673.2
AA_DRB1_67	AA_DRB1_26	AA_DRB1_11	AA_DRB1_.17	2181.37	4.92E-459	14	16671.2
AA_DRB1_180	AA_DRB1_96	AA_DRB1_67	AA_DRB1_25	2181.37	7.74E-465	9	16661.2
AA_DRB1_189	AA_DRB1_67	AA_DRB1_13	AA_DRB1_11	2181.34	5.01E-459	14	16671.2
AA_DRB1_189	AA_DRB1_67	AA_DRB1_13	AA_DRB1_9	2181.34	5.01E-459	14	16671.2
AA_DRB1_149	AA_DRB1_67	AA_DRB1_30	AA_DRB1_13	2181.34	6.37E-458	15	16673.2
AA_DRB1_67	AA_DRB1_26	AA_DRB1_13	AA_DRB1_.24	2181.25	6.65E-458	15	16673.3
AA_DRB1_71	AA_DRB1_70	AA_DRB1_32	AA_DRB1_13	2181.21	5.35E-459	14	16671.4
AA_DRB1_67	AA_DRB1_11	AA_DRB1_.1	AA_DRB1_.16	2181.2	6.82E-458	15	16673.4
AA_DRB1_67	AA_DRB1_31	AA_DRB1_11	AA_DRB1_.1	2181.11	5.62E-459	14	16671.5
AA_DRB1_231	AA_DRB1_71	AA_DRB1_58	AA_DRB1_13	2181.07	5.72E-459	14	16671.5
AA_DRB1_120	AA_DRB1_74	AA_DRB1_71	AA_DRB1_30	2181.02	7.44E-458	15	16673.5
AA_DRB1_233	AA_DRB1_71	AA_DRB1_58	AA_DRB1_13	2180.94	7.75E-458	15	16673.6
AA_DRB1_67	AA_DRB1_26	AA_DRB1_11	AA_DRB1_.16	2180.91	7.86E-458	15	16673.7
AA_DRB1_231	AA_DRB1_67	AA_DRB1_16	AA_DRB1_11	2180.91	4.7E-460	13	16669.7
AA_DRB1_231	AA_DRB1_67	AA_DRB1_13	AA_DRB1_9	2180.89	4.73E-460	13	16669.7
AA_DRB1_231	AA_DRB1_67	AA_DRB1_13	AA_DRB1_11	2180.89	4.73E-460	13	16669.7
AA_DRB1_104	AA_DRB1_67	AA_DRB1_30	AA_DRB1_13	2180.79	8.36E-458	15	16673.8
AA_DRB1_98	AA_DRB1_67	AA_DRB1_30	AA_DRB1_13	2180.79	8.36E-458	15	16673.8
AA_DRB1_67	AA_DRB1_30	AA_DRB1_14	AA_DRB1_13	2180.78	6.6E-459	14	16671.8
AA_DRB1_233	AA_DRB1_140	AA_DRB1_67	AA_DRB1_11	2180.74	6.73E-459	14	16671.8
AA_DRB1_96	AA_DRB1_67	AA_DRB1_57	AA_DRB1_16	2180.72	5.16E-460	13	16669.8
AA_DRB1_231	AA_DRB1_77	AA_DRB1_67	AA_DRB1_13	2180.64	3.89E-461	12	16667.9
AA_DRB1_231	AA_DRB1_73	AA_DRB1_67	AA_DRB1_13	2180.52	4.14E-461	12	16668
AA_DRB1_189	AA_DRB1_86	AA_DRB1_67	AA_DRB1_11	2180.46	4.25E-461	12	16668.1
AA_DRB1_181	AA_DRB1_96	AA_DRB1_67	AA_DRB1_28	2180.37	6.12E-460	13	16670.2
AA_DRB1_233	AA_DRB1_71	AA_DRB1_58	AA_DRB1_11	2180.35	1.04E-457	15	16674.2
AA_DRB1_70	AA_DRB1_67	AA_DRB1_30	AA_DRB1_.24	2180.34	8.21E-459	14	16672.2
AA_DRB1_189	AA_DRB1_67	AA_DRB1_16	AA_DRB1_11	2180.29	6.39E-460	13	16670.3
AA_DRB1_96	AA_DRB1_67	AA_DRB1_11	AA_DRB1_.1	2180.28	1.32E-456	16	16676.3
AA_DRB1_149	AA_DRB1_67	AA_DRB1_11	AA_DRB1_.1	2180.23	6.57E-460	13	16670.3
AA_DRB1_231	AA_DRB1_78	AA_DRB1_67	AA_DRB1_13	2180.13	5.01E-461	12	16668.4
AA_DRB1_149	AA_DRB1_67	AA_DRB1_30	AA_DRB1_16	2180.08	3.57E-462	11	16666.5
AA_DRB1_233	AA_DRB1_67	AA_DRB1_60	AA_DRB1_13	2180.07	1.19E-457	15	16674.5
AA_DRB1_231	AA_DRB1_67	AA_DRB1_13	AA_DRB1_4	2180.06	7.16E-460	13	16670.5
AA_DRB1_231	AA_DRB1_180	AA_DRB1_67	AA_DRB1_13	2180.05	7.18E-460	13	16670.5
AA_DRB1_180	AA_DRB1_67	AA_DRB1_31	AA_DRB1_13	2180.02	7.29E-460	13	16670.5
AA_DRB1_233	AA_DRB1_67	AA_DRB1_11	AA_DRB1_.24	2179.94	1.28E-457	15	16674.6
AA_DRB1_96	AA_DRB1_67	AA_DRB1_30	AA_DRB1_16	2179.93	1.01E-458	14	16672.6
AA_DRB1_104	AA_DRB1_67	AA_DRB1_11	AA_DRB1_.1	2179.74	8.4E-460	13	16670.8
AA_DRB1_98	AA_DRB1_67	AA_DRB1_11	AA_DRB1_.1	2179.74	8.4E-460	13	16670.8
AA_DRB1_180	AA_DRB1_67	AA_DRB1_13	AA_DRB1_10	2179.72	8.47E-460	13	16670.8
AA_DRB1_85	AA_DRB1_67	AA_DRB1_11	AA_DRB1_.1	2179.69	8.59E-460	13	16670.9
AA_DRB1_32	AA_DRB1_26	AA_DRB1_13	AA_DRB1_.1	2179.68	8.63E-460	13	16670.9
AA_DRB1_67	AA_DRB1_30	AA_DRB1_16	AA_DRB1_10	2179.68	6.28E-461	12	16668.9
AA_DRB1_71	AA_DRB1_67	AA_DRB1_31	AA_DRB1_13	2179.67	1.46E-457	15	16674.9
AA_DRB1_140	AA_DRB1_96	AA_DRB1_67	AA_DRB1_58	2179.66	4.41E-462	11	16666.9
AA_DRB1_67	AA_DRB1_28	AA_DRB1_11	AA_DRB1_.1	2179.63	1.49E-457	15	16674.9
AA_DRB1_67	AA_DRB1_38	AA_DRB1_11	AA_DRB1_.1	2179.61	1.18E-458	14	16673
AA_DRB1_189	AA_DRB1_67	AA_DRB1_26	AA_DRB1_13	2179.59	1.19E-458	14	16673
AA_DRB1_231	AA_DRB1_67	AA_DRB1_57	AA_DRB1_11	2179.59	1.52E-457	15	16675
AA_DRB1_74	AA_DRB1_71	AA_DRB1_47	AA_DRB1_11	2179.59	1.86E-456	16	16677
AA_DRB1_67	AA_DRB1_11	AA_DRB1_10	AA_DRB1_.1	2179.57	9.13E-460	13	16671
AA_DRB1_67	AA_DRB1_33	AA_DRB1_11	AA_DRB1_.1	2179.5	9.48E-460	13	16671.1
AA_DRB1_67	AA_DRB1_11	AA_DRB1_.1	AA_DRB1_.24	2179.42	9.82E-460	13	16671.1
AA_DRB1_71	AA_DRB1_67	AA_DRB1_13	AA_DRB1_10	2179.39	1.67E-457	15	16675.2
AA_DRB1_78	AA_DRB1_67	AA_DRB1_11	AA_DRB1_.1	2179.35	1.02E-459	13	16671.2
AA_DRB1_233	AA_DRB1_67	AA_DRB1_60	AA_DRB1_11	2179.32	1.74E-457	15	16675.2
AA_DRB1_67	AA_DRB1_11	AA_DRB1_4	AA_DRB1_.1	2179.31	1.04E-459	13	16671.3
AA_DRB1_74	AA_DRB1_71	AA_DRB1_31	AA_DRB1_13	2179.31	2.54E-455	17	16679.3
AA_DRB1_233	AA_DRB1_74	AA_DRB1_71	AA_DRB1_37	2179.28	2.57E-455	17	16679.3
AA_DRB1_67	AA_DRB1_60	AA_DRB1_13	AA_DRB1_.24	2179.27	1.78E-457	15	16675.3
AA_DRB1_233	AA_DRB1_67	AA_DRB1_57	AA_DRB1_30	2179.26	1.79E-457	15	16675.3
AA_DRB1_181	AA_DRB1_96	AA_DRB1_67	AA_DRB1_57	2179.24	1.42E-458	14	16673.3
AA_DRB1_74	AA_DRB1_67	AA_DRB1_10	AA_DRB1_.24	2179.23	1.08E-459	13	16671.3
AA_DRB1_180	AA_DRB1_104	AA_DRB1_67	AA_DRB1_.1	2179.23	2.25E-464	9	16663.3
AA_DRB1_180	AA_DRB1_98	AA_DRB1_67	AA_DRB1_.1	2179.23	2.25E-464	9	16663.3
AA_DRB1_233	AA_DRB1_67	AA_DRB1_11	AA_DRB1_.16	2179.2	1.84E-457	15	16675.4
AA_DRB1_140	AA_DRB1_67	AA_DRB1_28	AA_DRB1_13	2179.18	1.47E-458	14	16673.4
AA_DRB1_231	AA_DRB1_104	AA_DRB1_67	AA_DRB1_13	2179.16	8.12E-461	12	16669.4
AA_DRB1_231	AA_DRB1_98	AA_DRB1_67	AA_DRB1_13	2179.16	8.12E-461	12	16669.4
AA_DRB1_74	AA_DRB1_67	AA_DRB1_37	AA_DRB1_28	2179.13	2.34E-456	16	16677.4
AA_DRB1_180	AA_DRB1_120	AA_DRB1_67	AA_DRB1_13	2179.11	8.35E-461	12	16669.5
AA_DRB1_180	AA_DRB1_74	AA_DRB1_71	AA_DRB1_70	2179.07	1.54E-458	14	16673.5
AA_DRB1_74	AA_DRB1_71	AA_DRB1_13	AA_DRB1_.25	2179.07	3.28E-454	18	16681.5
AA_DRB1_180	AA_DRB1_32	AA_DRB1_30	AA_DRB1_.1	2179	6.13E-462	11	16667.6
AA_DRB1_86	AA_DRB1_74	AA_DRB1_71	AA_DRB1_11	2178.99	2.51E-456	16	16677.6
AA_DRB1_233	AA_DRB1_67	AA_DRB1_11	AA_DRB1_.17	2178.99	1.61E-458	14	16673.6
AA_DRB1_67	AA_DRB1_30	AA_DRB1_16	AA_DRB1_12	2178.98	6.18E-462	11	16667.6
AA_DRB1_86	AA_DRB1_67	AA_DRB1_60	AA_DRB1_13	2178.96	1.24E-459	13	16671.6
AA_DRB1_74	AA_DRB1_71	AA_DRB1_13	AA_DRB1_10	2178.95	3.03E-455	17	16679.6
AA_DRB1_67	AA_DRB1_26	AA_DRB1_16	AA_DRB1_11	2178.9	1.68E-458	14	16673.7
AA_DRB1_67	AA_DRB1_25	AA_DRB1_11	AA_DRB1_.1	2178.78	1.35E-459	13	16671.8
AA_DRB1_67	AA_DRB1_57	AA_DRB1_30	AA_DRB1_11	2178.74	3.37E-455	17	16679.8
AA_DRB1_120	AA_DRB1_67	AA_DRB1_11	AA_DRB1_.1	2178.72	1.39E-459	13	16671.8
AA_DRB1_189	AA_DRB1_67	AA_DRB1_57	AA_DRB1_11	2178.68	2.39E-457	15	16675.9
AA_DRB1_181	AA_DRB1_74	AA_DRB1_11	AA_DRB1_.1	2178.64	3.54E-455	17	16679.9
AA_DRB1_181	AA_DRB1_96	AA_DRB1_67	AA_DRB1_16	2178.61	1.07E-460	12	16670
AA_DRB1_140	AA_DRB1_67	AA_DRB1_57	AA_DRB1_11	2178.61	2.48E-457	15	16676
AA_DRB1_86	AA_DRB1_67	AA_DRB1_11	AA_DRB1_.25	2178.59	1.49E-459	13	16672
AA_DRB1_67	AA_DRB1_28	AA_DRB1_26	AA_DRB1_13	2178.42	2.72E-457	15	16676.1
AA_DRB1_74	AA_DRB1_71	AA_DRB1_13	AA_DRB1_.16	2178.4	4.57E-454	18	16682.2
AA_DRB1_233	AA_DRB1_142	AA_DRB1_67	AA_DRB1_11	2178.38	1.65E-459	13	16672.2
AA_DRB1_233	AA_DRB1_133	AA_DRB1_67	AA_DRB1_11	2178.38	1.65E-459	13	16672.2
AA_DRB1_67	AA_DRB1_14	AA_DRB1_11	AA_DRB1_.1	2178.33	1.23E-460	12	16670.2
AA_DRB1_67	AA_DRB1_12	AA_DRB1_11	AA_DRB1_.1	2178.33	1.23E-460	12	16670.2
AA_DRB1_67	AA_DRB1_11	AA_DRB1_9	AA_DRB1_.1	2178.33	1.23E-460	12	16670.2
AA_DRB1_67	AA_DRB1_11	AA_DRB1_.1	AA_DRB1_.17	2178.33	1.23E-460	12	16670.2
AA_DRB1_180	AA_DRB1_140	AA_DRB1_67	AA_DRB1_13	2178.28	1.74E-459	13	16672.3
AA_DRB1_120	AA_DRB1_74	AA_DRB1_71	AA_DRB1_26	2178.27	1.74E-459	13	16672.3
AA_DRB1_120	AA_DRB1_67	AA_DRB1_28	AA_DRB1_13	2178.2	1.8E-459	13	16672.4
AA_DRB1_70	AA_DRB1_67	AA_DRB1_47	AA_DRB1_11	2178.08	1.92E-459	13	16672.5
AA_DRB1_180	AA_DRB1_74	AA_DRB1_71	AA_DRB1_37	2178.03	4.04E-456	16	16678.5
AA_DRB1_96	AA_DRB1_67	AA_DRB1_58	AA_DRB1_9	2178.02	1.43E-460	12	16670.5
AA_DRB1_149	AA_DRB1_67	AA_DRB1_47	AA_DRB1_37	2178.02	6.59E-463	10	16666.5
AA_DRB1_233	AA_DRB1_67	AA_DRB1_28	AA_DRB1_13	2177.94	3.45E-457	15	16676.6
AA_DRB1_96	AA_DRB1_67	AA_DRB1_57	AA_DRB1_30	2177.93	4.24E-456	16	16678.6
AA_DRB1_74	AA_DRB1_71	AA_DRB1_38	AA_DRB1_13	2177.89	5.14E-455	17	16680.7
AA_DRB1_180	AA_DRB1_67	AA_DRB1_4	AA_DRB1_.1	2177.87	7.08E-463	10	16666.7
AA_DRB1_96	AA_DRB1_67	AA_DRB1_57	AA_DRB1_11	2177.87	5.18E-455	17	16680.7
AA_DRB1_180	AA_DRB1_78	AA_DRB1_67	AA_DRB1_.1	2177.69	4.85E-464	9	16664.9
AA_DRB1_140	AA_DRB1_71	AA_DRB1_67	AA_DRB1_13	2177.62	4.05E-457	15	16676.9
AA_DRB1_142	AA_DRB1_67	AA_DRB1_57	AA_DRB1_11	2177.55	3.3E-458	14	16675
AA_DRB1_133	AA_DRB1_67	AA_DRB1_57	AA_DRB1_11	2177.55	3.3E-458	14	16675
AA_DRB1_231	AA_DRB1_86	AA_DRB1_67	AA_DRB1_11	2177.35	2E-460	12	16671.2
AA_DRB1_96	AA_DRB1_67	AA_DRB1_30	AA_DRB1_.1	2177.34	4.66E-457	15	16677.2
AA_DRB1_233	AA_DRB1_67	AA_DRB1_30	AA_DRB1_11	2177.3	5.8E-456	16	16679.3
AA_DRB1_78	AA_DRB1_67	AA_DRB1_26	AA_DRB1_13	2177.27	2.86E-459	13	16673.3
AA_DRB1_67	AA_DRB1_47	AA_DRB1_37	AA_DRB1_10	2177.27	1.45E-461	11	16669.3
AA_DRB1_180	AA_DRB1_74	AA_DRB1_11	AA_DRB1_.1	2177.23	6.01E-456	16	16679.3
AA_DRB1_67	AA_DRB1_26	AA_DRB1_13	AA_DRB1_4	2177.23	3.87E-458	14	16675.3
AA_DRB1_104	AA_DRB1_67	AA_DRB1_30	AA_DRB1_.1	2177.22	2.14E-460	12	16671.3
AA_DRB1_98	AA_DRB1_67	AA_DRB1_30	AA_DRB1_.1	2177.22	2.14E-460	12	16671.3
AA_DRB1_74	AA_DRB1_67	AA_DRB1_37	AA_DRB1_.24	2177.21	6.06E-456	16	16679.4
AA_DRB1_67	AA_DRB1_28	AA_DRB1_13	AA_DRB1_.24	2177.19	4.99E-457	15	16677.4
AA_DRB1_233	AA_DRB1_96	AA_DRB1_67	AA_DRB1_58	2177.11	2.25E-460	12	16671.5
AA_DRB1_67	AA_DRB1_33	AA_DRB1_30	AA_DRB1_.1	2177.1	2.26E-460	12	16671.5
AA_DRB1_86	AA_DRB1_67	AA_DRB1_11	AA_DRB1_.24	2177.01	3.26E-459	13	16673.6
AA_DRB1_233	AA_DRB1_120	AA_DRB1_74	AA_DRB1_67	2176.96	2.44E-460	12	16671.6
AA_DRB1_120	AA_DRB1_74	AA_DRB1_71	AA_DRB1_28	2176.92	3.41E-459	13	16673.6
AA_DRB1_86	AA_DRB1_67	AA_DRB1_30	AA_DRB1_.25	2176.91	2.5E-460	12	16671.7
AA_DRB1_120	AA_DRB1_71	AA_DRB1_67	AA_DRB1_13	2176.91	4.54E-458	14	16675.7
AA_DRB1_181	AA_DRB1_96	AA_DRB1_67	AA_DRB1_.24	2176.87	3.51E-459	13	16673.7
AA_DRB1_71	AA_DRB1_32	AA_DRB1_13	AA_DRB1_.25	2176.85	4.66E-458	14	16675.7
AA_DRB1_67	AA_DRB1_30	AA_DRB1_.1	AA_DRB1_.24	2176.85	2.57E-460	12	16671.7
AA_DRB1_74	AA_DRB1_71	AA_DRB1_47	AA_DRB1_13	2176.79	7.5E-456	16	16679.8
AA_DRB1_189	AA_DRB1_181	AA_DRB1_96	AA_DRB1_67	2176.75	2.7E-460	12	16671.8
AA_DRB1_233	AA_DRB1_67	AA_DRB1_31	AA_DRB1_11	2176.74	4.92E-458	14	16675.8
AA_DRB1_233	AA_DRB1_71	AA_DRB1_37	AA_DRB1_13	2176.68	1.07E-453	18	16683.9
AA_DRB1_74	AA_DRB1_71	AA_DRB1_70	AA_DRB1_13	2176.65	1.09E-453	18	16683.9
AA_DRB1_67	AA_DRB1_37	AA_DRB1_30	AA_DRB1_16	2176.61	6.68E-457	15	16678
AA_DRB1_67	AA_DRB1_60	AA_DRB1_57	AA_DRB1_11	2176.59	8.25E-456	16	16680
AA_DRB1_189	AA_DRB1_67	AA_DRB1_60	AA_DRB1_13	2176.54	5.45E-458	14	16676
AA_DRB1_67	AA_DRB1_57	AA_DRB1_28	AA_DRB1_11	2176.44	8.91E-456	16	16680.1
AA_DRB1_71	AA_DRB1_32	AA_DRB1_13	AA_DRB1_.17	2176.41	5.8E-458	14	16676.2
AA_DRB1_180	AA_DRB1_96	AA_DRB1_67	AA_DRB1_9	2176.37	2.26E-461	11	16670.2
AA_DRB1_74	AA_DRB1_71	AA_DRB1_60	AA_DRB1_13	2176.37	1.26E-453	18	16684.2
AA_DRB1_67	AA_DRB1_47	AA_DRB1_37	AA_DRB1_12	2176.3	1.55E-462	10	16668.3
AA_DRB1_233	AA_DRB1_149	AA_DRB1_67	AA_DRB1_11	2176.3	4.65E-459	13	16674.3
AA_DRB1_71	AA_DRB1_32	AA_DRB1_13	AA_DRB1_.24	2176.23	6.36E-458	14	16676.3
AA_DRB1_181	AA_DRB1_96	AA_DRB1_67	AA_DRB1_60	2176.21	4.86E-459	13	16674.4
AA_DRB1_180	AA_DRB1_74	AA_DRB1_30	AA_DRB1_.1	2176.2	8.2E-457	15	16678.4
AA_DRB1_231	AA_DRB1_74	AA_DRB1_71	AA_DRB1_13	2176.17	1.21E-454	17	16682.4
AA_DRB1_233	AA_DRB1_96	AA_DRB1_67	AA_DRB1_11	2176.13	1.04E-455	16	16680.4
AA_DRB1_120	AA_DRB1_74	AA_DRB1_67	AA_DRB1_.25	2176.11	3.71E-460	12	16672.5
AA_DRB1_180	AA_DRB1_67	AA_DRB1_32	AA_DRB1_30	2176.11	2.58E-461	11	16670.5
AA_DRB1_85	AA_DRB1_67	AA_DRB1_57	AA_DRB1_11	2176.11	6.74E-458	14	16676.5
AA_DRB1_181	AA_DRB1_67	AA_DRB1_32	AA_DRB1_30	2176.03	3.86E-460	12	16672.5
AA_DRB1_233	AA_DRB1_181	AA_DRB1_96	AA_DRB1_67	2176.02	5.33E-459	13	16674.5
AA_DRB1_233	AA_DRB1_67	AA_DRB1_30	AA_DRB1_.25	2176.01	7.07E-458	14	16676.6
AA_DRB1_233	AA_DRB1_67	AA_DRB1_28	AA_DRB1_11	2175.97	9.19E-457	15	16678.6
AA_DRB1_86	AA_DRB1_67	AA_DRB1_11	AA_DRB1_.16	2175.97	5.48E-459	13	16674.6
AA_DRB1_104	AA_DRB1_67	AA_DRB1_26	AA_DRB1_13	2175.91	5.65E-459	13	16674.7
AA_DRB1_98	AA_DRB1_67	AA_DRB1_26	AA_DRB1_13	2175.91	5.65E-459	13	16674.7
AA_DRB1_74	AA_DRB1_71	AA_DRB1_57	AA_DRB1_13	2175.83	1.83E-452	19	16686.7
AA_DRB1_71	AA_DRB1_32	AA_DRB1_13	AA_DRB1_.1	2175.77	7.97E-458	14	16676.8
AA_DRB1_67	AA_DRB1_37	AA_DRB1_26	AA_DRB1_.24	2175.76	8.02E-458	14	16676.8
AA_DRB1_180	AA_DRB1_86	AA_DRB1_67	AA_DRB1_13	2175.75	4.44E-460	12	16672.8
AA_DRB1_149	AA_DRB1_67	AA_DRB1_57	AA_DRB1_30	2175.71	6.24E-459	13	16674.9
AA_DRB1_74	AA_DRB1_67	AA_DRB1_33	AA_DRB1_10	2175.69	3.17E-461	11	16670.9
AA_DRB1_73	AA_DRB1_71	AA_DRB1_67	AA_DRB1_.24	2175.58	3.35E-461	11	16671
AA_DRB1_233	AA_DRB1_85	AA_DRB1_67	AA_DRB1_11	2175.57	6.69E-459	13	16675
AA_DRB1_86	AA_DRB1_67	AA_DRB1_11	AA_DRB1_.17	2175.54	4.94E-460	12	16673
AA_DRB1_96	AA_DRB1_74	AA_DRB1_71	AA_DRB1_26	2175.53	1.4E-455	16	16681
AA_DRB1_71	AA_DRB1_32	AA_DRB1_13	AA_DRB1_.16	2175.52	9.05E-458	14	16677
AA_DRB1_233	AA_DRB1_181	AA_DRB1_67	AA_DRB1_31	2175.47	3.54E-461	11	16671.1
AA_DRB1_233	AA_DRB1_104	AA_DRB1_67	AA_DRB1_11	2175.47	7.02E-459	13	16675.1
AA_DRB1_233	AA_DRB1_98	AA_DRB1_67	AA_DRB1_11	2175.47	7.02E-459	13	16675.1
AA_DRB1_181	AA_DRB1_71	AA_DRB1_37	AA_DRB1_10	2175.46	9.29E-458	14	16677.1
AA_DRB1_181	AA_DRB1_70	AA_DRB1_37	AA_DRB1_11	2175.45	1.72E-454	17	16683.1
AA_DRB1_67	AA_DRB1_57	AA_DRB1_31	AA_DRB1_11	2175.45	1.19E-456	15	16679.1
AA_DRB1_233	AA_DRB1_67	AA_DRB1_38	AA_DRB1_11	2175.43	9.44E-458	14	16677.1
AA_DRB1_77	AA_DRB1_67	AA_DRB1_38	AA_DRB1_13	2175.39	5.3E-460	12	16673.2
AA_DRB1_233	AA_DRB1_74	AA_DRB1_37	AA_DRB1_.1	2175.38	1.51E-455	16	16681.2
AA_DRB1_233	AA_DRB1_231	AA_DRB1_67	AA_DRB1_11	2175.34	7.48E-459	13	16675.2
AA_DRB1_233	AA_DRB1_67	AA_DRB1_11	AA_DRB1_10	2175.34	7.48E-459	13	16675.2
AA_DRB1_71	AA_DRB1_67	AA_DRB1_16	AA_DRB1_.24	2175.33	5.48E-460	12	16673.2
AA_DRB1_73	AA_DRB1_67	AA_DRB1_38	AA_DRB1_13	2175.31	5.52E-460	12	16673.3
AA_DRB1_181	AA_DRB1_71	AA_DRB1_26	AA_DRB1_11	2175.28	1.58E-455	16	16681.3
AA_DRB1_233	AA_DRB1_67	AA_DRB1_33	AA_DRB1_11	2175.28	7.74E-459	13	16675.3
AA_DRB1_86	AA_DRB1_67	AA_DRB1_30	AA_DRB1_.16	2175.25	5.7E-460	12	16673.3
AA_DRB1_233	AA_DRB1_74	AA_DRB1_67	AA_DRB1_9	2175.13	1.1E-457	14	16677.4
AA_DRB1_120	AA_DRB1_74	AA_DRB1_67	AA_DRB1_.16	2175.12	6.08E-460	12	16673.4
AA_DRB1_233	AA_DRB1_78	AA_DRB1_67	AA_DRB1_11	2175.1	8.42E-459	13	16675.5
AA_DRB1_233	AA_DRB1_189	AA_DRB1_67	AA_DRB1_11	2175.07	1.13E-457	14	16677.5
AA_DRB1_233	AA_DRB1_120	AA_DRB1_67	AA_DRB1_11	2174.89	9.35E-459	13	16675.7
AA_DRB1_181	AA_DRB1_142	AA_DRB1_67	AA_DRB1_.24	2174.89	3.13E-462	10	16669.7
AA_DRB1_181	AA_DRB1_133	AA_DRB1_67	AA_DRB1_.24	2174.89	3.13E-462	10	16669.7
AA_DRB1_233	AA_DRB1_96	AA_DRB1_73	AA_DRB1_67	2174.85	4.83E-461	11	16671.7
AA_DRB1_140	AA_DRB1_74	AA_DRB1_71	AA_DRB1_13	2174.85	2.32E-454	17	16683.7
AA_DRB1_233	AA_DRB1_67	AA_DRB1_25	AA_DRB1_11	2174.8	9.8E-459	13	16675.8
AA_DRB1_233	AA_DRB1_77	AA_DRB1_67	AA_DRB1_13	2174.77	9.97E-459	13	16675.8
AA_DRB1_96	AA_DRB1_67	AA_DRB1_32	AA_DRB1_.17	2174.73	5.12E-461	11	16671.8
AA_DRB1_67	AA_DRB1_57	AA_DRB1_38	AA_DRB1_11	2174.73	1.7E-456	15	16679.8
AA_DRB1_71	AA_DRB1_60	AA_DRB1_32	AA_DRB1_13	2174.71	1.35E-457	14	16677.9
AA_DRB1_233	AA_DRB1_73	AA_DRB1_67	AA_DRB1_13	2174.68	1.04E-458	13	16675.9
AA_DRB1_77	AA_DRB1_67	AA_DRB1_28	AA_DRB1_13	2174.62	1.07E-458	13	16675.9
AA_DRB1_233	AA_DRB1_67	AA_DRB1_30	AA_DRB1_.16	2174.62	1.42E-457	14	16677.9
AA_DRB1_233	AA_DRB1_96	AA_DRB1_67	AA_DRB1_32	2174.6	5.46E-461	11	16672
AA_DRB1_67	AA_DRB1_57	AA_DRB1_30	AA_DRB1_10	2174.59	1.44E-457	14	16678
AA_DRB1_73	AA_DRB1_67	AA_DRB1_28	AA_DRB1_13	2174.52	1.12E-458	13	16676
AA_DRB1_233	AA_DRB1_67	AA_DRB1_11	AA_DRB1_4	2174.52	1.13E-458	13	16676
AA_DRB1_189	AA_DRB1_74	AA_DRB1_71	AA_DRB1_13	2174.48	2.8E-454	17	16684.1
AA_DRB1_233	AA_DRB1_71	AA_DRB1_32	AA_DRB1_11	2174.45	1.54E-457	14	16678.1
AA_DRB1_233	AA_DRB1_74	AA_DRB1_71	AA_DRB1_13	2174.4	3.34E-453	18	16686.2
AA_DRB1_71	AA_DRB1_70	AA_DRB1_26	AA_DRB1_13	2174.35	2.52E-455	16	16682.2
AA_DRB1_96	AA_DRB1_73	AA_DRB1_67	AA_DRB1_57	2174.34	8.96E-460	12	16674.2
AA_DRB1_233	AA_DRB1_67	AA_DRB1_14	AA_DRB1_11	2174.34	8.98E-460	12	16674.2
AA_DRB1_233	AA_DRB1_67	AA_DRB1_12	AA_DRB1_11	2174.34	8.98E-460	12	16674.2
AA_DRB1_233	AA_DRB1_67	AA_DRB1_11	AA_DRB1_9	2174.34	8.98E-460	12	16674.2
AA_DRB1_67	AA_DRB1_57	AA_DRB1_30	AA_DRB1_12	2174.33	1.24E-458	13	16676.2
AA_DRB1_149	AA_DRB1_67	AA_DRB1_57	AA_DRB1_11	2174.31	1.65E-457	14	16678.3
AA_DRB1_78	AA_DRB1_67	AA_DRB1_47	AA_DRB1_13	2174.23	6.58E-461	11	16672.3
AA_DRB1_180	AA_DRB1_96	AA_DRB1_67	AA_DRB1_.25	2174.22	6.61E-461	11	16672.3
AA_DRB1_180	AA_DRB1_149	AA_DRB1_74	AA_DRB1_67	2174.19	6.71E-461	11	16672.4
AA_DRB1_104	AA_DRB1_67	AA_DRB1_57	AA_DRB1_11	2174.18	1.76E-457	14	16678.4
AA_DRB1_98	AA_DRB1_67	AA_DRB1_57	AA_DRB1_11	2174.18	1.76E-457	14	16678.4
AA_DRB1_74	AA_DRB1_71	AA_DRB1_11	AA_DRB1_.25	2174.18	3.71E-453	18	16686.4
AA_DRB1_120	AA_DRB1_67	AA_DRB1_30	AA_DRB1_.1	2174.17	9.77E-460	12	16674.4
AA_DRB1_67	AA_DRB1_47	AA_DRB1_13	AA_DRB1_4	2174.16	9.8E-460	12	16674.4
AA_DRB1_120	AA_DRB1_74	AA_DRB1_67	AA_DRB1_32	2174.15	4.54E-462	10	16670.4
AA_DRB1_67	AA_DRB1_57	AA_DRB1_11	AA_DRB1_10	2174.08	1.85E-457	14	16678.5
AA_DRB1_140	AA_DRB1_120	AA_DRB1_74	AA_DRB1_67	2174.04	7.24E-461	11	16672.5
AA_DRB1_233	AA_DRB1_74	AA_DRB1_71	AA_DRB1_9	2174.03	2.4E-456	15	16680.5
AA_DRB1_233	AA_DRB1_149	AA_DRB1_67	AA_DRB1_30	2174	1.06E-459	12	16674.6
AA_DRB1_67	AA_DRB1_57	AA_DRB1_33	AA_DRB1_11	2173.99	1.93E-457	14	16678.6
AA_DRB1_71	AA_DRB1_67	AA_DRB1_31	AA_DRB1_.25	2173.99	1.07E-459	12	16674.6
AA_DRB1_180	AA_DRB1_71	AA_DRB1_37	AA_DRB1_10	2173.96	1.49E-458	13	16676.6
AA_DRB1_189	AA_DRB1_67	AA_DRB1_28	AA_DRB1_13	2173.96	1.97E-457	14	16678.6
AA_DRB1_181	AA_DRB1_71	AA_DRB1_70	AA_DRB1_11	2173.95	3.06E-455	16	16682.6
AA_DRB1_86	AA_DRB1_67	AA_DRB1_28	AA_DRB1_13	2173.89	1.54E-458	13	16676.7
AA_DRB1_140	AA_DRB1_74	AA_DRB1_71	AA_DRB1_11	2173.88	3.76E-454	17	16684.7
AA_DRB1_120	AA_DRB1_71	AA_DRB1_67	AA_DRB1_57	2173.86	1.14E-459	12	16674.7
AA_DRB1_120	AA_DRB1_74	AA_DRB1_67	AA_DRB1_10	2173.83	8.03E-461	11	16672.7
AA_DRB1_180	AA_DRB1_74	AA_DRB1_67	AA_DRB1_12	2173.82	8.05E-461	11	16672.7
AA_DRB1_149	AA_DRB1_140	AA_DRB1_74	AA_DRB1_67	2173.74	8.41E-461	11	16672.8
AA_DRB1_71	AA_DRB1_67	AA_DRB1_57	AA_DRB1_.24	2173.7	2.23E-457	14	16678.9
AA_DRB1_85	AA_DRB1_67	AA_DRB1_13	AA_DRB1_.1	2173.69	1.71E-458	13	16676.9
AA_DRB1_180	AA_DRB1_71	AA_DRB1_26	AA_DRB1_11	2173.68	2.86E-456	15	16680.9
AA_DRB1_71	AA_DRB1_58	AA_DRB1_32	AA_DRB1_13	2173.68	1.71E-458	13	16676.9
AA_DRB1_180	AA_DRB1_74	AA_DRB1_71	AA_DRB1_10	2173.67	1.72E-458	13	16676.9
AA_DRB1_149	AA_DRB1_120	AA_DRB1_74	AA_DRB1_67	2173.56	6.06E-462	10	16671
AA_DRB1_71	AA_DRB1_67	AA_DRB1_57	AA_DRB1_37	2173.51	3.81E-455	16	16683.1
AA_DRB1_120	AA_DRB1_74	AA_DRB1_71	AA_DRB1_13	2173.51	3.81E-455	16	16683.1
AA_DRB1_233	AA_DRB1_96	AA_DRB1_67	AA_DRB1_30	2173.49	3.15E-456	15	16681.1
AA_DRB1_104	AA_DRB1_67	AA_DRB1_47	AA_DRB1_13	2173.45	9.7E-461	11	16673.1
AA_DRB1_98	AA_DRB1_67	AA_DRB1_47	AA_DRB1_13	2173.45	9.7E-461	11	16673.1
AA_DRB1_67	AA_DRB1_13	AA_DRB1_.1	AA_DRB1_.16	2173.44	3.23E-456	15	16681.1
AA_DRB1_96	AA_DRB1_74	AA_DRB1_71	AA_DRB1_28	2173.39	4.06E-455	16	16683.2
AA_DRB1_74	AA_DRB1_71	AA_DRB1_11	AA_DRB1_.24	2173.36	5.58E-453	18	16687.2
AA_DRB1_78	AA_DRB1_67	AA_DRB1_57	AA_DRB1_11	2173.36	2.65E-457	14	16679.2
AA_DRB1_74	AA_DRB1_71	AA_DRB1_11	AA_DRB1_.1	2173.29	5.79E-453	18	16687.3
AA_DRB1_140	AA_DRB1_74	AA_DRB1_67	AA_DRB1_10	2173.28	1.52E-459	12	16675.3
AA_DRB1_67	AA_DRB1_13	AA_DRB1_.1	AA_DRB1_.25	2173.28	3.49E-456	15	16681.3
AA_DRB1_74	AA_DRB1_71	AA_DRB1_11	AA_DRB1_.17	2173.22	5.21E-454	17	16685.3
AA_DRB1_233	AA_DRB1_67	AA_DRB1_30	AA_DRB1_10	2173.22	2.16E-458	13	16677.4
AA_DRB1_120	AA_DRB1_74	AA_DRB1_67	AA_DRB1_12	2173.2	7.26E-462	10	16671.4
AA_DRB1_120	AA_DRB1_67	AA_DRB1_57	AA_DRB1_11	2173.18	2.89E-457	14	16679.4
AA_DRB1_86	AA_DRB1_74	AA_DRB1_71	AA_DRB1_13	2173.18	4.5E-455	16	16683.4
AA_DRB1_180	AA_DRB1_71	AA_DRB1_30	AA_DRB1_26	2173.16	2.93E-457	14	16679.4
AA_DRB1_67	AA_DRB1_57	AA_DRB1_25	AA_DRB1_11	2173.1	3E-457	14	16679.5
AA_DRB1_67	AA_DRB1_57	AA_DRB1_11	AA_DRB1_4	2172.99	3.18E-457	14	16679.6
AA_DRB1_180	AA_DRB1_96	AA_DRB1_67	AA_DRB1_.16	2172.95	1.24E-460	11	16673.6
AA_DRB1_96	AA_DRB1_67	AA_DRB1_32	AA_DRB1_.1	2172.72	1.4E-460	11	16673.8
AA_DRB1_74	AA_DRB1_71	AA_DRB1_11	AA_DRB1_.16	2172.69	7.78E-453	18	16687.9
AA_DRB1_231	AA_DRB1_67	AA_DRB1_13	AA_DRB1_.1	2172.68	3.7E-457	14	16679.9
AA_DRB1_140	AA_DRB1_74	AA_DRB1_67	AA_DRB1_12	2172.66	1.44E-460	11	16673.9
AA_DRB1_189	AA_DRB1_67	AA_DRB1_11	AA_DRB1_.25	2172.63	3.8E-457	14	16679.9
AA_DRB1_67	AA_DRB1_57	AA_DRB1_14	AA_DRB1_11	2172.63	2.88E-458	13	16677.9
AA_DRB1_67	AA_DRB1_57	AA_DRB1_12	AA_DRB1_11	2172.63	2.88E-458	13	16677.9
AA_DRB1_67	AA_DRB1_57	AA_DRB1_11	AA_DRB1_9	2172.63	2.88E-458	13	16677.9
AA_DRB1_67	AA_DRB1_47	AA_DRB1_32	AA_DRB1_11	2172.63	1.46E-460	11	16673.9
AA_DRB1_233	AA_DRB1_189	AA_DRB1_67	AA_DRB1_30	2172.59	2.94E-458	13	16678
AA_DRB1_74	AA_DRB1_67	AA_DRB1_37	AA_DRB1_26	2172.59	6.03E-455	16	16684
AA_DRB1_180	AA_DRB1_85	AA_DRB1_67	AA_DRB1_13	2172.54	2.19E-459	12	16676
AA_DRB1_67	AA_DRB1_31	AA_DRB1_13	AA_DRB1_.1	2172.5	4.06E-457	14	16680.1
AA_DRB1_67	AA_DRB1_60	AA_DRB1_28	AA_DRB1_13	2172.5	5.16E-456	15	16682.1
AA_DRB1_180	AA_DRB1_71	AA_DRB1_70	AA_DRB1_11	2172.49	5.18E-456	15	16682.1
AA_DRB1_73	AA_DRB1_67	AA_DRB1_26	AA_DRB1_13	2172.45	3.16E-458	13	16678.1
AA_DRB1_140	AA_DRB1_67	AA_DRB1_47	AA_DRB1_11	2172.4	2.35E-459	12	16676.2
AA_DRB1_233	AA_DRB1_67	AA_DRB1_30	AA_DRB1_12	2172.32	2.45E-459	12	16676.2
AA_DRB1_180	AA_DRB1_70	AA_DRB1_37	AA_DRB1_11	2172.28	7.04E-455	16	16684.3
AA_DRB1_77	AA_DRB1_67	AA_DRB1_26	AA_DRB1_13	2172.22	3.53E-458	13	16678.3
AA_DRB1_67	AA_DRB1_13	AA_DRB1_10	AA_DRB1_.1	2172.16	4.8E-457	14	16680.4
AA_DRB1_74	AA_DRB1_71	AA_DRB1_70	AA_DRB1_11	2172.06	1.07E-452	18	16688.5
AA_DRB1_180	AA_DRB1_74	AA_DRB1_71	AA_DRB1_47	2171.95	2.94E-459	12	16676.6
AA_DRB1_142	AA_DRB1_67	AA_DRB1_60	AA_DRB1_13	2171.94	4.06E-458	13	16678.6
AA_DRB1_133	AA_DRB1_67	AA_DRB1_60	AA_DRB1_13	2171.94	4.06E-458	13	16678.6
AA_DRB1_71	AA_DRB1_67	AA_DRB1_31	AA_DRB1_.16	2171.91	3E-459	12	16676.7
AA_DRB1_104	AA_DRB1_71	AA_DRB1_67	AA_DRB1_16	2171.91	1.38E-461	10	16672.7
AA_DRB1_98	AA_DRB1_71	AA_DRB1_67	AA_DRB1_16	2171.91	1.38E-461	10	16672.7
AA_DRB1_77	AA_DRB1_71	AA_DRB1_37	AA_DRB1_13	2171.88	8.57E-455	16	16684.7
AA_DRB1_73	AA_DRB1_71	AA_DRB1_37	AA_DRB1_13	2171.82	8.84E-455	16	16684.7
AA_DRB1_74	AA_DRB1_71	AA_DRB1_26	AA_DRB1_.24	2171.81	7.26E-456	15	16682.8
AA_DRB1_85	AA_DRB1_67	AA_DRB1_60	AA_DRB1_13	2171.75	4.48E-458	13	16678.8
AA_DRB1_181	AA_DRB1_74	AA_DRB1_58	AA_DRB1_11	2171.61	9.82E-455	16	16685
AA_DRB1_181	AA_DRB1_96	AA_DRB1_70	AA_DRB1_37	2171.56	8.2E-456	15	16683
AA_DRB1_85	AA_DRB1_67	AA_DRB1_26	AA_DRB1_13	2171.56	4.91E-458	13	16679
AA_DRB1_67	AA_DRB1_60	AA_DRB1_11	AA_DRB1_.25	2171.51	8.44E-456	15	16683.1
AA_DRB1_233	AA_DRB1_78	AA_DRB1_67	AA_DRB1_13	2171.49	5.08E-458	13	16679.1
AA_DRB1_67	AA_DRB1_60	AA_DRB1_33	AA_DRB1_13	2171.45	5.19E-458	13	16679.1
AA_DRB1_67	AA_DRB1_60	AA_DRB1_25	AA_DRB1_13	2171.45	5.19E-458	13	16679.1
AA_DRB1_233	AA_DRB1_67	AA_DRB1_13	AA_DRB1_4	2171.37	7.11E-457	14	16681.2
AA_DRB1_180	AA_DRB1_77	AA_DRB1_71	AA_DRB1_30	2171.36	3.95E-459	12	16677.2
AA_DRB1_74	AA_DRB1_71	AA_DRB1_26	AA_DRB1_13	2171.35	1.52E-452	18	16689.2
AA_DRB1_189	AA_DRB1_67	AA_DRB1_11	AA_DRB1_.24	2171.35	7.2E-457	14	16681.2
AA_DRB1_180	AA_DRB1_67	AA_DRB1_32	AA_DRB1_13	2171.34	3.98E-459	12	16677.2
AA_DRB1_142	AA_DRB1_74	AA_DRB1_71	AA_DRB1_11	2171.32	1.13E-454	16	16685.2
AA_DRB1_133	AA_DRB1_74	AA_DRB1_71	AA_DRB1_11	2171.32	1.13E-454	16	16685.2
AA_DRB1_96	AA_DRB1_67	AA_DRB1_60	AA_DRB1_16	2171.28	4.11E-459	12	16677.3
AA_DRB1_180	AA_DRB1_73	AA_DRB1_71	AA_DRB1_30	2171.2	4.27E-459	12	16677.4
AA_DRB1_181	AA_DRB1_96	AA_DRB1_67	AA_DRB1_33	2171.16	3.03E-460	11	16675.4
AA_DRB1_189	AA_DRB1_140	AA_DRB1_67	AA_DRB1_11	2171.14	6.05E-458	13	16679.4
AA_DRB1_181	AA_DRB1_96	AA_DRB1_85	AA_DRB1_67	2171.12	3.09E-460	11	16675.4
AA_DRB1_74	AA_DRB1_71	AA_DRB1_31	AA_DRB1_11	2171.01	1.56E-453	17	16687.6
AA_DRB1_189	AA_DRB1_71	AA_DRB1_37	AA_DRB1_13	2170.99	1.58E-453	17	16687.6
AA_DRB1_180	AA_DRB1_74	AA_DRB1_67	AA_DRB1_37	2170.98	1.09E-455	15	16683.6
AA_DRB1_120	AA_DRB1_74	AA_DRB1_71	AA_DRB1_11	2170.87	1.41E-454	16	16685.7
AA_DRB1_233	AA_DRB1_180	AA_DRB1_67	AA_DRB1_13	2170.87	9.14E-457	14	16681.7
AA_DRB1_233	AA_DRB1_104	AA_DRB1_67	AA_DRB1_13	2170.85	6.99E-458	13	16679.7
AA_DRB1_233	AA_DRB1_98	AA_DRB1_67	AA_DRB1_13	2170.85	6.99E-458	13	16679.7
AA_DRB1_77	AA_DRB1_67	AA_DRB1_37	AA_DRB1_.25	2170.74	5.37E-459	12	16677.8
AA_DRB1_180	AA_DRB1_140	AA_DRB1_96	AA_DRB1_67	2170.66	2.57E-461	10	16673.9
AA_DRB1_189	AA_DRB1_67	AA_DRB1_60	AA_DRB1_11	2170.65	1.02E-456	14	16681.9
AA_DRB1_181	AA_DRB1_142	AA_DRB1_67	AA_DRB1_33	2170.61	9.71E-464	8	16670
AA_DRB1_181	AA_DRB1_133	AA_DRB1_67	AA_DRB1_33	2170.61	9.71E-464	8	16670
AA_DRB1_231	AA_DRB1_74	AA_DRB1_71	AA_DRB1_11	2170.56	1.95E-453	17	16688
AA_DRB1_67	AA_DRB1_60	AA_DRB1_30	AA_DRB1_.25	2170.54	1.07E-456	14	16682
AA_DRB1_96	AA_DRB1_74	AA_DRB1_71	AA_DRB1_11	2170.53	2.53E-451	19	16692
AA_DRB1_86	AA_DRB1_71	AA_DRB1_32	AA_DRB1_13	2170.53	5.97E-459	12	16678
AA_DRB1_180	AA_DRB1_70	AA_DRB1_37	AA_DRB1_30	2170.5	1.39E-455	15	16684.1
AA_DRB1_85	AA_DRB1_67	AA_DRB1_28	AA_DRB1_13	2170.46	8.49E-458	13	16680.1
AA_DRB1_189	AA_DRB1_67	AA_DRB1_11	AA_DRB1_.16	2170.44	1.13E-456	14	16682.1
AA_DRB1_189	AA_DRB1_67	AA_DRB1_11	AA_DRB1_.17	2170.38	8.83E-458	13	16680.2
AA_DRB1_181	AA_DRB1_96	AA_DRB1_74	AA_DRB1_71	2170.31	1.87E-454	16	16686.3
AA_DRB1_180	AA_DRB1_74	AA_DRB1_58	AA_DRB1_11	2170.29	1.54E-455	15	16684.3
AA_DRB1_86	AA_DRB1_67	AA_DRB1_13	AA_DRB1_.1	2170.27	9.33E-458	13	16680.3
AA_DRB1_149	AA_DRB1_74	AA_DRB1_71	AA_DRB1_11	2170.26	1.91E-454	16	16686.3
AA_DRB1_74	AA_DRB1_71	AA_DRB1_58	AA_DRB1_37	2170.13	2.05E-454	16	16686.4
AA_DRB1_104	AA_DRB1_73	AA_DRB1_67	AA_DRB1_.1	2170.13	1.24E-463	8	16670.4
AA_DRB1_98	AA_DRB1_73	AA_DRB1_67	AA_DRB1_.1	2170.13	1.24E-463	8	16670.4
AA_DRB1_67	AA_DRB1_60	AA_DRB1_13	AA_DRB1_12	2170.12	1.01E-457	13	16680.4
AA_DRB1_142	AA_DRB1_67	AA_DRB1_47	AA_DRB1_11	2170.08	5.18E-460	11	16676.5
AA_DRB1_133	AA_DRB1_67	AA_DRB1_47	AA_DRB1_11	2170.08	5.18E-460	11	16676.5
AA_DRB1_67	AA_DRB1_60	AA_DRB1_32	AA_DRB1_13	2170.07	1.03E-457	13	16680.5
AA_DRB1_181	AA_DRB1_180	AA_DRB1_96	AA_DRB1_67	2170.07	3.46E-461	10	16674.5
AA_DRB1_67	AA_DRB1_60	AA_DRB1_16	AA_DRB1_13	2170.07	1.03E-457	13	16680.5
AA_DRB1_233	AA_DRB1_180	AA_DRB1_74	AA_DRB1_67	2170.01	1.06E-457	13	16680.6
AA_DRB1_77	AA_DRB1_70	AA_DRB1_67	AA_DRB1_13	2170.01	1.06E-457	13	16680.6
AA_DRB1_140	AA_DRB1_67	AA_DRB1_11	AA_DRB1_.25	2169.98	1.42E-456	14	16682.6
AA_DRB1_74	AA_DRB1_71	AA_DRB1_25	AA_DRB1_11	2169.94	2.24E-454	16	16686.6
AA_DRB1_74	AA_DRB1_71	AA_DRB1_11	AA_DRB1_4	2169.94	2.25E-454	16	16686.6
AA_DRB1_96	AA_DRB1_71	AA_DRB1_67	AA_DRB1_57	2169.94	1.84E-455	15	16684.6
AA_DRB1_74	AA_DRB1_71	AA_DRB1_28	AA_DRB1_.24	2169.93	1.84E-455	15	16684.6
AA_DRB1_73	AA_DRB1_70	AA_DRB1_67	AA_DRB1_13	2169.91	1.12E-457	13	16680.7
AA_DRB1_74	AA_DRB1_71	AA_DRB1_11	AA_DRB1_10	2169.89	2.3E-454	16	16686.7
AA_DRB1_104	AA_DRB1_74	AA_DRB1_71	AA_DRB1_11	2169.88	2.32E-454	16	16686.7
AA_DRB1_98	AA_DRB1_74	AA_DRB1_71	AA_DRB1_11	2169.88	2.32E-454	16	16686.7
AA_DRB1_74	AA_DRB1_71	AA_DRB1_33	AA_DRB1_11	2169.87	2.33E-454	16	16686.7
AA_DRB1_67	AA_DRB1_47	AA_DRB1_30	AA_DRB1_11	2169.83	1.53E-456	14	16682.7
AA_DRB1_149	AA_DRB1_67	AA_DRB1_60	AA_DRB1_13	2169.82	1.17E-457	13	16680.7
AA_DRB1_140	AA_DRB1_67	AA_DRB1_13	AA_DRB1_.1	2169.82	1.54E-456	14	16682.7
AA_DRB1_78	AA_DRB1_74	AA_DRB1_71	AA_DRB1_11	2169.77	2.44E-454	16	16686.8
AA_DRB1_67	AA_DRB1_47	AA_DRB1_30	AA_DRB1_.25	2169.74	8.84E-459	12	16678.8
AA_DRB1_67	AA_DRB1_60	AA_DRB1_13	AA_DRB1_4	2169.71	1.62E-456	14	16682.9
AA_DRB1_140	AA_DRB1_67	AA_DRB1_11	AA_DRB1_.24	2169.68	1.65E-456	14	16682.9
AA_DRB1_77	AA_DRB1_74	AA_DRB1_71	AA_DRB1_11	2169.68	2.09E-455	15	16684.9
AA_DRB1_74	AA_DRB1_73	AA_DRB1_71	AA_DRB1_11	2169.68	2.09E-455	15	16684.9
AA_DRB1_74	AA_DRB1_71	AA_DRB1_14	AA_DRB1_11	2169.68	2.09E-455	15	16684.9
AA_DRB1_74	AA_DRB1_71	AA_DRB1_12	AA_DRB1_11	2169.68	2.09E-455	15	16684.9
AA_DRB1_74	AA_DRB1_71	AA_DRB1_11	AA_DRB1_9	2169.68	2.09E-455	15	16684.9
AA_DRB1_74	AA_DRB1_71	AA_DRB1_28	AA_DRB1_13	2169.65	3.53E-452	18	16690.9
AA_DRB1_104	AA_DRB1_67	AA_DRB1_60	AA_DRB1_13	2169.62	1.29E-457	13	16680.9
AA_DRB1_98	AA_DRB1_67	AA_DRB1_60	AA_DRB1_13	2169.62	1.29E-457	13	16680.9
AA_DRB1_78	AA_DRB1_67	AA_DRB1_60	AA_DRB1_13	2169.62	1.29E-457	13	16680.9
AA_DRB1_67	AA_DRB1_60	AA_DRB1_14	AA_DRB1_13	2169.61	9.42E-459	12	16679
AA_DRB1_67	AA_DRB1_47	AA_DRB1_31	AA_DRB1_11	2169.61	9.44E-459	12	16679
AA_DRB1_189	AA_DRB1_180	AA_DRB1_67	AA_DRB1_13	2169.51	1.36E-457	13	16681.1
AA_DRB1_67	AA_DRB1_30	AA_DRB1_26	AA_DRB1_.25	2169.49	1.82E-456	14	16683.1
AA_DRB1_96	AA_DRB1_67	AA_DRB1_11	AA_DRB1_.25	2169.45	2.87E-454	16	16687.1
AA_DRB1_104	AA_DRB1_77	AA_DRB1_67	AA_DRB1_.1	2169.44	1.74E-463	8	16671.1
AA_DRB1_98	AA_DRB1_77	AA_DRB1_67	AA_DRB1_.1	2169.44	1.74E-463	8	16671.1
AA_DRB1_181	AA_DRB1_180	AA_DRB1_142	AA_DRB1_67	2169.4	1.78E-463	8	16671.2
AA_DRB1_181	AA_DRB1_180	AA_DRB1_133	AA_DRB1_67	2169.4	1.78E-463	8	16671.2
AA_DRB1_67	AA_DRB1_60	AA_DRB1_11	AA_DRB1_.24	2169.39	2.41E-455	15	16685.2
AA_DRB1_74	AA_DRB1_71	AA_DRB1_33	AA_DRB1_26	2169.37	1.46E-457	13	16681.2
AA_DRB1_189	AA_DRB1_71	AA_DRB1_37	AA_DRB1_11	2169.35	3.57E-453	17	16689.2
AA_DRB1_120	AA_DRB1_67	AA_DRB1_13	AA_DRB1_.1	2169.25	1.55E-457	13	16681.3
AA_DRB1_180	AA_DRB1_67	AA_DRB1_13	AA_DRB1_.24	2169.22	2.08E-456	14	16683.3
AA_DRB1_181	AA_DRB1_71	AA_DRB1_26	AA_DRB1_13	2169.17	3.29E-454	16	16687.4
AA_DRB1_231	AA_DRB1_71	AA_DRB1_37	AA_DRB1_11	2169.15	3.93E-453	17	16689.4
AA_DRB1_67	AA_DRB1_28	AA_DRB1_16	AA_DRB1_11	2169.07	2.23E-456	14	16683.5
AA_DRB1_149	AA_DRB1_96	AA_DRB1_67	AA_DRB1_57	2169.02	1.27E-458	12	16679.5
AA_DRB1_104	AA_DRB1_96	AA_DRB1_67	AA_DRB1_57	2169.02	1.27E-458	12	16679.5
AA_DRB1_98	AA_DRB1_96	AA_DRB1_67	AA_DRB1_57	2169.02	1.27E-458	12	16679.5
AA_DRB1_231	AA_DRB1_67	AA_DRB1_11	AA_DRB1_.25	2169	1.76E-457	13	16681.6
AA_DRB1_67	AA_DRB1_60	AA_DRB1_30	AA_DRB1_.16	2168.9	2.43E-456	14	16683.7
AA_DRB1_189	AA_DRB1_142	AA_DRB1_67	AA_DRB1_11	2168.85	1.38E-458	12	16679.7
AA_DRB1_189	AA_DRB1_133	AA_DRB1_67	AA_DRB1_11	2168.85	1.38E-458	12	16679.7
AA_DRB1_233	AA_DRB1_74	AA_DRB1_67	AA_DRB1_.24	2168.82	2.53E-456	14	16683.7
AA_DRB1_74	AA_DRB1_71	AA_DRB1_33	AA_DRB1_28	2168.81	1.92E-457	13	16681.8
AA_DRB1_233	AA_DRB1_67	AA_DRB1_13	AA_DRB1_.1	2168.75	3.32E-455	15	16685.8
AA_DRB1_67	AA_DRB1_60	AA_DRB1_11	AA_DRB1_.16	2168.7	3.4E-455	15	16685.9
AA_DRB1_142	AA_DRB1_67	AA_DRB1_11	AA_DRB1_.25	2168.7	2.04E-457	13	16681.9
AA_DRB1_133	AA_DRB1_67	AA_DRB1_11	AA_DRB1_.25	2168.7	2.04E-457	13	16681.9
AA_DRB1_180	AA_DRB1_71	AA_DRB1_67	AA_DRB1_57	2168.69	2.05E-457	13	16681.9
AA_DRB1_140	AA_DRB1_67	AA_DRB1_11	AA_DRB1_.17	2168.65	2.09E-457	13	16681.9
AA_DRB1_71	AA_DRB1_67	AA_DRB1_58	AA_DRB1_13	2168.65	3.5E-455	15	16685.9
AA_DRB1_189	AA_DRB1_71	AA_DRB1_58	AA_DRB1_13	2168.64	2.76E-456	14	16683.9
AA_DRB1_96	AA_DRB1_73	AA_DRB1_67	AA_DRB1_.25	2168.64	1.07E-459	11	16677.9
AA_DRB1_181	AA_DRB1_67	AA_DRB1_37	AA_DRB1_31	2168.58	2.16E-457	13	16682
AA_DRB1_231	AA_DRB1_140	AA_DRB1_67	AA_DRB1_11	2168.57	2.17E-457	13	16682
AA_DRB1_67	AA_DRB1_31	AA_DRB1_26	AA_DRB1_13	2168.52	2.94E-456	14	16684
AA_DRB1_189	AA_DRB1_67	AA_DRB1_30	AA_DRB1_11	2168.47	3.81E-455	15	16686.1
AA_DRB1_96	AA_DRB1_67	AA_DRB1_47	AA_DRB1_11	2168.45	3.04E-456	14	16684.1
AA_DRB1_180	AA_DRB1_142	AA_DRB1_67	AA_DRB1_13	2168.43	1.69E-458	12	16680.1
AA_DRB1_180	AA_DRB1_133	AA_DRB1_67	AA_DRB1_13	2168.43	1.69E-458	12	16680.1
AA_DRB1_70	AA_DRB1_67	AA_DRB1_58	AA_DRB1_13	2168.4	3.11E-456	14	16684.2
AA_DRB1_180	AA_DRB1_71	AA_DRB1_57	AA_DRB1_37	2168.4	3.95E-455	15	16686.2
AA_DRB1_77	AA_DRB1_67	AA_DRB1_13	AA_DRB1_.24	2168.35	2.43E-457	13	16682.2
AA_DRB1_104	AA_DRB1_74	AA_DRB1_71	AA_DRB1_26	2168.34	2.44E-457	13	16682.2
AA_DRB1_98	AA_DRB1_74	AA_DRB1_71	AA_DRB1_26	2168.34	2.44E-457	13	16682.2
AA_DRB1_67	AA_DRB1_60	AA_DRB1_11	AA_DRB1_.17	2168.34	3.21E-456	14	16684.2
AA_DRB1_67	AA_DRB1_47	AA_DRB1_30	AA_DRB1_.16	2168.32	1.8E-458	12	16680.2
AA_DRB1_231	AA_DRB1_67	AA_DRB1_11	AA_DRB1_.24	2168.31	3.26E-456	14	16684.3
AA_DRB1_149	AA_DRB1_67	AA_DRB1_47	AA_DRB1_11	2168.26	1.29E-459	11	16678.3
AA_DRB1_71	AA_DRB1_47	AA_DRB1_32	AA_DRB1_13	2168.18	1.92E-458	12	16680.4
AA_DRB1_73	AA_DRB1_67	AA_DRB1_13	AA_DRB1_.24	2168.18	2.64E-457	13	16682.4
AA_DRB1_104	AA_DRB1_67	AA_DRB1_47	AA_DRB1_11	2168.17	1.34E-459	11	16678.4
AA_DRB1_98	AA_DRB1_67	AA_DRB1_47	AA_DRB1_11	2168.17	1.34E-459	11	16678.4
AA_DRB1_181	AA_DRB1_96	AA_DRB1_74	AA_DRB1_58	2168.15	3.53E-456	14	16684.4
AA_DRB1_67	AA_DRB1_26	AA_DRB1_13	AA_DRB1_10	2168.13	3.56E-456	14	16684.4
AA_DRB1_67	AA_DRB1_47	AA_DRB1_38	AA_DRB1_11	2168.08	2.02E-458	12	16680.5
AA_DRB1_67	AA_DRB1_47	AA_DRB1_11	AA_DRB1_10	2168.08	1.41E-459	11	16678.5
AA_DRB1_85	AA_DRB1_67	AA_DRB1_47	AA_DRB1_11	2168.07	1.41E-459	11	16678.5
AA_DRB1_77	AA_DRB1_67	AA_DRB1_37	AA_DRB1_.16	2168.07	2.04E-458	12	16680.5
AA_DRB1_231	AA_DRB1_67	AA_DRB1_60	AA_DRB1_11	2168.04	3.73E-456	14	16684.5
AA_DRB1_142	AA_DRB1_71	AA_DRB1_67	AA_DRB1_13	2168.02	3.76E-456	14	16684.5
AA_DRB1_133	AA_DRB1_71	AA_DRB1_67	AA_DRB1_13	2168.02	3.76E-456	14	16684.5
AA_DRB1_67	AA_DRB1_47	AA_DRB1_28	AA_DRB1_11	2168	2.89E-457	13	16682.6
AA_DRB1_67	AA_DRB1_47	AA_DRB1_33	AA_DRB1_11	2167.99	1.47E-459	11	16678.6
AA_DRB1_67	AA_DRB1_13	AA_DRB1_4	AA_DRB1_.24	2167.99	3.83E-456	14	16684.6
AA_DRB1_74	AA_DRB1_58	AA_DRB1_47	AA_DRB1_11	2167.95	3.89E-456	14	16684.6
AA_DRB1_140	AA_DRB1_67	AA_DRB1_11	AA_DRB1_.16	2167.94	3.93E-456	14	16684.6
AA_DRB1_189	AA_DRB1_67	AA_DRB1_31	AA_DRB1_11	2167.92	3.01E-457	13	16682.6
AA_DRB1_78	AA_DRB1_67	AA_DRB1_13	AA_DRB1_.24	2167.87	3.08E-457	13	16682.7
AA_DRB1_231	AA_DRB1_67	AA_DRB1_11	AA_DRB1_.17	2167.81	3.18E-457	13	16682.8
AA_DRB1_233	AA_DRB1_149	AA_DRB1_96	AA_DRB1_67	2167.79	1.62E-459	11	16678.8
AA_DRB1_233	AA_DRB1_104	AA_DRB1_96	AA_DRB1_67	2167.79	1.62E-459	11	16678.8
AA_DRB1_233	AA_DRB1_98	AA_DRB1_96	AA_DRB1_67	2167.79	1.62E-459	11	16678.8
AA_DRB1_181	AA_DRB1_120	AA_DRB1_71	AA_DRB1_37	2167.79	3.21E-457	13	16682.8
AA_DRB1_70	AA_DRB1_67	AA_DRB1_30	AA_DRB1_.25	2167.75	4.31E-456	14	16684.8
AA_DRB1_96	AA_DRB1_67	AA_DRB1_57	AA_DRB1_38	2167.73	3.31E-457	13	16682.8
AA_DRB1_180	AA_DRB1_67	AA_DRB1_31	AA_DRB1_9	2167.69	1.13E-460	10	16676.9
AA_DRB1_233	AA_DRB1_74	AA_DRB1_47	AA_DRB1_37	2167.69	4.44E-456	14	16684.9
AA_DRB1_231	AA_DRB1_96	AA_DRB1_67	AA_DRB1_11	2167.69	5.63E-455	15	16686.9
AA_DRB1_96	AA_DRB1_67	AA_DRB1_57	AA_DRB1_10	2167.66	3.41E-457	13	16682.9
AA_DRB1_67	AA_DRB1_30	AA_DRB1_26	AA_DRB1_.16	2167.66	4.5E-456	14	16684.9
AA_DRB1_181	AA_DRB1_71	AA_DRB1_37	AA_DRB1_.24	2167.64	5.77E-455	15	16686.9
AA_DRB1_180	AA_DRB1_149	AA_DRB1_67	AA_DRB1_13	2167.62	2.55E-458	12	16681
AA_DRB1_67	AA_DRB1_30	AA_DRB1_11	AA_DRB1_.25	2167.61	7.16E-454	16	16689
AA_DRB1_77	AA_DRB1_67	AA_DRB1_30	AA_DRB1_.25	2167.52	2.67E-458	12	16681
AA_DRB1_86	AA_DRB1_71	AA_DRB1_67	AA_DRB1_13	2167.52	4.84E-456	14	16685.1
AA_DRB1_96	AA_DRB1_78	AA_DRB1_67	AA_DRB1_57	2167.51	2.68E-458	12	16681.1
AA_DRB1_71	AA_DRB1_67	AA_DRB1_33	AA_DRB1_13	2167.47	4.94E-456	14	16685.1
AA_DRB1_71	AA_DRB1_67	AA_DRB1_25	AA_DRB1_13	2167.47	4.94E-456	14	16685.1
AA_DRB1_78	AA_DRB1_67	AA_DRB1_47	AA_DRB1_11	2167.47	1.9E-459	11	16679.1
AA_DRB1_142	AA_DRB1_67	AA_DRB1_28	AA_DRB1_13	2167.46	3.77E-457	13	16683.1
AA_DRB1_133	AA_DRB1_67	AA_DRB1_28	AA_DRB1_13	2167.46	3.77E-457	13	16683.1
AA_DRB1_73	AA_DRB1_67	AA_DRB1_30	AA_DRB1_.25	2167.46	2.75E-458	12	16681.1
AA_DRB1_96	AA_DRB1_67	AA_DRB1_57	AA_DRB1_4	2167.42	3.85E-457	13	16683.1
AA_DRB1_96	AA_DRB1_67	AA_DRB1_57	AA_DRB1_12	2167.42	2.81E-458	12	16681.1
AA_DRB1_71	AA_DRB1_67	AA_DRB1_16	AA_DRB1_13	2167.42	5.08E-456	14	16685.1
AA_DRB1_231	AA_DRB1_67	AA_DRB1_11	AA_DRB1_.16	2167.41	5.09E-456	14	16685.2
AA_DRB1_181	AA_DRB1_70	AA_DRB1_32	AA_DRB1_11	2167.36	3.97E-457	13	16683.2
AA_DRB1_181	AA_DRB1_70	AA_DRB1_32	AA_DRB1_13	2167.36	3.97E-457	13	16683.2
AA_DRB1_71	AA_DRB1_67	AA_DRB1_13	AA_DRB1_12	2167.36	5.24E-456	14	16685.2
AA_DRB1_189	AA_DRB1_77	AA_DRB1_67	AA_DRB1_13	2167.34	2.93E-458	12	16681.2
AA_DRB1_104	AA_DRB1_67	AA_DRB1_31	AA_DRB1_.1	2167.28	8.7E-462	9	16675.3
AA_DRB1_98	AA_DRB1_67	AA_DRB1_31	AA_DRB1_.1	2167.28	8.7E-462	9	16675.3
AA_DRB1_189	AA_DRB1_96	AA_DRB1_67	AA_DRB1_11	2167.27	6.91E-455	15	16687.3
AA_DRB1_104	AA_DRB1_67	AA_DRB1_13	AA_DRB1_.24	2167.27	4.15E-457	13	16683.3
AA_DRB1_98	AA_DRB1_67	AA_DRB1_13	AA_DRB1_.24	2167.27	4.15E-457	13	16683.3
AA_DRB1_120	AA_DRB1_67	AA_DRB1_47	AA_DRB1_11	2167.25	2.13E-459	11	16679.3
AA_DRB1_189	AA_DRB1_67	AA_DRB1_28	AA_DRB1_11	2167.24	5.56E-456	14	16685.3
AA_DRB1_142	AA_DRB1_67	AA_DRB1_11	AA_DRB1_.24	2167.22	4.25E-457	13	16683.3
AA_DRB1_133	AA_DRB1_67	AA_DRB1_11	AA_DRB1_.24	2167.22	4.25E-457	13	16683.3
AA_DRB1_189	AA_DRB1_73	AA_DRB1_67	AA_DRB1_13	2167.22	3.1E-458	12	16681.3
AA_DRB1_67	AA_DRB1_47	AA_DRB1_25	AA_DRB1_11	2167.22	2.16E-459	11	16679.4
AA_DRB1_189	AA_DRB1_67	AA_DRB1_30	AA_DRB1_.25	2167.13	4.44E-457	13	16683.4
AA_DRB1_67	AA_DRB1_30	AA_DRB1_9	AA_DRB1_.25	2167.11	5.93E-456	14	16685.5
AA_DRB1_67	AA_DRB1_47	AA_DRB1_11	AA_DRB1_4	2167.1	2.29E-459	11	16679.5
AA_DRB1_180	AA_DRB1_71	AA_DRB1_60	AA_DRB1_37	2167.09	5.98E-456	14	16685.5
AA_DRB1_96	AA_DRB1_74	AA_DRB1_71	AA_DRB1_9	2167.08	9.3E-454	16	16689.5
AA_DRB1_67	AA_DRB1_47	AA_DRB1_26	AA_DRB1_11	2167.07	4.59E-457	13	16683.5
AA_DRB1_233	AA_DRB1_74	AA_DRB1_11	AA_DRB1_.1	2167.05	1.11E-452	17	16691.5
AA_DRB1_96	AA_DRB1_73	AA_DRB1_67	AA_DRB1_.16	2167.05	2.35E-459	11	16679.5
AA_DRB1_180	AA_DRB1_67	AA_DRB1_16	AA_DRB1_13	2167.03	3.4E-458	12	16681.5
AA_DRB1_180	AA_DRB1_96	AA_DRB1_74	AA_DRB1_58	2166.94	3.57E-458	12	16681.6
AA_DRB1_104	AA_DRB1_74	AA_DRB1_71	AA_DRB1_28	2166.92	4.94E-457	13	16683.6
AA_DRB1_98	AA_DRB1_74	AA_DRB1_71	AA_DRB1_28	2166.92	4.94E-457	13	16683.6
AA_DRB1_85	AA_DRB1_67	AA_DRB1_13	AA_DRB1_.25	2166.91	4.96E-457	13	16683.7
AA_DRB1_149	AA_DRB1_74	AA_DRB1_67	AA_DRB1_.24	2166.87	3.68E-458	12	16681.7
AA_DRB1_231	AA_DRB1_189	AA_DRB1_67	AA_DRB1_11	2166.86	5.08E-457	13	16683.7
AA_DRB1_77	AA_DRB1_37	AA_DRB1_13	AA_DRB1_.1	2166.86	8.51E-455	15	16687.7
AA_DRB1_149	AA_DRB1_67	AA_DRB1_11	AA_DRB1_.25	2166.83	5.17E-457	13	16683.7
AA_DRB1_67	AA_DRB1_31	AA_DRB1_11	AA_DRB1_.25	2166.83	5.18E-457	13	16683.7
AA_DRB1_180	AA_DRB1_67	AA_DRB1_33	AA_DRB1_13	2166.81	3.8E-458	12	16681.8
AA_DRB1_180	AA_DRB1_67	AA_DRB1_25	AA_DRB1_13	2166.81	3.8E-458	12	16681.8
AA_DRB1_180	AA_DRB1_67	AA_DRB1_13	AA_DRB1_12	2166.79	3.84E-458	12	16681.8
AA_DRB1_67	AA_DRB1_28	AA_DRB1_13	AA_DRB1_12	2166.77	5.32E-457	13	16683.8
AA_DRB1_149	AA_DRB1_71	AA_DRB1_67	AA_DRB1_13	2166.75	7.06E-456	14	16685.8
AA_DRB1_77	AA_DRB1_67	AA_DRB1_47	AA_DRB1_11	2166.75	2.72E-459	11	16679.8
AA_DRB1_73	AA_DRB1_67	AA_DRB1_47	AA_DRB1_11	2166.75	2.72E-459	11	16679.8
AA_DRB1_73	AA_DRB1_37	AA_DRB1_13	AA_DRB1_.1	2166.75	8.98E-455	15	16687.8
AA_DRB1_149	AA_DRB1_96	AA_DRB1_67	AA_DRB1_.1	2166.74	2.74E-459	11	16679.8
AA_DRB1_104	AA_DRB1_96	AA_DRB1_67	AA_DRB1_.1	2166.74	2.74E-459	11	16679.8
AA_DRB1_98	AA_DRB1_96	AA_DRB1_67	AA_DRB1_.1	2166.74	2.74E-459	11	16679.8
AA_DRB1_104	AA_DRB1_74	AA_DRB1_71	AA_DRB1_13	2166.72	1.11E-453	16	16689.8
AA_DRB1_98	AA_DRB1_74	AA_DRB1_71	AA_DRB1_13	2166.72	1.11E-453	16	16689.8
AA_DRB1_71	AA_DRB1_67	AA_DRB1_14	AA_DRB1_13	2166.72	5.47E-457	13	16683.9
AA_DRB1_67	AA_DRB1_47	AA_DRB1_14	AA_DRB1_11	2166.7	1.85E-460	10	16677.9
AA_DRB1_67	AA_DRB1_47	AA_DRB1_12	AA_DRB1_11	2166.7	1.85E-460	10	16677.9
AA_DRB1_67	AA_DRB1_47	AA_DRB1_11	AA_DRB1_9	2166.7	1.85E-460	10	16677.9
AA_DRB1_67	AA_DRB1_28	AA_DRB1_16	AA_DRB1_13	2166.69	5.55E-457	13	16683.9
AA_DRB1_180	AA_DRB1_67	AA_DRB1_58	AA_DRB1_13	2166.65	5.65E-457	13	16683.9
AA_DRB1_189	AA_DRB1_67	AA_DRB1_38	AA_DRB1_11	2166.63	5.71E-457	13	16683.9
AA_DRB1_85	AA_DRB1_78	AA_DRB1_67	AA_DRB1_13	2166.62	2.91E-459	11	16679.9
AA_DRB1_67	AA_DRB1_32	AA_DRB1_13	AA_DRB1_.1	2166.59	5.83E-457	13	16684
AA_DRB1_189	AA_DRB1_85	AA_DRB1_67	AA_DRB1_11	2166.57	4.29E-458	12	16682
AA_DRB1_74	AA_DRB1_71	AA_DRB1_13	AA_DRB1_4	2166.56	1.43E-452	17	16692
AA_DRB1_189	AA_DRB1_149	AA_DRB1_67	AA_DRB1_11	2166.52	4.39E-458	12	16682
AA_DRB1_85	AA_DRB1_67	AA_DRB1_13	AA_DRB1_4	2166.52	4.4E-458	12	16682
AA_DRB1_96	AA_DRB1_67	AA_DRB1_10	AA_DRB1_.1	2166.51	4.41E-458	12	16682.1
AA_DRB1_189	AA_DRB1_67	AA_DRB1_11	AA_DRB1_10	2166.51	4.42E-458	12	16682.1
AA_DRB1_189	AA_DRB1_120	AA_DRB1_67	AA_DRB1_11	2166.5	4.43E-458	12	16682.1
AA_DRB1_189	AA_DRB1_104	AA_DRB1_67	AA_DRB1_11	2166.5	4.44E-458	12	16682.1
AA_DRB1_189	AA_DRB1_98	AA_DRB1_67	AA_DRB1_11	2166.5	4.44E-458	12	16682.1
AA_DRB1_96	AA_DRB1_86	AA_DRB1_67	AA_DRB1_.25	2166.49	3.1E-459	11	16680.1
AA_DRB1_233	AA_DRB1_67	AA_DRB1_38	AA_DRB1_13	2166.46	8.19E-456	14	16686.1
AA_DRB1_189	AA_DRB1_67	AA_DRB1_33	AA_DRB1_11	2166.44	4.58E-458	12	16682.1
AA_DRB1_78	AA_DRB1_74	AA_DRB1_71	AA_DRB1_13	2166.43	1.29E-453	16	16690.1
AA_DRB1_67	AA_DRB1_38	AA_DRB1_13	AA_DRB1_.25	2166.42	8.36E-456	14	16686.2
AA_DRB1_67	AA_DRB1_47	AA_DRB1_38	AA_DRB1_13	2166.41	4.64E-458	12	16682.2
AA_DRB1_67	AA_DRB1_33	AA_DRB1_28	AA_DRB1_13	2166.39	6.44E-457	13	16684.2
AA_DRB1_67	AA_DRB1_28	AA_DRB1_25	AA_DRB1_13	2166.39	6.44E-457	13	16684.2
AA_DRB1_140	AA_DRB1_67	AA_DRB1_26	AA_DRB1_13	2166.34	8.69E-456	14	16686.2
AA_DRB1_67	AA_DRB1_11	AA_DRB1_.16	AA_DRB1_.25	2166.3	8.86E-456	14	16686.3
AA_DRB1_70	AA_DRB1_67	AA_DRB1_30	AA_DRB1_.16	2166.29	8.89E-456	14	16686.3
AA_DRB1_231	AA_DRB1_142	AA_DRB1_67	AA_DRB1_11	2166.29	4.93E-458	12	16682.3
AA_DRB1_231	AA_DRB1_133	AA_DRB1_67	AA_DRB1_11	2166.29	4.93E-458	12	16682.3
AA_DRB1_142	AA_DRB1_67	AA_DRB1_11	AA_DRB1_.17	2166.24	5.06E-458	12	16682.3
AA_DRB1_133	AA_DRB1_67	AA_DRB1_11	AA_DRB1_.17	2166.24	5.06E-458	12	16682.3
AA_DRB1_85	AA_DRB1_67	AA_DRB1_11	AA_DRB1_.25	2166.23	6.97E-457	13	16684.3
AA_DRB1_189	AA_DRB1_78	AA_DRB1_67	AA_DRB1_11	2166.23	5.08E-458	12	16682.3
AA_DRB1_180	AA_DRB1_67	AA_DRB1_14	AA_DRB1_13	2166.19	3.6E-459	11	16680.4
AA_DRB1_142	AA_DRB1_67	AA_DRB1_11	AA_DRB1_.16	2166.17	7.17E-457	13	16684.4
AA_DRB1_133	AA_DRB1_67	AA_DRB1_11	AA_DRB1_.16	2166.17	7.17E-457	13	16684.4
AA_DRB1_78	AA_DRB1_67	AA_DRB1_11	AA_DRB1_.25	2166.17	7.17E-457	13	16684.4
AA_DRB1_67	AA_DRB1_31	AA_DRB1_11	AA_DRB1_.24	2166.17	9.45E-456	14	16686.4
AA_DRB1_96	AA_DRB1_74	AA_DRB1_71	AA_DRB1_.17	2166.16	1.47E-453	16	16690.4
AA_DRB1_104	AA_DRB1_74	AA_DRB1_70	AA_DRB1_67	2166.12	5.37E-458	12	16682.4
AA_DRB1_98	AA_DRB1_74	AA_DRB1_70	AA_DRB1_67	2166.12	5.37E-458	12	16682.4
AA_DRB1_67	AA_DRB1_30	AA_DRB1_11	AA_DRB1_.24	2166.11	1.51E-453	16	16690.5
AA_DRB1_67	AA_DRB1_30	AA_DRB1_11	AA_DRB1_.17	2166.1	1.24E-454	15	16688.5
AA_DRB1_181	AA_DRB1_58	AA_DRB1_13	AA_DRB1_.1	2166.07	9.9E-456	14	16686.5
AA_DRB1_189	AA_DRB1_67	AA_DRB1_30	AA_DRB1_.16	2166.06	7.59E-457	13	16684.5
AA_DRB1_67	AA_DRB1_28	AA_DRB1_11	AA_DRB1_.25	2166.04	1.28E-454	15	16688.5
AA_DRB1_67	AA_DRB1_57	AA_DRB1_28	AA_DRB1_10	2166.02	5.63E-458	12	16682.5
AA_DRB1_120	AA_DRB1_67	AA_DRB1_26	AA_DRB1_13	2166.01	7.76E-457	13	16684.6
AA_DRB1_74	AA_DRB1_67	AA_DRB1_12	AA_DRB1_.24	2165.97	5.78E-458	12	16682.6
AA_DRB1_189	AA_DRB1_67	AA_DRB1_25	AA_DRB1_11	2165.96	5.81E-458	12	16682.6
AA_DRB1_77	AA_DRB1_67	AA_DRB1_30	AA_DRB1_.16	2165.94	5.85E-458	12	16682.6
AA_DRB1_67	AA_DRB1_11	AA_DRB1_.17	AA_DRB1_.25	2165.92	1.07E-455	14	16686.6
AA_DRB1_67	AA_DRB1_11	AA_DRB1_.24	AA_DRB1_.25	2165.92	1.07E-455	14	16686.6
AA_DRB1_67	AA_DRB1_47	AA_DRB1_13	AA_DRB1_.25	2165.9	8.2E-457	13	16684.7
AA_DRB1_233	AA_DRB1_189	AA_DRB1_96	AA_DRB1_67	2165.9	4.17E-459	11	16680.7
AA_DRB1_73	AA_DRB1_67	AA_DRB1_30	AA_DRB1_.16	2165.89	6.02E-458	12	16682.7
AA_DRB1_181	AA_DRB1_120	AA_DRB1_67	AA_DRB1_.1	2165.88	2.79E-460	10	16678.7
AA_DRB1_233	AA_DRB1_96	AA_DRB1_67	AA_DRB1_10	2165.88	6.05E-458	12	16682.7
AA_DRB1_67	AA_DRB1_11	AA_DRB1_4	AA_DRB1_.25	2165.85	8.4E-457	13	16684.7
AA_DRB1_74	AA_DRB1_57	AA_DRB1_11	AA_DRB1_.1	2165.83	2.35E-451	18	16694.7
AA_DRB1_233	AA_DRB1_96	AA_DRB1_67	AA_DRB1_12	2165.79	4.41E-459	11	16680.8
AA_DRB1_180	AA_DRB1_70	AA_DRB1_32	AA_DRB1_11	2165.78	6.33E-458	12	16682.8
AA_DRB1_149	AA_DRB1_67	AA_DRB1_11	AA_DRB1_.24	2165.77	8.75E-457	13	16684.8
AA_DRB1_233	AA_DRB1_74	AA_DRB1_67	AA_DRB1_33	2165.77	6.39E-458	12	16682.8
AA_DRB1_96	AA_DRB1_67	AA_DRB1_4	AA_DRB1_.1	2165.76	6.42E-458	12	16682.8
AA_DRB1_67	AA_DRB1_33	AA_DRB1_11	AA_DRB1_.25	2165.76	8.82E-457	13	16684.8
AA_DRB1_67	AA_DRB1_25	AA_DRB1_11	AA_DRB1_.25	2165.76	8.82E-457	13	16684.8
AA_DRB1_85	AA_DRB1_67	AA_DRB1_13	AA_DRB1_.16	2165.75	8.84E-457	13	16684.8
AA_DRB1_96	AA_DRB1_67	AA_DRB1_47	AA_DRB1_30	2165.74	8.88E-457	13	16684.8
AA_DRB1_104	AA_DRB1_85	AA_DRB1_67	AA_DRB1_13	2165.73	4.54E-459	11	16680.8
AA_DRB1_98	AA_DRB1_85	AA_DRB1_67	AA_DRB1_13	2165.73	4.54E-459	11	16680.8
AA_DRB1_67	AA_DRB1_32	AA_DRB1_28	AA_DRB1_13	2165.72	8.99E-457	13	16684.9
AA_DRB1_67	AA_DRB1_11	AA_DRB1_.16	AA_DRB1_.17	2165.68	1.2E-455	14	16686.9
AA_DRB1_67	AA_DRB1_11	AA_DRB1_.16	AA_DRB1_.24	2165.68	1.2E-455	14	16686.9
AA_DRB1_189	AA_DRB1_67	AA_DRB1_11	AA_DRB1_4	2165.66	6.73E-458	12	16682.9
AA_DRB1_67	AA_DRB1_32	AA_DRB1_30	AA_DRB1_16	2165.65	4.73E-459	11	16680.9
AA_DRB1_181	AA_DRB1_58	AA_DRB1_11	AA_DRB1_.1	2165.64	1.23E-455	14	16686.9
AA_DRB1_120	AA_DRB1_67	AA_DRB1_11	AA_DRB1_.25	2165.63	9.4E-457	13	16684.9
AA_DRB1_231	AA_DRB1_96	AA_DRB1_74	AA_DRB1_71	2165.62	1.57E-454	15	16688.9
AA_DRB1_233	AA_DRB1_86	AA_DRB1_67	AA_DRB1_30	2165.61	6.9E-458	12	16683
AA_DRB1_180	AA_DRB1_71	AA_DRB1_37	AA_DRB1_9	2165.56	1.28E-455	14	16687
AA_DRB1_189	AA_DRB1_78	AA_DRB1_67	AA_DRB1_13	2165.55	7.1E-458	12	16683
AA_DRB1_96	AA_DRB1_74	AA_DRB1_71	AA_DRB1_31	2165.55	1.63E-454	15	16689
AA_DRB1_140	AA_DRB1_67	AA_DRB1_30	AA_DRB1_.24	2165.54	9.83E-457	13	16685
AA_DRB1_67	AA_DRB1_28	AA_DRB1_13	AA_DRB1_4	2165.51	1.31E-455	14	16687.1
AA_DRB1_233	AA_DRB1_96	AA_DRB1_78	AA_DRB1_67	2165.49	5.1E-459	11	16681.1
AA_DRB1_67	AA_DRB1_31	AA_DRB1_11	AA_DRB1_.17	2165.49	1.01E-456	13	16685.1
AA_DRB1_67	AA_DRB1_38	AA_DRB1_11	AA_DRB1_.25	2165.49	1.33E-455	14	16687.1
AA_DRB1_189	AA_DRB1_67	AA_DRB1_14	AA_DRB1_11	2165.48	5.13E-459	11	16681.1
AA_DRB1_189	AA_DRB1_67	AA_DRB1_12	AA_DRB1_11	2165.48	5.13E-459	11	16681.1
AA_DRB1_189	AA_DRB1_67	AA_DRB1_11	AA_DRB1_9	2165.48	5.13E-459	11	16681.1
AA_DRB1_71	AA_DRB1_57	AA_DRB1_26	AA_DRB1_13	2165.48	2.44E-452	17	16693.1
AA_DRB1_189	AA_DRB1_67	AA_DRB1_13	AA_DRB1_4	2165.47	1.02E-456	13	16685.1
AA_DRB1_189	AA_DRB1_96	AA_DRB1_67	AA_DRB1_30	2165.47	1.34E-455	14	16687.1
AA_DRB1_104	AA_DRB1_67	AA_DRB1_28	AA_DRB1_13	2165.45	1.03E-456	13	16685.1
AA_DRB1_98	AA_DRB1_67	AA_DRB1_28	AA_DRB1_13	2165.45	1.03E-456	13	16685.1
AA_DRB1_149	AA_DRB1_67	AA_DRB1_28	AA_DRB1_13	2165.41	1.05E-456	13	16685.2
AA_DRB1_96	AA_DRB1_67	AA_DRB1_11	AA_DRB1_.24	2165.41	2.13E-453	16	16691.2
AA_DRB1_104	AA_DRB1_67	AA_DRB1_11	AA_DRB1_.25	2165.4	1.05E-456	13	16685.2
AA_DRB1_98	AA_DRB1_67	AA_DRB1_11	AA_DRB1_.25	2165.4	1.05E-456	13	16685.2
AA_DRB1_78	AA_DRB1_67	AA_DRB1_28	AA_DRB1_13	2165.37	1.07E-456	13	16685.2
AA_DRB1_67	AA_DRB1_28	AA_DRB1_14	AA_DRB1_13	2165.36	7.84E-458	12	16683.2
AA_DRB1_67	AA_DRB1_30	AA_DRB1_9	AA_DRB1_.24	2165.34	1.43E-455	14	16687.2
AA_DRB1_181	AA_DRB1_71	AA_DRB1_37	AA_DRB1_33	2165.33	1.09E-456	13	16685.2
AA_DRB1_142	AA_DRB1_74	AA_DRB1_67	AA_DRB1_37	2165.33	1.43E-455	14	16687.2
AA_DRB1_133	AA_DRB1_74	AA_DRB1_67	AA_DRB1_37	2165.33	1.43E-455	14	16687.2
AA_DRB1_181	AA_DRB1_142	AA_DRB1_104	AA_DRB1_67	2165.33	1.35E-462	8	16675.2
AA_DRB1_181	AA_DRB1_142	AA_DRB1_98	AA_DRB1_67	2165.33	1.35E-462	8	16675.2
AA_DRB1_181	AA_DRB1_133	AA_DRB1_104	AA_DRB1_67	2165.33	1.35E-462	8	16675.2
AA_DRB1_181	AA_DRB1_133	AA_DRB1_98	AA_DRB1_67	2165.33	1.35E-462	8	16675.2
AA_DRB1_96	AA_DRB1_78	AA_DRB1_67	AA_DRB1_.1	2165.32	5.56E-459	11	16681.2
AA_DRB1_231	AA_DRB1_67	AA_DRB1_30	AA_DRB1_11	2165.32	1.83E-454	15	16689.2
AA_DRB1_67	AA_DRB1_14	AA_DRB1_11	AA_DRB1_.25	2165.31	8.01E-458	12	16683.3
AA_DRB1_67	AA_DRB1_12	AA_DRB1_11	AA_DRB1_.25	2165.31	8.01E-458	12	16683.3
AA_DRB1_67	AA_DRB1_11	AA_DRB1_10	AA_DRB1_.25	2165.31	8.01E-458	12	16683.3
AA_DRB1_67	AA_DRB1_11	AA_DRB1_9	AA_DRB1_.25	2165.31	8.01E-458	12	16683.3
AA_DRB1_85	AA_DRB1_74	AA_DRB1_71	AA_DRB1_13	2165.3	2.26E-453	16	16691.3
AA_DRB1_67	AA_DRB1_38	AA_DRB1_13	AA_DRB1_.16	2165.22	1.52E-455	14	16687.3
AA_DRB1_67	AA_DRB1_30	AA_DRB1_11	AA_DRB1_.16	2165.22	2.35E-453	16	16691.3
AA_DRB1_86	AA_DRB1_71	AA_DRB1_37	AA_DRB1_13	2165.21	2.36E-453	16	16691.4
AA_DRB1_233	AA_DRB1_96	AA_DRB1_67	AA_DRB1_57	2165.13	1.59E-455	14	16687.4
AA_DRB1_96	AA_DRB1_71	AA_DRB1_32	AA_DRB1_13	2165.12	2.01E-454	15	16689.4
AA_DRB1_67	AA_DRB1_30	AA_DRB1_.24	AA_DRB1_.25	2165.12	1.59E-455	14	16687.4
AA_DRB1_67	AA_DRB1_31	AA_DRB1_11	AA_DRB1_.16	2165.11	1.6E-455	14	16687.5
AA_DRB1_67	AA_DRB1_28	AA_DRB1_11	AA_DRB1_.24	2165.02	2.12E-454	15	16689.6
AA_DRB1_142	AA_DRB1_96	AA_DRB1_74	AA_DRB1_71	2164.98	1.71E-455	14	16687.6
AA_DRB1_133	AA_DRB1_96	AA_DRB1_74	AA_DRB1_71	2164.98	1.71E-455	14	16687.6
AA_DRB1_120	AA_DRB1_96	AA_DRB1_74	AA_DRB1_71	2164.98	1.71E-455	14	16687.6
AA_DRB1_67	AA_DRB1_30	AA_DRB1_.17	AA_DRB1_.25	2164.97	1.72E-455	14	16687.6
AA_DRB1_71	AA_DRB1_37	AA_DRB1_13	AA_DRB1_.24	2164.95	3.62E-451	18	16695.6
AA_DRB1_85	AA_DRB1_67	AA_DRB1_30	AA_DRB1_.25	2164.91	9.8E-458	12	16683.7
AA_DRB1_78	AA_DRB1_67	AA_DRB1_11	AA_DRB1_.24	2164.9	1.35E-456	13	16685.7
AA_DRB1_233	AA_DRB1_96	AA_DRB1_67	AA_DRB1_4	2164.89	9.9E-458	12	16683.7
AA_DRB1_96	AA_DRB1_67	AA_DRB1_12	AA_DRB1_.1	2164.88	6.93E-459	11	16681.7
AA_DRB1_67	AA_DRB1_11	AA_DRB1_4	AA_DRB1_.24	2164.86	1.37E-456	13	16685.7
AA_DRB1_67	AA_DRB1_38	AA_DRB1_13	AA_DRB1_.24	2164.86	1.81E-455	14	16687.7
AA_DRB1_149	AA_DRB1_67	AA_DRB1_11	AA_DRB1_.17	2164.79	1.04E-457	12	16683.8
AA_DRB1_85	AA_DRB1_67	AA_DRB1_11	AA_DRB1_.24	2164.76	1.45E-456	13	16685.8
AA_DRB1_67	AA_DRB1_47	AA_DRB1_13	AA_DRB1_.16	2164.74	1.46E-456	13	16685.8
AA_DRB1_96	AA_DRB1_70	AA_DRB1_67	AA_DRB1_13	2164.73	2.99E-453	16	16691.8
AA_DRB1_96	AA_DRB1_67	AA_DRB1_11	AA_DRB1_.17	2164.72	2.46E-454	15	16689.8
AA_DRB1_231	AA_DRB1_71	AA_DRB1_32	AA_DRB1_11	2164.68	1.5E-456	13	16685.9
AA_DRB1_67	AA_DRB1_11	AA_DRB1_10	AA_DRB1_.24	2164.67	1.51E-456	13	16685.9
AA_DRB1_189	AA_DRB1_104	AA_DRB1_67	AA_DRB1_13	2164.65	1.12E-457	12	16683.9
AA_DRB1_189	AA_DRB1_98	AA_DRB1_67	AA_DRB1_13	2164.65	1.12E-457	12	16683.9
AA_DRB1_67	AA_DRB1_57	AA_DRB1_37	AA_DRB1_.1	2164.6	2.61E-454	15	16690
AA_DRB1_96	AA_DRB1_86	AA_DRB1_67	AA_DRB1_.16	2164.6	7.97E-459	11	16682
AA_DRB1_67	AA_DRB1_28	AA_DRB1_11	AA_DRB1_.17	2164.59	2.07E-455	14	16688
AA_DRB1_180	AA_DRB1_70	AA_DRB1_32	AA_DRB1_13	2164.58	1.15E-457	12	16684
AA_DRB1_180	AA_DRB1_58	AA_DRB1_11	AA_DRB1_.1	2164.53	1.62E-456	13	16686
AA_DRB1_96	AA_DRB1_67	AA_DRB1_30	AA_DRB1_.25	2164.52	2.71E-454	15	16690
AA_DRB1_104	AA_DRB1_67	AA_DRB1_11	AA_DRB1_.24	2164.49	1.66E-456	13	16686.1
AA_DRB1_98	AA_DRB1_67	AA_DRB1_11	AA_DRB1_.24	2164.49	1.66E-456	13	16686.1
AA_DRB1_71	AA_DRB1_37	AA_DRB1_13	AA_DRB1_.1	2164.45	4.65E-451	18	16696.1
AA_DRB1_71	AA_DRB1_37	AA_DRB1_13	AA_DRB1_.17	2164.44	4.68E-451	18	16696.1
AA_DRB1_67	AA_DRB1_38	AA_DRB1_11	AA_DRB1_.24	2164.44	2.23E-455	14	16688.1
AA_DRB1_180	AA_DRB1_58	AA_DRB1_13	AA_DRB1_.1	2164.43	1.71E-456	13	16686.1
AA_DRB1_149	AA_DRB1_67	AA_DRB1_11	AA_DRB1_.16	2164.42	1.71E-456	13	16686.1
AA_DRB1_67	AA_DRB1_30	AA_DRB1_.16	AA_DRB1_.24	2164.37	2.31E-455	14	16688.2
AA_DRB1_181	AA_DRB1_149	AA_DRB1_71	AA_DRB1_37	2164.36	1.77E-456	13	16686.2
AA_DRB1_181	AA_DRB1_74	AA_DRB1_37	AA_DRB1_11	2164.36	5.42E-450	19	16698.2
AA_DRB1_96	AA_DRB1_67	AA_DRB1_11	AA_DRB1_.16	2164.34	3.64E-453	16	16692.2
AA_DRB1_231	AA_DRB1_67	AA_DRB1_31	AA_DRB1_11	2164.32	1.31E-457	12	16684.2
AA_DRB1_233	AA_DRB1_74	AA_DRB1_37	AA_DRB1_30	2164.29	5.03E-451	18	16696.3
AA_DRB1_67	AA_DRB1_25	AA_DRB1_11	AA_DRB1_.24	2164.28	1.84E-456	13	16686.3
AA_DRB1_189	AA_DRB1_67	AA_DRB1_30	AA_DRB1_10	2164.27	1.34E-457	12	16684.3
AA_DRB1_181	AA_DRB1_77	AA_DRB1_71	AA_DRB1_11	2164.27	2.43E-455	14	16688.3
AA_DRB1_181	AA_DRB1_73	AA_DRB1_71	AA_DRB1_11	2164.27	2.43E-455	14	16688.3
AA_DRB1_96	AA_DRB1_74	AA_DRB1_71	AA_DRB1_10	2164.23	3.13E-454	15	16690.3
AA_DRB1_189	AA_DRB1_74	AA_DRB1_11	AA_DRB1_.1	2164.23	3.83E-453	16	16692.3
AA_DRB1_120	AA_DRB1_67	AA_DRB1_11	AA_DRB1_.24	2164.23	1.88E-456	13	16686.3
AA_DRB1_67	AA_DRB1_30	AA_DRB1_.16	AA_DRB1_.17	2164.21	2.5E-455	14	16688.4
AA_DRB1_67	AA_DRB1_30	AA_DRB1_9	AA_DRB1_.16	2164.16	2.56E-455	14	16688.4
AA_DRB1_189	AA_DRB1_71	AA_DRB1_58	AA_DRB1_11	2164.15	2.57E-455	14	16688.4
AA_DRB1_104	AA_DRB1_67	AA_DRB1_11	AA_DRB1_.17	2164.15	1.43E-457	12	16684.4
AA_DRB1_98	AA_DRB1_67	AA_DRB1_11	AA_DRB1_.17	2164.15	1.43E-457	12	16684.4
AA_DRB1_189	AA_DRB1_149	AA_DRB1_67	AA_DRB1_30	2164.14	9.98E-459	11	16682.4
AA_DRB1_67	AA_DRB1_38	AA_DRB1_11	AA_DRB1_.17	2164.13	1.98E-456	13	16686.4
AA_DRB1_96	AA_DRB1_67	AA_DRB1_31	AA_DRB1_.25	2164.12	1.45E-457	12	16684.4
AA_DRB1_189	AA_DRB1_96	AA_DRB1_67	AA_DRB1_32	2164.1	6.77E-460	10	16680.5
AA_DRB1_233	AA_DRB1_74	AA_DRB1_37	AA_DRB1_11	2164.09	6.21E-450	19	16698.5
AA_DRB1_189	AA_DRB1_120	AA_DRB1_71	AA_DRB1_67	2164.08	6.82E-460	10	16680.5
AA_DRB1_231	AA_DRB1_85	AA_DRB1_67	AA_DRB1_11	2164.04	1.51E-457	12	16684.5
AA_DRB1_233	AA_DRB1_71	AA_DRB1_67	AA_DRB1_26	2164.04	2.07E-456	13	16686.5
AA_DRB1_231	AA_DRB1_67	AA_DRB1_28	AA_DRB1_11	2164.03	2.74E-455	14	16688.5
AA_DRB1_180	AA_DRB1_74	AA_DRB1_31	AA_DRB1_.1	2164.01	1.53E-457	12	16684.6
AA_DRB1_140	AA_DRB1_67	AA_DRB1_30	AA_DRB1_.25	2163.99	2.12E-456	13	16686.6
AA_DRB1_67	AA_DRB1_11	AA_DRB1_10	AA_DRB1_.17	2163.97	1.56E-457	12	16684.6
AA_DRB1_96	AA_DRB1_67	AA_DRB1_9	AA_DRB1_.17	2163.97	2.14E-456	13	16686.6
AA_DRB1_67	AA_DRB1_33	AA_DRB1_11	AA_DRB1_.24	2163.95	2.16E-456	13	16686.6
AA_DRB1_231	AA_DRB1_67	AA_DRB1_30	AA_DRB1_.25	2163.94	2.17E-456	13	16686.6
AA_DRB1_149	AA_DRB1_67	AA_DRB1_30	AA_DRB1_.24	2163.93	1.59E-457	12	16684.6
AA_DRB1_231	AA_DRB1_120	AA_DRB1_67	AA_DRB1_11	2163.92	1.6E-457	12	16684.6
AA_DRB1_71	AA_DRB1_32	AA_DRB1_13	AA_DRB1_11	2163.91	2.9E-455	14	16688.7
AA_DRB1_71	AA_DRB1_32	AA_DRB1_13	AA_DRB1_9	2163.91	2.9E-455	14	16688.7
AA_DRB1_231	AA_DRB1_149	AA_DRB1_67	AA_DRB1_11	2163.91	1.61E-457	12	16684.7
AA_DRB1_149	AA_DRB1_67	AA_DRB1_30	AA_DRB1_.17	2163.91	1.61E-457	12	16684.7
AA_DRB1_67	AA_DRB1_33	AA_DRB1_11	AA_DRB1_.17	2163.9	1.62E-457	12	16684.7
AA_DRB1_104	AA_DRB1_67	AA_DRB1_30	AA_DRB1_.25	2163.88	1.64E-457	12	16684.7
AA_DRB1_98	AA_DRB1_67	AA_DRB1_30	AA_DRB1_.25	2163.88	1.64E-457	12	16684.7
AA_DRB1_67	AA_DRB1_33	AA_DRB1_30	AA_DRB1_.25	2163.87	1.64E-457	12	16684.7
AA_DRB1_78	AA_DRB1_67	AA_DRB1_11	AA_DRB1_.17	2163.86	1.65E-457	12	16684.7
AA_DRB1_74	AA_DRB1_60	AA_DRB1_11	AA_DRB1_.1	2163.86	5.45E-452	17	16694.7
AA_DRB1_181	AA_DRB1_71	AA_DRB1_37	AA_DRB1_12	2163.84	2.28E-456	13	16686.7
AA_DRB1_67	AA_DRB1_14	AA_DRB1_11	AA_DRB1_.24	2163.84	1.67E-457	12	16684.7
AA_DRB1_67	AA_DRB1_12	AA_DRB1_11	AA_DRB1_.24	2163.84	1.67E-457	12	16684.7
AA_DRB1_67	AA_DRB1_11	AA_DRB1_9	AA_DRB1_.24	2163.84	1.67E-457	12	16684.7
AA_DRB1_67	AA_DRB1_11	AA_DRB1_.17	AA_DRB1_.24	2163.84	1.67E-457	12	16684.7
AA_DRB1_78	AA_DRB1_67	AA_DRB1_11	AA_DRB1_.16	2163.83	2.3E-456	13	16686.7
AA_DRB1_67	AA_DRB1_11	AA_DRB1_4	AA_DRB1_.17	2163.82	1.69E-457	12	16684.7
AA_DRB1_142	AA_DRB1_67	AA_DRB1_30	AA_DRB1_.24	2163.81	1.69E-457	12	16684.8
AA_DRB1_133	AA_DRB1_67	AA_DRB1_30	AA_DRB1_.24	2163.81	1.69E-457	12	16684.8
AA_DRB1_85	AA_DRB1_67	AA_DRB1_11	AA_DRB1_.17	2163.8	1.7E-457	12	16684.8
AA_DRB1_85	AA_DRB1_67	AA_DRB1_11	AA_DRB1_.16	2163.71	2.44E-456	13	16686.9
AA_DRB1_120	AA_DRB1_67	AA_DRB1_30	AA_DRB1_.25	2163.69	1.8E-457	12	16684.9
AA_DRB1_231	AA_DRB1_78	AA_DRB1_67	AA_DRB1_11	2163.66	1.82E-457	12	16684.9
AA_DRB1_67	AA_DRB1_28	AA_DRB1_11	AA_DRB1_.16	2163.66	4.17E-454	15	16690.9
AA_DRB1_67	AA_DRB1_11	AA_DRB1_10	AA_DRB1_.16	2163.63	2.54E-456	13	16686.9
AA_DRB1_67	AA_DRB1_11	AA_DRB1_4	AA_DRB1_.16	2163.62	2.55E-456	13	16686.9
AA_DRB1_142	AA_DRB1_67	AA_DRB1_30	AA_DRB1_.25	2163.61	1.87E-457	12	16685
AA_DRB1_133	AA_DRB1_67	AA_DRB1_30	AA_DRB1_.25	2163.61	1.87E-457	12	16685
AA_DRB1_180	AA_DRB1_71	AA_DRB1_58	AA_DRB1_14	2163.59	5.46E-461	9	16679
AA_DRB1_233	AA_DRB1_140	AA_DRB1_74	AA_DRB1_71	2163.53	3.5E-455	14	16689
AA_DRB1_231	AA_DRB1_96	AA_DRB1_67	AA_DRB1_30	2163.53	3.52E-455	14	16689
AA_DRB1_96	AA_DRB1_67	AA_DRB1_30	AA_DRB1_.24	2163.52	4.46E-454	15	16691
AA_DRB1_67	AA_DRB1_33	AA_DRB1_30	AA_DRB1_.17	2163.47	2.01E-457	12	16685.1
AA_DRB1_71	AA_DRB1_32	AA_DRB1_13	AA_DRB1_4	2163.47	2.76E-456	13	16687.1
AA_DRB1_104	AA_DRB1_67	AA_DRB1_30	AA_DRB1_.17	2163.46	2.01E-457	12	16685.1
AA_DRB1_98	AA_DRB1_67	AA_DRB1_30	AA_DRB1_.17	2163.46	2.01E-457	12	16685.1
AA_DRB1_104	AA_DRB1_71	AA_DRB1_32	AA_DRB1_13	2163.43	2.04E-457	12	16685.1
AA_DRB1_98	AA_DRB1_71	AA_DRB1_32	AA_DRB1_13	2163.43	2.04E-457	12	16685.1
AA_DRB1_120	AA_DRB1_74	AA_DRB1_71	AA_DRB1_47	2163.42	1.43E-458	11	16683.1
AA_DRB1_180	AA_DRB1_71	AA_DRB1_58	AA_DRB1_25	2163.41	5.97E-461	9	16679.2
AA_DRB1_85	AA_DRB1_67	AA_DRB1_30	AA_DRB1_.16	2163.39	2.09E-457	12	16685.2
AA_DRB1_67	AA_DRB1_38	AA_DRB1_11	AA_DRB1_.16	2163.39	3.77E-455	14	16689.2
AA_DRB1_67	AA_DRB1_30	AA_DRB1_10	AA_DRB1_.24	2163.39	2.87E-456	13	16687.2
AA_DRB1_231	AA_DRB1_67	AA_DRB1_33	AA_DRB1_11	2163.38	2.1E-457	12	16685.2
AA_DRB1_231	AA_DRB1_67	AA_DRB1_25	AA_DRB1_11	2163.38	2.1E-457	12	16685.2
AA_DRB1_96	AA_DRB1_67	AA_DRB1_57	AA_DRB1_.25	2163.34	3.86E-455	14	16689.2
AA_DRB1_78	AA_DRB1_71	AA_DRB1_32	AA_DRB1_13	2163.33	2.15E-457	12	16685.2
AA_DRB1_180	AA_DRB1_71	AA_DRB1_37	AA_DRB1_14	2163.31	2.17E-457	12	16685.3
AA_DRB1_189	AA_DRB1_67	AA_DRB1_30	AA_DRB1_12	2163.31	1.51E-458	11	16683.3
AA_DRB1_67	AA_DRB1_25	AA_DRB1_11	AA_DRB1_.17	2163.3	2.18E-457	12	16685.3
AA_DRB1_67	AA_DRB1_30	AA_DRB1_10	AA_DRB1_.17	2163.3	2.99E-456	13	16687.3
AA_DRB1_67	AA_DRB1_47	AA_DRB1_26	AA_DRB1_13	2163.3	2.99E-456	13	16687.3
AA_DRB1_181	AA_DRB1_74	AA_DRB1_13	AA_DRB1_.1	2163.27	7.29E-452	17	16695.3
AA_DRB1_140	AA_DRB1_71	AA_DRB1_32	AA_DRB1_13	2163.27	3.03E-456	13	16687.3
AA_DRB1_181	AA_DRB1_70	AA_DRB1_67	AA_DRB1_.24	2163.25	2.24E-457	12	16685.3
AA_DRB1_104	AA_DRB1_67	AA_DRB1_11	AA_DRB1_.16	2163.25	3.07E-456	13	16687.3
AA_DRB1_98	AA_DRB1_67	AA_DRB1_11	AA_DRB1_.16	2163.25	3.07E-456	13	16687.3
AA_DRB1_67	AA_DRB1_25	AA_DRB1_11	AA_DRB1_.16	2163.23	3.09E-456	13	16687.3
AA_DRB1_120	AA_DRB1_67	AA_DRB1_11	AA_DRB1_.17	2163.23	2.26E-457	12	16685.3
AA_DRB1_67	AA_DRB1_30	AA_DRB1_.17	AA_DRB1_.24	2163.2	2.29E-457	12	16685.4
AA_DRB1_231	AA_DRB1_85	AA_DRB1_67	AA_DRB1_13	2163.18	2.31E-457	12	16685.4
AA_DRB1_120	AA_DRB1_67	AA_DRB1_11	AA_DRB1_.16	2163.17	3.19E-456	13	16687.4
AA_DRB1_96	AA_DRB1_74	AA_DRB1_71	AA_DRB1_57	2163.16	7.72E-452	17	16695.4
AA_DRB1_180	AA_DRB1_71	AA_DRB1_37	AA_DRB1_25	2163.15	2.35E-457	12	16685.4
AA_DRB1_231	AA_DRB1_67	AA_DRB1_11	AA_DRB1_4	2163.09	2.43E-457	12	16685.5
AA_DRB1_181	AA_DRB1_71	AA_DRB1_70	AA_DRB1_13	2163.06	6.85E-453	16	16693.5
AA_DRB1_231	AA_DRB1_67	AA_DRB1_38	AA_DRB1_11	2163	3.47E-456	13	16687.6
AA_DRB1_180	AA_DRB1_74	AA_DRB1_37	AA_DRB1_11	2163	9.56E-451	18	16697.6
AA_DRB1_181	AA_DRB1_180	AA_DRB1_71	AA_DRB1_37	2162.98	3.51E-456	13	16687.6
AA_DRB1_142	AA_DRB1_71	AA_DRB1_32	AA_DRB1_13	2162.94	2.61E-457	12	16685.6
AA_DRB1_133	AA_DRB1_71	AA_DRB1_32	AA_DRB1_13	2162.94	2.61E-457	12	16685.6
AA_DRB1_180	AA_DRB1_77	AA_DRB1_71	AA_DRB1_11	2162.93	3.6E-456	13	16687.6
AA_DRB1_180	AA_DRB1_73	AA_DRB1_71	AA_DRB1_11	2162.93	3.6E-456	13	16687.6
AA_DRB1_231	AA_DRB1_104	AA_DRB1_67	AA_DRB1_11	2162.91	2.65E-457	12	16685.7
AA_DRB1_231	AA_DRB1_98	AA_DRB1_67	AA_DRB1_11	2162.91	2.65E-457	12	16685.7
AA_DRB1_67	AA_DRB1_33	AA_DRB1_11	AA_DRB1_.16	2162.9	3.64E-456	13	16687.7
AA_DRB1_231	AA_DRB1_67	AA_DRB1_14	AA_DRB1_11	2162.9	1.85E-458	11	16683.7
AA_DRB1_231	AA_DRB1_67	AA_DRB1_12	AA_DRB1_11	2162.9	1.85E-458	11	16683.7
AA_DRB1_231	AA_DRB1_67	AA_DRB1_11	AA_DRB1_10	2162.9	1.85E-458	11	16683.7
AA_DRB1_231	AA_DRB1_67	AA_DRB1_11	AA_DRB1_9	2162.9	1.85E-458	11	16683.7
AA_DRB1_96	AA_DRB1_74	AA_DRB1_71	AA_DRB1_70	2162.87	7.55E-453	16	16693.7
AA_DRB1_180	AA_DRB1_74	AA_DRB1_13	AA_DRB1_.1	2162.86	7.56E-453	16	16693.7
AA_DRB1_67	AA_DRB1_14	AA_DRB1_11	AA_DRB1_.17	2162.86	1.89E-458	11	16683.7
AA_DRB1_67	AA_DRB1_12	AA_DRB1_11	AA_DRB1_.17	2162.86	1.89E-458	11	16683.7
AA_DRB1_67	AA_DRB1_11	AA_DRB1_9	AA_DRB1_.17	2162.86	1.89E-458	11	16683.7
AA_DRB1_96	AA_DRB1_67	AA_DRB1_30	AA_DRB1_.16	2162.84	6.25E-454	15	16691.7
AA_DRB1_180	AA_DRB1_149	AA_DRB1_71	AA_DRB1_37	2162.81	2.79E-457	12	16685.8
AA_DRB1_231	AA_DRB1_67	AA_DRB1_30	AA_DRB1_.16	2162.79	3.86E-456	13	16687.8
AA_DRB1_67	AA_DRB1_14	AA_DRB1_11	AA_DRB1_.16	2162.79	2.81E-457	12	16685.8
AA_DRB1_67	AA_DRB1_12	AA_DRB1_11	AA_DRB1_.16	2162.79	2.81E-457	12	16685.8
AA_DRB1_67	AA_DRB1_11	AA_DRB1_9	AA_DRB1_.16	2162.79	2.81E-457	12	16685.8
AA_DRB1_70	AA_DRB1_67	AA_DRB1_13	AA_DRB1_11	2162.69	6.73E-454	15	16691.9
AA_DRB1_70	AA_DRB1_67	AA_DRB1_13	AA_DRB1_9	2162.69	6.73E-454	15	16691.9
AA_DRB1_71	AA_DRB1_33	AA_DRB1_32	AA_DRB1_13	2162.68	2.96E-457	12	16685.9
AA_DRB1_71	AA_DRB1_32	AA_DRB1_25	AA_DRB1_13	2162.68	2.96E-457	12	16685.9
AA_DRB1_67	AA_DRB1_38	AA_DRB1_30	AA_DRB1_.25	2162.67	4.09E-456	13	16687.9
AA_DRB1_181	AA_DRB1_71	AA_DRB1_60	AA_DRB1_11	2162.64	8.45E-453	16	16693.9
AA_DRB1_85	AA_DRB1_71	AA_DRB1_37	AA_DRB1_13	2162.64	8.46E-453	16	16693.9
AA_DRB1_67	AA_DRB1_30	AA_DRB1_12	AA_DRB1_.24	2162.62	3.06E-457	12	16685.9
AA_DRB1_71	AA_DRB1_32	AA_DRB1_13	AA_DRB1_10	2162.6	4.24E-456	13	16688
AA_DRB1_181	AA_DRB1_71	AA_DRB1_57	AA_DRB1_11	2162.6	1.02E-451	17	16696
AA_DRB1_189	AA_DRB1_74	AA_DRB1_37	AA_DRB1_11	2162.59	1.17E-450	18	16698
AA_DRB1_71	AA_DRB1_32	AA_DRB1_16	AA_DRB1_13	2162.56	3.15E-457	12	16686
AA_DRB1_120	AA_DRB1_71	AA_DRB1_32	AA_DRB1_13	2162.56	3.16E-457	12	16686
AA_DRB1_71	AA_DRB1_32	AA_DRB1_31	AA_DRB1_13	2162.55	4.33E-456	13	16688
AA_DRB1_180	AA_DRB1_37	AA_DRB1_28	AA_DRB1_.1	2162.54	4.36E-456	13	16688
AA_DRB1_149	AA_DRB1_74	AA_DRB1_67	AA_DRB1_33	2162.46	1.53E-459	10	16682.1
AA_DRB1_180	AA_DRB1_71	AA_DRB1_37	AA_DRB1_12	2162.45	3.33E-457	12	16686.1
AA_DRB1_71	AA_DRB1_32	AA_DRB1_13	AA_DRB1_12	2162.43	3.37E-457	12	16686.1
AA_DRB1_104	AA_DRB1_67	AA_DRB1_30	AA_DRB1_.16	2162.43	3.37E-457	12	16686.1
AA_DRB1_98	AA_DRB1_67	AA_DRB1_30	AA_DRB1_.16	2162.43	3.37E-457	12	16686.1
AA_DRB1_140	AA_DRB1_67	AA_DRB1_30	AA_DRB1_.16	2162.4	4.67E-456	13	16688.2
AA_DRB1_231	AA_DRB1_67	AA_DRB1_38	AA_DRB1_13	2162.4	4.68E-456	13	16688.2
AA_DRB1_67	AA_DRB1_30	AA_DRB1_12	AA_DRB1_.17	2162.4	3.41E-457	12	16686.2
AA_DRB1_67	AA_DRB1_33	AA_DRB1_30	AA_DRB1_.16	2162.4	3.42E-457	12	16686.2
AA_DRB1_74	AA_DRB1_47	AA_DRB1_11	AA_DRB1_.1	2162.39	7.84E-454	15	16692.2
AA_DRB1_73	AA_DRB1_71	AA_DRB1_32	AA_DRB1_13	2162.35	3.49E-457	12	16686.2
AA_DRB1_149	AA_DRB1_71	AA_DRB1_32	AA_DRB1_13	2162.35	3.49E-457	12	16686.2
AA_DRB1_77	AA_DRB1_71	AA_DRB1_32	AA_DRB1_13	2162.35	3.5E-457	12	16686.2
AA_DRB1_180	AA_DRB1_71	AA_DRB1_70	AA_DRB1_13	2162.33	8.06E-454	15	16692.2
AA_DRB1_85	AA_DRB1_74	AA_DRB1_11	AA_DRB1_.1	2162.3	8.18E-454	15	16692.3
AA_DRB1_180	AA_DRB1_74	AA_DRB1_26	AA_DRB1_.1	2162.23	5.1E-456	13	16688.3
AA_DRB1_71	AA_DRB1_32	AA_DRB1_14	AA_DRB1_13	2162.2	2.63E-458	11	16684.4
AA_DRB1_96	AA_DRB1_67	AA_DRB1_31	AA_DRB1_.16	2162.19	3.8E-457	12	16686.4
AA_DRB1_189	AA_DRB1_67	AA_DRB1_38	AA_DRB1_13	2162.16	5.26E-456	13	16688.4
AA_DRB1_71	AA_DRB1_58	AA_DRB1_37	AA_DRB1_11	2162.16	1.26E-451	17	16696.4
AA_DRB1_142	AA_DRB1_67	AA_DRB1_37	AA_DRB1_.25	2162.15	3.86E-457	12	16686.4
AA_DRB1_133	AA_DRB1_67	AA_DRB1_37	AA_DRB1_.25	2162.15	3.86E-457	12	16686.4
AA_DRB1_120	AA_DRB1_67	AA_DRB1_30	AA_DRB1_.16	2162.15	3.86E-457	12	16686.4
AA_DRB1_70	AA_DRB1_67	AA_DRB1_16	AA_DRB1_11	2162.13	7.05E-455	14	16690.4
AA_DRB1_96	AA_DRB1_67	AA_DRB1_32	AA_DRB1_.24	2162.12	2.73E-458	11	16684.4
AA_DRB1_96	AA_DRB1_67	AA_DRB1_30	AA_DRB1_.17	2162.12	8.95E-454	15	16692.4
AA_DRB1_96	AA_DRB1_74	AA_DRB1_71	AA_DRB1_60	2162.11	1.1E-452	16	16694.5
AA_DRB1_96	AA_DRB1_67	AA_DRB1_57	AA_DRB1_.16	2162.07	7.24E-455	14	16690.5
AA_DRB1_142	AA_DRB1_67	AA_DRB1_30	AA_DRB1_.16	2161.98	4.21E-457	12	16686.6
AA_DRB1_133	AA_DRB1_67	AA_DRB1_30	AA_DRB1_.16	2161.98	4.21E-457	12	16686.6
AA_DRB1_231	AA_DRB1_67	AA_DRB1_47	AA_DRB1_13	2161.96	4.25E-457	12	16686.6
AA_DRB1_233	AA_DRB1_67	AA_DRB1_47	AA_DRB1_37	2161.93	4.32E-457	12	16686.6
AA_DRB1_67	AA_DRB1_30	AA_DRB1_.1	AA_DRB1_.25	2161.93	7.8E-455	14	16690.6
AA_DRB1_96	AA_DRB1_77	AA_DRB1_67	AA_DRB1_13	2161.92	7.8E-455	14	16690.6
AA_DRB1_180	AA_DRB1_71	AA_DRB1_26	AA_DRB1_13	2161.88	1.01E-453	15	16692.7
AA_DRB1_96	AA_DRB1_73	AA_DRB1_67	AA_DRB1_13	2161.85	8.09E-455	14	16690.7
AA_DRB1_180	AA_DRB1_96	AA_DRB1_74	AA_DRB1_71	2161.85	8.09E-455	14	16690.7
AA_DRB1_67	AA_DRB1_30	AA_DRB1_28	AA_DRB1_.25	2161.77	8.41E-455	14	16690.8
AA_DRB1_74	AA_DRB1_70	AA_DRB1_58	AA_DRB1_11	2161.75	1.31E-452	16	16694.8
AA_DRB1_181	AA_DRB1_37	AA_DRB1_26	AA_DRB1_13	2161.73	1.57E-451	17	16696.8
AA_DRB1_233	AA_DRB1_140	AA_DRB1_74	AA_DRB1_67	2161.71	6.58E-456	13	16688.9
AA_DRB1_74	AA_DRB1_67	AA_DRB1_33	AA_DRB1_12	2161.62	2.33E-459	10	16682.9
AA_DRB1_233	AA_DRB1_67	AA_DRB1_13	AA_DRB1_.25	2161.61	1.15E-453	15	16693
AA_DRB1_71	AA_DRB1_70	AA_DRB1_37	AA_DRB1_13	2161.59	1.93E-450	18	16699
AA_DRB1_231	AA_DRB1_149	AA_DRB1_67	AA_DRB1_30	2161.54	3.65E-458	11	16685
AA_DRB1_67	AA_DRB1_47	AA_DRB1_13	AA_DRB1_.1	2161.53	7.2E-456	13	16689
AA_DRB1_71	AA_DRB1_58	AA_DRB1_37	AA_DRB1_13	2161.52	1.74E-451	17	16697
AA_DRB1_74	AA_DRB1_67	AA_DRB1_37	AA_DRB1_33	2161.5	9.62E-455	14	16691.1
AA_DRB1_74	AA_DRB1_71	AA_DRB1_31	AA_DRB1_.24	2161.43	9.99E-455	14	16691.1
AA_DRB1_67	AA_DRB1_30	AA_DRB1_.16	AA_DRB1_.25	2161.36	7.84E-456	13	16689.2
AA_DRB1_233	AA_DRB1_96	AA_DRB1_67	AA_DRB1_14	2161.3	4.12E-458	11	16685.3
AA_DRB1_233	AA_DRB1_120	AA_DRB1_71	AA_DRB1_67	2161.21	4.3E-458	11	16685.4
AA_DRB1_189	AA_DRB1_67	AA_DRB1_13	AA_DRB1_.1	2161.2	1.12E-454	14	16691.4
AA_DRB1_180	AA_DRB1_71	AA_DRB1_57	AA_DRB1_11	2161.2	1.73E-452	16	16695.4
AA_DRB1_71	AA_DRB1_67	AA_DRB1_57	AA_DRB1_33	2161.19	6.22E-457	12	16687.4
AA_DRB1_67	AA_DRB1_30	AA_DRB1_.1	AA_DRB1_.16	2161.17	1.13E-454	14	16691.4
AA_DRB1_233	AA_DRB1_96	AA_DRB1_67	AA_DRB1_25	2161.17	4.4E-458	11	16685.4
AA_DRB1_231	AA_DRB1_67	AA_DRB1_30	AA_DRB1_10	2161.14	6.38E-457	12	16687.4
AA_DRB1_67	AA_DRB1_38	AA_DRB1_30	AA_DRB1_.16	2161.13	8.8E-456	13	16689.4
AA_DRB1_67	AA_DRB1_30	AA_DRB1_4	AA_DRB1_.25	2161.13	8.81E-456	13	16689.4
AA_DRB1_233	AA_DRB1_70	AA_DRB1_67	AA_DRB1_30	2161.12	1.16E-454	14	16691.4
AA_DRB1_96	AA_DRB1_86	AA_DRB1_67	AA_DRB1_57	2161.1	6.52E-457	12	16687.5
AA_DRB1_67	AA_DRB1_30	AA_DRB1_14	AA_DRB1_.25	2161.02	6.78E-457	12	16687.5
AA_DRB1_149	AA_DRB1_67	AA_DRB1_30	AA_DRB1_.25	2160.97	6.94E-457	12	16687.6
AA_DRB1_180	AA_DRB1_67	AA_DRB1_37	AA_DRB1_26	2160.97	9.54E-456	13	16689.6
AA_DRB1_231	AA_DRB1_96	AA_DRB1_67	AA_DRB1_9	2160.94	7.05E-457	12	16687.6
AA_DRB1_120	AA_DRB1_67	AA_DRB1_30	AA_DRB1_.17	2160.93	7.08E-457	12	16687.6
AA_DRB1_181	AA_DRB1_96	AA_DRB1_74	AA_DRB1_37	2160.89	2.38E-451	17	16697.7
AA_DRB1_142	AA_DRB1_67	AA_DRB1_13	AA_DRB1_.1	2160.87	1E-455	13	16689.7
AA_DRB1_133	AA_DRB1_67	AA_DRB1_13	AA_DRB1_.1	2160.87	1E-455	13	16689.7
AA_DRB1_74	AA_DRB1_73	AA_DRB1_71	AA_DRB1_13	2160.86	2.04E-452	16	16695.7
AA_DRB1_74	AA_DRB1_71	AA_DRB1_13	AA_DRB1_12	2160.86	2.04E-452	16	16695.7
AA_DRB1_67	AA_DRB1_31	AA_DRB1_30	AA_DRB1_.25	2160.83	1.02E-455	13	16689.7
AA_DRB1_71	AA_DRB1_47	AA_DRB1_37	AA_DRB1_11	2160.81	2.09E-452	16	16695.8
AA_DRB1_67	AA_DRB1_37	AA_DRB1_10	AA_DRB1_.1	2160.78	1.05E-455	13	16689.8
AA_DRB1_71	AA_DRB1_47	AA_DRB1_37	AA_DRB1_13	2160.78	2.13E-452	16	16695.8
AA_DRB1_96	AA_DRB1_67	AA_DRB1_57	AA_DRB1_14	2160.78	7.64E-457	12	16687.8
AA_DRB1_180	AA_DRB1_71	AA_DRB1_60	AA_DRB1_30	2160.7	1.44E-454	14	16691.9
AA_DRB1_149	AA_DRB1_67	AA_DRB1_30	AA_DRB1_.1	2160.65	8.15E-457	12	16687.9
AA_DRB1_231	AA_DRB1_67	AA_DRB1_30	AA_DRB1_12	2160.65	5.69E-458	11	16685.9
AA_DRB1_96	AA_DRB1_67	AA_DRB1_57	AA_DRB1_25	2160.65	8.17E-457	12	16687.9
AA_DRB1_180	AA_DRB1_37	AA_DRB1_26	AA_DRB1_13	2160.64	2.28E-452	16	16695.9
AA_DRB1_86	AA_DRB1_67	AA_DRB1_26	AA_DRB1_13	2160.63	1.13E-455	13	16689.9
AA_DRB1_58	AA_DRB1_26	AA_DRB1_13	AA_DRB1_.1	2160.62	1.49E-454	14	16691.9
AA_DRB1_180	AA_DRB1_74	AA_DRB1_28	AA_DRB1_.1	2160.6	1.14E-455	13	16690
AA_DRB1_67	AA_DRB1_30	AA_DRB1_12	AA_DRB1_.25	2160.54	8.6E-457	12	16688
AA_DRB1_67	AA_DRB1_30	AA_DRB1_10	AA_DRB1_.25	2160.54	8.6E-457	12	16688
AA_DRB1_78	AA_DRB1_67	AA_DRB1_30	AA_DRB1_.25	2160.47	8.9E-457	12	16688.1
AA_DRB1_67	AA_DRB1_30	AA_DRB1_25	AA_DRB1_.25	2160.45	8.99E-457	12	16688.1
[truncated: 192,581 more rows]
